# Supplementary material for: Blood-Based Whole-Genome Methylation Analysis of Yili Horses Pre- and Post-Racing
Source: Animals (Basel). 2025 Jan 24;15(3):326. doi: 10.3390/ani15030326 (PMC11815882; doi:10.3390/ani15030326)
Supplement: Supplementary file 1 [file animals-15-00326-s001.zip]

Archive with 2 entries (2 files):
- Table S2 gene list of enrichment analysis.xlsx
- Table S1 Genes Anchored to DMRs-1.xlsx
