# Supplementary material for: Blood-Based Whole-Genome Methylation Analysis of Yili Horses Pre- and Post-Racing
Source: Animals (Basel). 2025 Jan 24;15(3):326. doi: 10.3390/ani15030326 (PMC11815882; doi:10.3390/ani15030326)
Supplement: Supplementary file 1 [file animals-15-00326-s001.zip › Table S2 gene list of enrichment analysis.xlsx]

## Sheet: GO_Enrichment_Methy_CG
GO_accession	Description	Term_type	Over_represented_pValue	Corrected_pValue	DMR_item	DMR_list	Bg_item	Bg_list	DMR genes
GO:0005488	binding	molecular_function	6.1856e-14	2.0747e-10	1170	1786	5994	12013	100147073,100055792,100051431,100056984,100061976,100054984,100146149,100066124,100059877,100057572,100052451,100059994,100034055,100147036,111773116,100069862,100064499,100056885,100054846,100072805,100146771,100063916,100052238,100146638,100063061,100070166,100062290,100055148,111775192,100066325,100058125,100057808,100060013,100063132,100052400,100064812,100051650,100069757,100057414,100051041…
GO:0005515	protein binding	molecular_function	1.1405e-10	1.9126e-07	597	1786	2780	12013	111770789,100146158,100067262,100068162,100146590,102149682,100059075,100055128,100057090,100057923,100054866,100070571,100060543,100055047,102149621,100058981,100064718,100070202,100060528,100067303,100071646,100064261,100057422,100057597,100053027,100061836,100064310,100056716,106782773,100064727,100064840,100055697,100053772,100033839,100071019,100052508,100071328,111774152,100050839,100058969…
GO:0016301	kinase activity	molecular_function	1.8261e-06	0.0020416	130	1786	465	12013	100062100,100050968,100147011,100059804,100051560,100063400,100054759,100052647,100061722,100146449,102148989,100051389,100060831,100065035,100064240,100033941,100058666,100056385,100064062,111774175,100063190,100066901,100051976,100051650,100069098,100066454,100062619,100058407,100054800,100066733,100051662,106781398,100070270,100053554,100060560,100053457,100072656,100069962,100147091,100055913…
GO:0016310	phosphorylation	biological_process	6.4711e-06	0.0043	118	1786	426	12013	100060560,100053457,100073174,100060657,106781398,100053554,100070270,100054008,100146835,100066121,100062619,100069098,100066454,100064718,100058407,100054800,100058919,100062483,100051650,111771516,100064727,100063190,100067195,100066901,100064062,100067755,100033941,100073151,100056385,100058666,100065035,100060831,100051389,102148989,100058510,100064240,100058245,100050150,100061722,100034056…
GO:0006468	protein phosphorylation	biological_process	7.6299e-06	0.0043	114	1786	403	12013	100050017,100064903,100052828,100009710,100057614,100057808,100051525,100052419,100050379,100071784,100054478,100066921,100061776,100064748,100058911,100062309,100063602,100051342,100061688,100057456,100071002,100072397,100069956,100065867,100069962,100147091,100058153,100055913,100052238,100034117,100052865,100050279,100147327,100065602,100058408,100066791,100067612,100063318,100057684,100034114…
GO:0016773	phosphotransferase activity, alcohol group as acceptor	molecular_function	7.6924e-06	0.0043	125	1786	450	12013	100061722,100034056,100058245,100050150,100060397,100055145,100146449,100052647,100073151,100033941,100056385,100058666,102148989,100065035,100060831,100051389,100058510,100064240,100050968,100147011,100052935,100053624,100065016,100051333,100053916,100062100,100063400,100055006,100066127,100054759,100059804,100051560,100070207,100054008,100146835,100066733,100051662,100060528,100069098,100066454…
GO:0004672	protein kinase activity	molecular_function	2.2429e-05	0.010362	114	1786	409	12013	100058408,100065602,100147327,100050279,100056278,106782258,100070437,100055416,100057684,100034114,100063318,100067612,100066791,100147073,100058434,100066773,100071216,100056239,100053005,100050664,100061184,100061130,100064367,100053481,100146368,100062492,100073186,100052419,100051525,100057808,100057614,100009710,100052828,100064903,100050017,100058911,100064748,100061776,100071784,100066921…
GO:0016772	transferase activity, transferring phosphorus-containing groups	molecular_function	2.4717e-05	0.010362	142	1786	551	12013	100067612,100057684,100070818,100058454,106782258,100055416,100070437,100056278,100050279,100053066,100056923,100053481,100061184,100050664,100053005,100066773,100056239,100147073,100058434,100054478,100071784,100067351,100058911,100050017,100051016,100009710,100052828,100064903,100051525,100057808,100057614,100072656,100147091,100069962,100055913,100052238,100062309,100051342,100057456,100069956…
GO:0048583	regulation of response to stimulus	biological_process	3.0272e-05	0.01078	42	1786	119	12013	100070270,100054222,100061950,100070242,100059301,100060560,100073042,100067228,100066550,100056276,100065281,100058273,100051041,100052313,100060769,100057444,100054189,100057600,100067883,100057156,100056119,100058175,100073291,100063739,100060013,100060846,100060622,100071328,100055011,100146449,100056552,100056622,100058245,100059804,100062071,100066250,100057517,100071351,100069735,100055597…
GO:0019899	enzyme binding	molecular_function	3.2141e-05	0.01078	50	1786	146	12013	100066250,100062071,100059804,111771857,100055677,102148588,100073043,100055597,100069527,100070450,100066730,100062298,100069735,100051814,100071351,100146716,100060013,100051083,100073291,100061420,100034056,100146449,100050357,100056622,100055011,100071328,100060622,100067262,100060769,100052313,100051041,106781151,100067883,100056119,100064841,100063664,100057600,100054189,100073042,100060560…
GO:0009966	regulation of signal transduction	biological_process	0.00011625	0.030404	38	1786	107	12013	100058245,100056622,100146449,100055011,100060622,100071328,100060013,100063739,100073291,100070450,100066730,100055597,100069735,100071351,100057517,100066250,100062071,100059804,100065281,100056276,100066550,100060560,100073042,100059301,100070242,100054222,100070270,100058175,100057156,100067883,100056119,100057600,100054189,100060769,100057444,100052313,100051041,100058273
GO:0010646	regulation of cell communication	biological_process	0.00011625	0.030404	38	1786	107	12013	100059804,100062071,100057517,100066250,100071351,100069735,100070450,100066730,100055597,100063739,100073291,100060013,100071328,100060622,100055011,100056622,100146449,100058245,100058273,100051041,100052313,100060769,100057444,100057600,100054189,100058175,100056119,100067883,100057156,100070270,100070242,100054222,100059301,100060560,100073042,100066550,100056276,100065281
GO:0007265	Ras protein signal transduction	biological_process	0.00012691	0.030404	27	1786	61	12013	1.0007e+242
GO:0046578	regulation of Ras protein signal transduction	biological_process	0.00012691	0.030404	27	1786	61	12013	1.00056e+242
GO:0023051	regulation of signaling	biological_process	0.0001441	0.03222	38	1786	108	12013	100058175,100057156,100067883,100056119,100054189,100057600,100052313,100060769,100057444,100058273,100051041,100065281,100066550,100056276,100059301,100060560,100073042,100070270,100070242,100054222,100066730,100070450,100055597,100071351,100069735,100062071,100057517,100066250,100059804,100056622,100146449,100058245,100071328,100060622,100055011,100060013,100063739,100073291
GO:0051056	regulation of small GTPase mediated signal transduction	biological_process	0.00023473	0.049205	29	1786	69	12013	1.00051e+260
GO:0019882	antigen processing and presentation	biological_process	0.0002674	0.052757	10	1786	27	12013	1.00034e+89
GO:0006793	phosphorus metabolic process	biological_process	0.00034973	0.061737	146	1786	624	12013	100067755,100067195,100057833,100064727,111771516,100059684,100062483,100058919,100064718,100070498,100058891,100052910,100146835,100054008,100060657,100073174,100051333,100053916,100053624,100052935,100054404,100070207,100147269,100066127,100629152,100055006,100060397,100055145,100034056,100050150,100058245,100054319,100063088,100058510,100073049,100073151,100062135,102149682,100073186,100061130…
GO:0006796	phosphate-containing compound metabolic process	biological_process	0.00034973	0.061737	146	1786	624	12013	100051650,111774175,100064062,100066901,100063190,100053554,100070270,106781398,100053457,100060560,100058407,100054800,100062619,100066454,100069098,100066121,100066733,100051560,100059804,100054759,100063400,100062100,100062379,100147011,100062298,100050968,100064240,100065035,100051389,100060831,102148989,100057759,100058666,100056385,100033941,100052647,100146449,111775246,100061722,100053005…
GO:0006464	cellular protein modification process	biological_process	0.00039577	0.06321	157	1786	652	12013	100147091,100069962,100069157,100052238,100055913,100057456,100051342,100062309,100069956,100059664,100065909,100060826,100060694,100071784,100069613,100054478,100058911,100009710,100052828,100059118,100064903,100053951,100050017,100051525,100057808,111775911,100057614,100053481,100053005,100066272,100050664,100061184,100147073,100066518,100058434,100066773,100056239,100057684,100067612,100056278…
GO:0036211	protein modification process	biological_process	0.00039577	0.06321	157	1786	652	12013	100063646,100071216,100073186,100053202,100057243,100061130,100064367,100062492,100146368,100065844,100147327,100058408,100065602,100034114,100063318,100064708,100066791,100071002,100061688,100063602,100065867,100052003,100072397,100058153,100052865,100034117,100070736,100058111,100052419,100033991,100055898,100066921,100050379,100064748,100061776,100064727,100062033,111771516,100062483,100058919…
GO:0006352	DNA-templated transcription, initiation	biological_process	0.00056544	0.08362	9	1786	20	12013	1.0007e+80
GO:0005085	guanyl-nucleotide exchange factor activity	molecular_function	0.00059521	0.08362	36	1786	108	12013	100060013,100073291,100146449,100056622,100055011,100071328,100060622,100066250,100062071,100059804,111771857,102148588,100055597,100069527,100066730,100070450,100069735,100071351,100052790,100073042,100060560,106781248,100070242,100070270,100065281,100054416,100050566,100060769,100052313,100051041,106781151,100067883,100056119,100064841,100057600,100054189
GO:1902531	regulation of intracellular signal transduction	biological_process	0.00059835	0.08362	29	1786	75	12013	1.00065e+260
GO:0051020	GTPase binding	molecular_function	0.00069587	0.091201	42	1786	130	12013	100052790,100073042,100060560,100073294,100070242,106781248,100070270,100065281,100050566,100054416,100060769,100052313,100051041,106781151,100056119,100067883,100064841,100057600,100063664,100054189,100060013,100073291,100034056,100050357,100056622,100146449,100055011,100060622,100071328,100066250,100062071,100059804,102148588,100055677,111771857,100066730,100069527,100070450,100055597,100051814…
GO:0043412	macromolecule modification	biological_process	0.00070699	0.091201	160	1786	681	12013	100061776,100064748,100066921,100055898,100050379,100052419,100058111,100033991,100070736,100052865,100034117,100058153,100052003,100065867,100072397,100067148,100071002,100063602,100061688,100050768,100064708,100063318,100034114,100066791,100058408,100065602,100147327,100064367,100061130,100065844,100146368,100062492,100073186,100057243,100053202,100071216,100063646,100055145,100060397,100058245…
GO:0017048	Rho GTPase binding	molecular_function	0.00076505	0.095036	25	1786	59	12013	1.0005e+224
GO:0035556	intracellular signal transduction	biological_process	0.000852	0.10206	69	1786	252	12013	100073042,100067228,100054416,100063318,100059753,100055416,100072601,100052313,100066853,100060769,100057600,100054189,100629161,100051485,106781151,100067883,100056119,100630909,100058175,100055752,100060013,100060622,100071328,100056622,102148488,102148588,100066250,100071351,100049953,100069735,100055597,100069527,100066730,100050548,100053252,100070270,106781248,100070242,100060560,100056699…
GO:0005088	Ras guanyl-nucleotide exchange factor activity	molecular_function	0.0010954	0.11481	22	1786	51	12013	1.00061e+197
GO:0005089	Rho guanyl-nucleotide exchange factor activity	molecular_function	0.0010954	0.11481	22	1786	51	12013	1.00061e+197
GO:0007266	Rho protein signal transduction	biological_process	0.0010954	0.11481	22	1786	51	12013	1.0007e+197
GO:0035023	regulation of Rho protein signal transduction	biological_process	0.0010954	0.11481	22	1786	51	12013	1.00071e+197
GO:0017016	Ras GTPase binding	molecular_function	0.0018092	0.1703	28	1786	73	12013	1.00071e+251
GO:0031267	small GTPase binding	molecular_function	0.0018092	0.1703	28	1786	73	12013	1.0007e+251
GO:0004571	mannosyl-oligosaccharide 1,2-alpha-mannosidase activity	molecular_function	0.0018279	0.1703	5	1786	7	12013	1.11768e+44
GO:0015924	mannosyl-oligosaccharide mannosidase activity	molecular_function	0.0018279	0.1703	5	1786	7	12013	1.00057e+44
GO:0140096	catalytic activity, acting on a protein	molecular_function	0.0018935	0.17165	213	1786	1032	12013	100051333,100053916,100057250,100053624,100062198,100052935,100070207,100055006,100060963,100053265,100056934,100058438,100055145,100060397,100050150,100058245,100034056,100060432,100057557,100058510,102149682,100073151,100069340,100067755,100054362,100063066,100060937,100067195,100057833,100033984,100073222,100064727,100067176,111771516,100146886,100062483,100058919,100070438,100055015,100064718…
GO:0048856	anatomical structure development	biological_process	0.0020052	0.17378	22	1786	78	12013	1.00631e+197
GO:0007264	small GTPase mediated signal transduction	biological_process	0.0020207	0.17378	37	1786	118	12013	100055597,100069527,100066730,100070450,100069735,100071351,100066250,100062071,100059804,111771857,102148588,100146449,100056622,100055011,100071328,100060622,100060013,100073291,100067883,106781151,100056119,100058175,100064841,100054189,100057600,100060769,100057444,100052313,100051041,100065281,100054416,100050566,100060560,100073042,106781248,100070242,100070270
GO:0008092	cytoskeletal protein binding	molecular_function	0.0025513	0.21393	40	1786	132	12013	100068529,100064973,100053393,100058362,100061641,100056885,100066751,100066840,100059165,100051814,100146944,100147102,100064823,106780851,100067494,100056413,100055648,100068448,100054638,100057836,100052577,100061280,100050357,100070369,100072831,100051965,100070195,100058977,100050073,100062957,100061276,100069672,100059729,100069657,100147272,100059101,100051227,100068727,100629882,100064354
GO:1901564	organonitrogen compound metabolic process	biological_process	0.0026757	0.21889	257	1786	1443	12013	100069098,100059873,100053250,100072998,100066216,100053554,100063190,100066901,100064062,100070208,100051650,100066762,100061722,100146449,100052647,100630353,100033941,100056385,100062108,100066983,100072394,102148989,100051389,100065035,100059871,100064240,100063400,100147450,100054759,100068828,100070437,100146710,100064139,100056278,100060629,100061083,100050279,100630893,100066773,100056239…
GO:0032502	developmental process	biological_process	0.0027888	0.22271	22	1786	80	12013	1.00064e+197
GO:0001882	nucleoside binding	molecular_function	0.0030488	0.23781	51	1786	240	12013	100034192,100062135,100062317,100067611,100052400,100061732,100063132,100146267,100058106,100065920,100066358,100057933,100052225,100053004,100073159,100058639,100052081,100058917,100060911,100060199,100072908,100146250,100050422,100146638,100147081,100146495,100147228,100629499,100059376,100058871,100058091,100056212,100066413,111773116,100052885,105761007,100066767,100058188,100057627,100066853…
GO:0007275	multicellular organism development	biological_process	0.0031463	0.23983	20	1786	66	12013	1.02148e+179
GO:0016740	transferase activity	molecular_function	0.003531	0.26318	206	1786	977	12013	100055913,100068354,100052238,100072656,100050199,100147091,100146646,100069962,100069956,100064499,100051342,100062309,100065342,100057456,100067351,100058911,100058570,100071784,100069613,100060491,100054478,100051525,100057614,100057808,100050017,100051016,100009710,100052828,100059118,100064903,100053481,100056923,100066773,100056239,100147073,100058434,100061184,100061976,100066272,100053005…
GO:0044267	cellular protein metabolic process	biological_process	0.0039855	0.28383	180	1786	941	12013	100065602,100058408,100147327,100033938,100058813,100066791,100064708,100063318,100034114,100071216,100063646,100146368,100062492,100065844,100064367,100061130,100057243,100053202,100073186,100033991,100052419,100058111,100070736,100061776,100064748,100050379,100066921,100055898,100072397,100060440,100052003,100065867,100063602,100057532,100061688,100071002,100052865,100034117,100058153,100073174…
GO:0019902	phosphatase binding	molecular_function	0.0040252	0.28383	3	1786	3	12013	1.00062e+26
GO:0001883	purine nucleoside binding	molecular_function	0.0044005	0.28383	50	1786	239	12013	100056212,100058871,100058091,100059376,100629499,100066767,111773116,100052885,105761007,100066413,100063777,100070757,100049809,100066853,100057627,100058188,100065622,100069356,100064781,100066937,100146263,100054984,100055690,100054275,100146267,100063132,100052400,100061732,100062317,100067611,100062135,100034192,100073159,100053004,100057933,100066358,100065920,100058106,100050422,100072908…
GO:0005525	GTP binding	molecular_function	0.0044005	0.28383	50	1786	239	12013	100058106,100065920,100066358,100057933,100053004,100073159,100034192,100062135,100067611,100062317,100061732,100063132,100052400,100146267,100146638,100146495,100147081,100147228,100058639,100052081,100058917,100060911,100060199,100072908,100146250,100050422,100066413,105761007,111773116,100052885,100066767,100629499,100059376,100058871,100058091,100056212,100054984,100146263,100066937,100054275…
GO:0032549	ribonucleoside binding	molecular_function	0.0044005	0.28383	50	1786	239	12013	100058106,100065920,100057933,100066358,100073159,100053004,100034192,100062135,100067611,100062317,100146267,100052400,100061732,100063132,100146638,100147228,100147081,100146495,100058917,100058639,100052081,100060199,100060911,100050422,100146250,100072908,100066413,105761007,111773116,100052885,100066767,100629499,100058871,100058091,100059376,100056212,100146263,100054984,100066937,100055690…
GO:0032550	purine ribonucleoside binding	molecular_function	0.0044005	0.28383	50	1786	239	12013	100064781,100066937,100146263,100054275,100055690,100054984,100069356,100065622,100066853,100057627,100058188,100049809,100070757,100063777,100066413,100066767,100052885,111773116,105761007,100629499,100056212,100059376,100058091,100058871,100146638,100146495,100147081,100147228,100060911,100060199,100052081,100058639,100058917,100072908,100146250,100050422,100065920,100058106,100053004,100073159…
GO:0032561	guanyl ribonucleotide binding	molecular_function	0.0044005	0.28383	50	1786	239	12013	100063777,100070757,100049809,100066853,100057627,100058188,100069356,100065622,100064781,100066937,100146263,100054984,100054275,100055690,100056212,100058871,100058091,100059376,100629499,100066767,100052885,111773116,105761007,100066413,100050422,100072908,100146250,100060199,100060911,100058917,100052081,100058639,100147228,100147081,100146495,100146638,100146267,100061732,100052400,100063132…
GO:0007267	cell-cell signaling	biological_process	0.0046426	0.2938	9	1786	24	12013	1.0005e+80
GO:0005543	phospholipid binding	molecular_function	0.0048695	0.30245	18	1786	57	12013	1.00034e+161
GO:0043167	ion binding	molecular_function	0.0050823	0.30993	395	1786	2004	12013	100052238,100049895,100146638,111774271,106780851,100057452,100057389,100146944,100069562,100062026,100065979,100056885,100057456,100057437,100055672,100052435,100146771,100061447,102147604,100058279,100057933,100071784,100147010,100059690,100034192,111775192,100057808,100059996,100051525,100064903,100147158,100052828,100061732,100052400,100050017,100063327,100063132,100054984,100073224,100069275…
GO:0005544	calcium-dependent phospholipid binding	molecular_function	0.0052381	0.3123	5	1786	11	12013	1.00054e+44
GO:0019001	guanyl nucleotide binding	molecular_function	0.0053075	0.3123	52	1786	251	12013	100056212,100059376,100058871,100058091,100629499,100066767,111773116,105761007,100052885,100066413,100056464,100070757,100050622,100049809,100063777,100066853,100058188,100057627,100065622,100069356,100064781,100066937,100146263,100055690,100054984,100054275,100052400,100063132,100061732,100146267,100062317,100067611,100062135,100034192,100053004,100073159,100066358,100057933,100065920,100058106…
GO:0015631	tubulin binding	molecular_function	0.0075951	0.43661	23	1786	68	12013	1.00051e+206
GO:0006325	chromatin organization	biological_process	0.0076942	0.43661	14	1786	49	12013	1.00065e+125
GO:0043168	anion binding	molecular_function	0.0078106	0.43661	239	1786	1150	12013	100058510,100061177,100146267,100062135,100073151,100068162,100063182,100066358,100053504,100073159,100060397,100059914,100050150,100034056,100058924,100070207,100630525,100071569,100055006,100066127,100052081,100033940,100060199,100053916,100058456,100051333,100053624,100052935,100058871,100066375,100058091,100056212,100069995,100073174,100059161,100060657,100629499,100054546,100146835,100146423…
GO:0098772	molecular function regulator	molecular_function	0.0083454	0.45886	78	1786	423	12013	111771857,100059804,100054495,100054440,111771499,100062071,100068680,100034198,100070450,100073291,100629648,100070283,102148318,100055011,100146449,111774168,100051041,106782773,100054977,100057444,100033839,100064841,100147193,100070047,100070270,100034134,106781248,100070242,100060560,100050897,100050566,100059907,100065281,102148588,100072805,100630051,100053718,100066250,100630912,100071351…
GO:0009116	nucleoside metabolic process	biological_process	0.0095415	0.50797	6	1786	16	12013	1.00034e+53
GO:1901657	glycosyl compound metabolic process	biological_process	0.0095415	0.50797	6	1786	16	12013	1.00059e+53
GO:0000166	nucleotide binding	molecular_function	0.011284	0.58223	231	1786	1108	12013	100146835,100054546,100629499,100060657,100073174,100059161,100066562,100069995,100056212,100066375,100058871,100058091,100054822,100067195,100056830,100067755,100059734,100070251,100062483,100058919,111771516,100146423,100034056,100059914,100050150,100060397,100073159,100053504,100066358,100063182,100065346,100068162,100073151,100069214,100062135,100146267,100061177,100058510,100052935,100053624…
GO:1901265	nucleoside phosphate binding	molecular_function	0.011284	0.58223	231	1786	1108	12013	100066791,100066767,100063318,100072678,100052885,100051079,100067914,100629986,100147327,100058590,100058408,100052455,100051619,100069356,100073186,100068896,100146368,100063441,100064781,100061130,100064367,100055690,100070369,100058480,100070757,100050622,100054340,100146926,100071216,100064372,100066853,100050379,100066921,100064748,100052853,100058044,100056413,100057836,100147108,100052419…
GO:0019538	protein metabolic process	biological_process	0.011574	0.58634	230	1786	1300	12013	100066791,100058813,100064708,100063318,100034114,100065032,100033938,100147327,100147003,100065602,100067205,100058408,100053202,100057243,100073186,100146368,100065844,100062492,100057636,100146816,100064367,100146852,100061130,100069647,100063646,100071568,100071216,100050379,100066921,100055898,100061776,100064748,100056914,100070736,100033991,100052419,100058111,100058153,100052865,100034117…
GO:0032555	purine ribonucleotide binding	molecular_function	0.011713	0.58634	207	1786	980	12013	100053504,100073159,100068162,100063182,100066358,100050150,100059914,100034056,100060397,100061177,100146267,100058510,100062135,100073151,100053624,100053916,100058456,100051333,100052935,100630525,100070207,100058924,100060199,100055006,100066127,100052081,100146835,100069995,100056212,100066375,100058871,100058091,100629499,100073174,100059161,100060657,100067755,100054822,100067195,111771516…
GO:0006367	transcription initiation from RNA polymerase II promoter	biological_process	0.012094	0.59654	5	1786	11	12013	1.00064e+44
GO:0008289	lipid binding	molecular_function	0.012748	0.60571	25	1786	105	12013	1.00056e+224
GO:0032553	ribonucleotide binding	molecular_function	0.012859	0.60571	208	1786	987	12013	100053004,100052647,100058106,100146449,100061722,100065920,100067611,100064240,100065035,100051389,100060831,100058666,100056385,100033941,100055648,100053637,100147228,100147011,100051560,100059323,100073035,100058917,100054759,100063400,100058407,100054800,100062619,100066454,100050375,100071848,100066104,100050058,100053554,100059376,100070270,106781398,100070322,100060560,100059638,100065622…
GO:0040007	growth	biological_process	0.013254	0.60571	2	1786	2	12013	1.00061e+17
GO:0097367	carbohydrate derivative binding	molecular_function	0.013425	0.60571	212	1786	1009	12013	100058919,100062483,100033839,100070251,111771516,100067195,100054822,100067755,100060657,100073174,100059161,100629499,100066375,100058871,100058091,100069995,100056212,100146835,100052081,100066127,100055006,100060199,100058924,100070207,100630525,100052935,100058456,100051333,100053916,100053624,100073151,100062135,100058510,100146267,100061177,100060397,100034056,100050150,100059914,100066358…
GO:0017076	purine nucleotide binding	molecular_function	0.013729	0.60571	209	1786	996	12013	100147073,100058833,100058434,100058188,100057627,100056239,100054241,100072839,100050664,100053005,100049809,100061184,100053481,100054984,100061418,100069275,100056953,100059729,100050279,100056278,100056464,100059514,100066413,106782258,100058103,100070437,111773116,105761007,100057684,100067612,100058639,100069956,100069562,100057456,100055672,100058362,100146250,100062309,100051342,100052238…
GO:0010506	regulation of autophagy	biological_process	0.013789	0.60571	3	1786	3	12013	1.0007e+26
GO:0031329	regulation of cellular catabolic process	biological_process	0.013789	0.60571	3	1786	3	12013	1.00067e+26
GO:0036094	small molecule binding	molecular_function	0.013843	0.60571	241	1786	1169	12013	100063777,100053186,100051650,100059392,100064062,100065622,100146263,100069672,100066937,100054275,100066901,100063190,100059376,100070270,100053887,100050058,100053554,106781398,100070322,100059638,100060560,100058407,100146611,100054800,100066454,100062619,100071848,100060514,100050375,100066104,100051560,100066566,100059323,100054759,100073035,100058917,100063400,100053637,100059940,100147228…
GO:0035639	purine ribonucleoside triphosphate binding	molecular_function	0.013906	0.60571	205	1786	973	12013	100063182,100066358,100068162,100053504,100073159,100060397,100034056,100050150,100059914,100058510,100146267,100061177,100073151,100062135,100058456,100053916,100051333,100053624,100052935,100070207,100058924,100630525,100052081,100066127,100055006,100060199,100146835,100066375,100058091,100058871,100056212,100069995,100060657,100073174,100629499,100067755,100054822,100067195,111771516,100062483…
GO:0004674	protein serine/threonine kinase activity	molecular_function	0.014278	0.61312	21	1786	60	12013	1.00059e+188
GO:0030880	RNA polymerase complex	cellular_component	0.015149	0.61312	7	1786	18	12013	1.0006e+62
GO:0033218	amide binding	molecular_function	0.015701	0.61312	5	1786	12	12013	1.0215e+44
GO:0003896	DNA primase activity	molecular_function	0.01587	0.61312	3	1786	4	12013	1.06783e+26
GO:0006269	DNA replication, synthesis of RNA primer	biological_process	0.01587	0.61312	3	1786	4	12013	1.06783e+26
GO:0006621	protein retention in ER lumen	biological_process	0.016948	0.61312	2	1786	2	12013	1.0007e+17
GO:0032507	maintenance of protein location in cell	biological_process	0.016948	0.61312	2	1786	2	12013	1.0215e+17
GO:0035437	maintenance of protein localization in endoplasmic reticulum	biological_process	0.016948	0.61312	2	1786	2	12013	1.0007e+17
GO:0045185	maintenance of protein location	biological_process	0.016948	0.61312	2	1786	2	12013	1.0007e+17
GO:0046923	ER retention sequence binding	molecular_function	0.016948	0.61312	2	1786	2	12013	1.0215e+17
GO:0051651	maintenance of location in cell	biological_process	0.016948	0.61312	2	1786	2	12013	1.0007e+17
GO:0072595	maintenance of protein localization in organelle	biological_process	0.016948	0.61312	2	1786	2	12013	1.0007e+17
GO:0007166	cell surface receptor signaling pathway	biological_process	0.01707	0.61312	17	1786	58	12013	1.00052e+152
GO:0002252	immune effector process	biological_process	0.017732	0.61312	2	1786	5	12013	1.00147e+17
GO:0009607	response to biotic stimulus	biological_process	0.017732	0.61312	2	1786	5	12013	1.00147e+17
GO:0009615	response to virus	biological_process	0.017732	0.61312	2	1786	5	12013	1.00147e+17
GO:0043207	response to external biotic stimulus	biological_process	0.017732	0.61312	2	1786	5	12013	1.00147e+17
GO:0051607	defense response to virus	biological_process	0.017732	0.61312	2	1786	5	12013	1.00067e+17
GO:0051707	response to other organism	biological_process	0.017732	0.61312	2	1786	5	12013	1.00067e+17
GO:0098542	defense response to other organism	biological_process	0.017732	0.61312	2	1786	5	12013	1.00067e+17
GO:0008194	UDP-glycosyltransferase activity	molecular_function	0.018119	0.62012	9	1786	24	12013	1.00057e+80
GO:0016569	covalent chromatin modification	biological_process	0.01856	0.6225	7	1786	16	12013	1.00055e+62
GO:0016570	histone modification	biological_process	0.01856	0.6225	7	1786	16	12013	1.0007e+62
GO:0048731	system development	biological_process	0.020191	0.67051	7	1786	21	12013	1.00068e+62
GO:0044087	regulation of cellular component biogenesis	biological_process	0.021438	0.70492	6	1786	21	12013	1.00052e+53
GO:0048513	animal organ development	biological_process	0.023022	0.74963	4	1786	12	12013	1.00064e+35
GO:0051128	regulation of cellular component organization	biological_process	0.023315	0.74963	9	1786	35	12013	1.00052e+80
GO:0043565	sequence-specific DNA binding	molecular_function	0.023468	0.74963	30	1786	129	12013	1.00061e+269
GO:1901363	heterocyclic compound binding	molecular_function	0.024109	0.76284	507	1786	2782	12013	100058279,100057933,100071784,100059690,100147010,100058125,100057808,100067884,100051525,100070166,100034192,100055148,100067012,100063132,100061732,100050017,100052400,100064903,100069362,100055204,100629488,100052828,106780851,111774271,100051671,100146638,100052238,100069803,100146944,102150831,100062026,102149771,100069562,100055672,100057456,100057903,100629226,100034055,100070437,100058103…
GO:0097159	organic cyclic compound binding	molecular_function	0.024438	0.7652	507	1786	2783	12013	100073174,100060657,106782925,100071646,100052973,100066562,100073089,100057180,100054546,100146835,100062483,100070251,100059734,111773201,100147352,100146423,100055150,100064310,100058852,111771516,100054822,100034059,100146742,100070592,100052514,102149103,100060526,100073151,111773284,100071850,100058510,100055037,100146267,100061177,102150035,100060397,100050150,100056821,100053199,100034056…
GO:0016879	ligase activity, forming carbon-nitrogen bonds	molecular_function	0.024772	0.7652	6	1786	15	12013	1.00146e+53
GO:0048869	cellular developmental process	biological_process	0.024868	0.7652	6	1786	16	12013	1.00063e+53
GO:0050852	T cell receptor signaling pathway	biological_process	0.025179	0.76773	2	1786	2	12013	1.00061e+17
GO:0008270	zinc ion binding	molecular_function	0.025484	0.77002	69	1786	309	12013	100054631,100052296,100073305,100057250,100054274,100052338,100062208,100066983,100072821,100058278,100062108,100051245,100073155,100056821,100629160,100063588,100070438,100063066,100061353,100058341,100146742,100070592,100073222,100071603,100066492,100054466,100034170,100071093,100060788,100053712,100058869,100060136,100061665,100052435,100066749,100062026,100057220,100049895,100055620,100059118…
GO:0009605	response to external stimulus	biological_process	0.026452	0.79215	2	1786	6	12013	1.00067e+17
GO:0007399	nervous system development	biological_process	0.027776	0.82444	4	1786	7	12013	1.00064e+35
GO:0003883	CTP synthase activity	molecular_function	0.028909	0.85054	2	1786	2	12013	1.00146e+17
GO:0009165	nucleotide biosynthetic process	biological_process	0.029772	0.85218	14	1786	58	12013	1.00066e+125
GO:1901293	nucleoside phosphate biosynthetic process	biological_process	0.029772	0.85218	14	1786	58	12013	1.00146e+125
GO:0004779	sulfate adenylyltransferase activity	molecular_function	0.029981	0.85218	2	1786	2	12013	1.00073e+17
GO:0004781	sulfate adenylyltransferase (ATP) activity	molecular_function	0.029981	0.85218	2	1786	2	12013	1.00072e+17
GO:0006996	organelle organization	biological_process	0.03169	0.87816	37	1786	180	12013	100066929,100055050,100050357,100058804,100058336,100069613,100067124,100062108,100071181,100066569,100059118,100067494,100069157,100059393,100051814,102149502,100057413,100050241,100069297,100058904,100058869,100071897,100058331,100060043,100630213,100064888,100059101,100055208,100054003,100061180,100069657,100061276,100061418,100054822,100054857,100629542,100051965
GO:0090575	RNA polymerase II transcription factor complex	cellular_component	0.032264	0.87816	4	1786	10	12013	1.00534e+35
GO:0009894	regulation of catabolic process	biological_process	0.032455	0.87816	3	1786	4	12013	1.0007e+26
GO:0005086	ARF guanyl-nucleotide exchange factor activity	molecular_function	0.032466	0.87816	5	1786	10	12013	1.0007e+44
GO:0032011	ARF protein signal transduction	biological_process	0.032466	0.87816	5	1786	10	12013	1.0006e+44
GO:0032012	regulation of ARF protein signal transduction	biological_process	0.032466	0.87816	5	1786	10	12013	1.00058e+44
GO:0005634	nucleus	cellular_component	0.036417	0.97201	86	1786	445	12013	100053496,100058278,100065398,100062108,100057117,100062090,100055050,100053106,100050241,102149502,100059218,100050166,100054274,100061164,100057593,100071603,100059969,100061180,100059967,100146912,100059287,100054466,100060043,100056971,100058869,100147352,100052831,100068378,102149114,100069513,100061353,100054822,100070096,100057584,100053057,100629872,100147250,100059118,100534009,100056004…
GO:0046658	anchored component of plasma membrane	cellular_component	0.036516	0.97201	3	1786	5	12013	1.00057e+26
GO:0050790	regulation of catalytic activity	biological_process	0.037114	0.97251	9	1786	28	12013	1.00069e+80
GO:0065009	regulation of molecular function	biological_process	0.037114	0.97251	9	1786	28	12013	1.00071e+80
GO:0008017	microtubule binding	molecular_function	0.038111	0.99089	19	1786	60	12013	1.0007e+170
GO:0061695	transferase complex, transferring phosphorus-containing groups	cellular_component	0.038796	0.99422	7	1786	21	12013	1.00069e+62
GO:0030029	actin filament-based process	biological_process	0.039129	0.99422	10	1786	35	12013	1.0007e+89
GO:0030036	actin cytoskeleton organization	biological_process	0.039129	0.99422	10	1786	35	12013	1.00058e+89
GO:0008083	growth factor activity	molecular_function	0.040094	1	15	1786	67	12013	1.00034e+134
GO:0019208	phosphatase regulator activity	molecular_function	0.040976	1	4	1786	10	12013	1.00054e+35
GO:0000793	condensed chromosome	cellular_component	0.041049	1	4	1786	9	12013	1.0063e+35
GO:0000428	DNA-directed RNA polymerase complex	cellular_component	0.042121	1	6	1786	17	12013	1.00534e+53
GO:0055029	nuclear DNA-directed RNA polymerase complex	cellular_component	0.042121	1	6	1786	17	12013	1.00534e+53
GO:0065008	regulation of biological quality	biological_process	0.04225	1	19	1786	106	12013	1.00034e+170
GO:0004000	adenosine deaminase activity	molecular_function	0.043018	1	4	1786	8	12013	1.00057e+35
GO:0072527	pyrimidine-containing compound metabolic process	biological_process	0.043832	1	3	1786	7	12013	1.00146e+26
GO:0033013	tetrapyrrole metabolic process	biological_process	0.044933	1	4	1786	12	12013	1.00054e+35
GO:0055086	nucleobase-containing small molecule metabolic process	biological_process	0.046861	1	19	1786	95	12013	1.00147e+170
GO:0007015	actin filament organization	biological_process	0.047049	1	6	1786	24	12013	1.00058e+53
GO:0004559	alpha-mannosidase activity	molecular_function	0.048483	1	5	1786	12	12013	1.00057e+44
GO:0015923	mannosidase activity	molecular_function	0.048483	1	5	1786	12	12013	1.11768e+44
GO:0005885	Arp2/3 protein complex	cellular_component	0.048713	1	2	1786	6	12013	1.00058e+17
GO:0030154	cell differentiation	biological_process	0.04877	1	5	1786	14	12013	1.00068e+44
GO:0019363	pyridine nucleotide biosynthetic process	biological_process	0.049687	1	5	1786	15	12013	1.11775e+44
GO:0072525	pyridine-containing compound biosynthetic process	biological_process	0.049687	1	5	1786	15	12013	1.00071e+44
GO:0005672	transcription factor TFIIA complex	cellular_component	0.049877	1	2	1786	3	12013	1.0006e+17
GO:0051015	actin filament binding	molecular_function	0.050985	1	5	1786	11	12013	1.00053e+44
GO:0008376	acetylgalactosaminyltransferase activity	molecular_function	0.051238	1	3	1786	5	12013	1.00055e+26
GO:0031985	Golgi cisterna	cellular_component	0.051238	1	3	1786	5	12013	1.0006e+26
GO:0032580	Golgi cisterna membrane	cellular_component	0.051238	1	3	1786	5	12013	1.00055e+26
GO:0044260	cellular macromolecule metabolic process	biological_process	0.051278	1	324	1786	1794	12013	100069157,100055913,100147091,100069956,111773874,100066176,100060694,100065909,100060826,100059178,100051342,100062309,100058911,100147460,100055426,100054478,100069613,100060714,111775911,111767407,100059118,100009710,100053951,100053481,100049993,100060703,100062946,100056923,100066518,100072839,100061184,106782258,100055416,100061169,100146645,100057684,100067612,100064888,100053654,100065790…
GO:0008064	regulation of actin polymerization or depolymerization	biological_process	0.051806	1	5	1786	20	12013	1.00072e+44
GO:0008154	actin polymerization or depolymerization	biological_process	0.051806	1	5	1786	20	12013	1.00058e+44
GO:0030041	actin filament polymerization	biological_process	0.051806	1	5	1786	20	12013	1.0007e+44
GO:0030832	regulation of actin filament length	biological_process	0.051806	1	5	1786	20	12013	1.00071e+44
GO:0030833	regulation of actin filament polymerization	biological_process	0.051806	1	5	1786	20	12013	1.0007e+44
GO:0032271	regulation of protein polymerization	biological_process	0.051806	1	5	1786	20	12013	1.00058e+44
GO:0032535	regulation of cellular component size	biological_process	0.051806	1	5	1786	20	12013	1.00071e+44
GO:0032956	regulation of actin cytoskeleton organization	biological_process	0.051806	1	5	1786	20	12013	1.00071e+44
GO:0032970	regulation of actin filament-based process	biological_process	0.051806	1	5	1786	20	12013	1.00071e+44
GO:0043254	regulation of protein complex assembly	biological_process	0.051806	1	5	1786	20	12013	1.00058e+44
GO:0110053	regulation of actin filament organization	biological_process	0.051806	1	5	1786	20	12013	1.00071e+44
GO:1902903	regulation of supramolecular fiber organization	biological_process	0.051806	1	5	1786	20	12013	1.00071e+44
GO:0002682	regulation of immune system process	biological_process	0.052535	1	4	1786	12	12013	1.00061e+35
GO:0016055	Wnt signaling pathway	biological_process	0.05374	1	6	1786	19	12013	1.00052e+53
GO:0198738	cell-cell signaling by wnt	biological_process	0.05374	1	6	1786	19	12013	1.00052e+53
GO:1905114	cell surface receptor signaling pathway involved in cell-cell signaling	biological_process	0.05374	1	6	1786	19	12013	1.00052e+53
GO:0008237	metallopeptidase activity	molecular_function	0.054136	1	28	1786	120	12013	1.00069e+251
GO:0006807	nitrogen compound metabolic process	biological_process	0.054806	1	420	1786	2459	12013	100053916,100072612,100033843,111774189,100052935,100068636,100053106,100058924,100070207,100066127,100073305,100060963,100055006,111774454,102147907,100055087,100055050,100630345,100055145,100058278,100054319,100061420,100060432,100069214,100065050,100071474,100062135,100060937,100067755,102148990,100064109,100053057,100033984,100067195,100057833,100062033,100066230,100057649,100057861,100052750…
GO:0044798	nuclear transcription factor complex	cellular_component	0.054945	1	4	1786	11	12013	1.00534e+35
GO:0050776	regulation of immune response	biological_process	0.05518	1	3	1786	9	12013	1.00061e+26
GO:0050778	positive regulation of immune response	biological_process	0.05518	1	3	1786	9	12013	1.00062e+26
GO:0018205	peptidyl-lysine modification	biological_process	0.055899	1	6	1786	15	12013	1.0007e+53
GO:0051346	negative regulation of hydrolase activity	biological_process	0.056142	1	2	1786	4	12013	1.11771e+17
GO:0044237	cellular metabolic process	biological_process	0.05726	1	388	1786	2232	12013	100061353,111774175,100629872,100059060,100061942,100057591,100053186,100070926,100052831,100065217,100052339,100054800,100147144,100058407,100062619,100066972,100066454,100060108,100066121,100058869,100066733,100050058,100070771,100070270,100053887,100053693,106781398,100059967,100060560,100053457,100062100,100066558,100054274,100062379,100147011,100062298,100057593,100050968,100051560,100057531…
GO:0043231	intracellular membrane-bounded organelle	cellular_component	0.058229	1	106	1786	622	12013	100063496,100056971,100060043,100050674,100058869,100059969,100061180,100071603,100146912,100059967,100070557,100059287,100054466,100067033,100061353,100065260,100057584,100053057,100629872,100054822,100070096,100147352,100059511,100069513,102149114,100068378,100054676,100052831,100062090,100055050,100053496,100058278,102151038,100067124,100065398,100057117,100062108,100059218,100050166,102149502…
GO:0016814	hydrolase activity, acting on carbon-nitrogen (but not peptide) bonds, in cyclic amidines	molecular_function	0.058563	1	4	1786	9	12013	1.00057e+35
GO:0004675	transmembrane receptor protein serine/threonine kinase activity	molecular_function	0.059155	1	5	1786	10	12013	1.00063e+44
GO:0051130	positive regulation of cellular component organization	biological_process	0.059758	1	3	1786	10	12013	1.00147e+26
GO:0010466	negative regulation of peptidase activity	biological_process	0.060117	1	1	1786	1	12013	111771499
GO:0010951	negative regulation of endopeptidase activity	biological_process	0.060117	1	1	1786	1	12013	111771499
GO:0045861	negative regulation of proteolysis	biological_process	0.060117	1	1	1786	1	12013	111771499
GO:0043227	membrane-bounded organelle	cellular_component	0.060142	1	109	1786	644	12013	100055050,100062090,100065398,100057117,100062108,102151038,100067124,100053496,100058278,100061164,100054274,100057593,102149502,100059218,100050166,100050241,100064811,102148513,100051673,100053106,100050674,100058869,100060043,100056971,100063496,100146912,100059967,100070557,100054466,100059287,100071603,100059969,100061180,100054822,100070096,100065260,100053057,100057584,100629872,100061353…
GO:1990234	transferase complex	cellular_component	0.060675	1	11	1786	43	12013	1.00069e+98
GO:0048518	positive regulation of biological process	biological_process	0.061082	1	10	1786	48	12013	1.00054e+89
GO:0090407	organophosphate biosynthetic process	biological_process	0.061137	1	19	1786	89	12013	1.00147e+170
GO:0018022	peptidyl-lysine methylation	biological_process	0.062155	1	4	1786	8	12013	1.00059e+35
GO:0034968	histone lysine methylation	biological_process	0.062155	1	4	1786	8	12013	1.00065e+35
GO:0051493	regulation of cytoskeleton organization	biological_process	0.062613	1	6	1786	26	12013	1.00072e+53
GO:0008107	galactoside 2-alpha-L-fucosyltransferase activity	molecular_function	0.062681	1	2	1786	3	12013	1.00054e+17
GO:0031127	alpha-(1,2)-fucosyltransferase activity	molecular_function	0.062681	1	2	1786	3	12013	1.00054e+17
GO:0090066	regulation of anatomical structure size	biological_process	0.063641	1	5	1786	22	12013	1.00071e+44
GO:0006220	pyrimidine nucleotide metabolic process	biological_process	0.063765	1	2	1786	4	12013	1.00054e+17
GO:0006221	pyrimidine nucleotide biosynthetic process	biological_process	0.063765	1	2	1786	4	12013	1.00054e+17
GO:0097435	supramolecular fiber organization	biological_process	0.065856	1	6	1786	25	12013	1.00058e+53
GO:0051336	regulation of hydrolase activity	biological_process	0.065937	1	7	1786	21	12013	1.00069e+62
GO:0030915	Smc5-Smc6 complex	cellular_component	0.06594	1	1	1786	1	12013	100066837
GO:0106068	SUMO ligase complex	cellular_component	0.06594	1	1	1786	1	12013	100066837
GO:0016591	RNA polymerase II, holoenzyme	cellular_component	0.06612	1	5	1786	14	12013	1.00058e+44
GO:0051186	cofactor metabolic process	biological_process	0.066276	1	11	1786	50	12013	1.00067e+98
GO:0031225	anchored component of membrane	cellular_component	0.066388	1	3	1786	6	12013	1.00057e+26
GO:0015108	chloride transmembrane transporter activity	molecular_function	0.067259	1	4	1786	8	12013	1.00034e+35
GO:0008073	ornithine decarboxylase inhibitor activity	molecular_function	0.067571	1	1	1786	1	12013	111774168
GO:0042979	ornithine decarboxylase regulator activity	molecular_function	0.067571	1	1	1786	1	12013	111774168
GO:0033043	regulation of organelle organization	biological_process	0.068511	1	7	1786	31	12013	1.00058e+62
GO:0005048	signal sequence binding	molecular_function	0.070109	1	2	1786	4	12013	1.0007e+17
GO:0002684	positive regulation of immune system process	biological_process	0.070878	1	3	1786	10	12013	1.00067e+26
GO:0001533	cornified envelope	cellular_component	0.070892	1	1	1786	1	12013	100061461
GO:0030280	structural constituent of epidermis	molecular_function	0.070892	1	1	1786	1	12013	100061461
GO:0004181	metallocarboxypeptidase activity	molecular_function	0.071298	1	6	1786	20	12013	1.00058e+53
GO:0008235	metalloexopeptidase activity	molecular_function	0.071298	1	6	1786	20	12013	1.00063e+53
GO:0034404	nucleobase-containing small molecule biosynthetic process	biological_process	0.071948	1	5	1786	18	12013	1.00071e+44
GO:0016667	oxidoreductase activity, acting on a sulfur group of donors	molecular_function	0.074612	1	5	1786	19	12013	1.00051e+44
GO:0009235	cobalamin metabolic process	biological_process	0.074681	1	1	1786	1	12013	100050023
GO:0071944	cell periphery	cellular_component	0.075205	1	18	1786	75	12013	1.00057e+161
GO:0016571	histone methylation	biological_process	0.075541	1	4	1786	9	12013	1.00059e+35
GO:0005375	copper ion transmembrane transporter activity	molecular_function	0.075556	1	1	1786	1	12013	100053455
GO:0006825	copper ion transport	biological_process	0.075556	1	1	1786	1	12013	100053455
GO:0035434	copper ion transmembrane transport	biological_process	0.075556	1	1	1786	1	12013	100053455
GO:0003341	cilium movement	biological_process	0.076255	1	1	1786	1	12013	100052661
GO:0003352	regulation of cilium movement	biological_process	0.076255	1	1	1786	1	12013	100052661
GO:0060632	regulation of microtubule-based movement	biological_process	0.076255	1	1	1786	1	12013	100052661
GO:0032501	multicellular organismal process	biological_process	0.076558	1	23	1786	125	12013	7.91252e+203
GO:0002376	immune system process	biological_process	0.07784	1	18	1786	122	12013	1.00034e+161
GO:0006836	neurotransmitter transport	biological_process	0.078158	1	2	1786	3	12013	1.00034e+17
GO:0005795	Golgi stack	cellular_component	0.079041	1	3	1786	6	12013	1.00055e+26
GO:0032958	inositol phosphate biosynthetic process	biological_process	0.081854	1	3	1786	6	12013	1.00053e+26
GO:0043647	inositol phosphate metabolic process	biological_process	0.081854	1	3	1786	6	12013	1.00053e+26
GO:0003677	DNA binding	molecular_function	0.082022	1	124	1786	705	12013	100051147,111773874,100147394,100062026,102149771,100049945,100060679,102150831,100070721,100060635,100054344,100051950,100058414,100057556,100058172,100058218,100051388,100063285,100067012,100066155,100067122,100058125,111776167,100059690,100063189,100061217,111769946,100147460,100055426,100033929,100072839,100054340,100054213,106781864,100060980,100051615,100058699,100146753,100049993,100060703…
GO:0019887	protein kinase regulator activity	molecular_function	0.082532	1	3	1786	10	12013	1.00073e+26
GO:0097223	sperm part	cellular_component	0.083567	1	2	1786	4	12013	1.00064e+17
GO:0006914	autophagy	biological_process	0.085273	1	3	1786	6	12013	1.0007e+26
GO:0061919	process utilizing autophagic mechanism	biological_process	0.085273	1	3	1786	6	12013	1.00067e+26
GO:0045048	protein insertion into ER membrane	biological_process	0.086244	1	1	1786	1	12013	100059393
GO:0051205	protein insertion into membrane	biological_process	0.086244	1	1	1786	1	12013	100059393
GO:0071816	tail-anchored membrane protein insertion into ER membrane	biological_process	0.086244	1	1	1786	1	12013	100059393
GO:0019362	pyridine nucleotide metabolic process	biological_process	0.08657	1	5	1786	18	12013	1.00073e+44
GO:0046496	nicotinamide nucleotide metabolic process	biological_process	0.08657	1	5	1786	18	12013	1.00066e+44
GO:0072524	pyridine-containing compound metabolic process	biological_process	0.08657	1	5	1786	18	12013	1.11775e+44
GO:0000159	protein phosphatase type 2A complex	cellular_component	0.087264	1	2	1786	3	12013	1.00055e+17
GO:0000346	transcription export complex	cellular_component	0.088175	1	1	1786	1	12013	100056004
GO:0000347	THO complex	cellular_component	0.088175	1	1	1786	1	12013	100056004
GO:0000445	THO complex part of transcription export complex	cellular_component	0.088175	1	1	1786	1	12013	100056004
GO:0019239	deaminase activity	molecular_function	0.088483	1	5	1786	14	12013	1.00056e+44
GO:0097190	apoptotic signaling pathway	biological_process	0.089405	1	1	1786	1	12013	100059753
GO:0097193	intrinsic apoptotic signaling pathway	biological_process	0.089405	1	1	1786	1	12013	100059753
GO:0003700	DNA-binding transcription factor activity	molecular_function	0.089743	1	54	1786	264	12013	100053693,100054333,100059969,100052973,100052451,100146912,100065790,100054466,111771447,111767920,100066972,100146645,100061169,100067894,100057726,100058997,100064793,100052677,100050373,100054213,100065217,100051615,100058699,100057649,100052339,100061353,100052657,100049962,100147146,100054678,100051388,100066288,100071474,100146301,102147907,100062090,100053059,100055087,100147460,100050849…
GO:0003682	chromatin binding	molecular_function	0.090655	1	5	1786	14	12013	1.00055e+44
GO:0051276	chromosome organization	biological_process	0.090963	1	18	1786	83	12013	1.00065e+161
GO:0010942	positive regulation of cell death	biological_process	0.091036	1	2	1786	5	12013	1.00054e+17
GO:0043065	positive regulation of apoptotic process	biological_process	0.091036	1	2	1786	5	12013	1.00054e+17
GO:0043068	positive regulation of programmed cell death	biological_process	0.091036	1	2	1786	5	12013	1.00052e+17
GO:0065004	protein-DNA complex assembly	biological_process	0.091148	1	7	1786	32	12013	1.0005e+62
GO:0034314	Arp2/3 complex-mediated actin nucleation	biological_process	0.091627	1	2	1786	7	12013	1.00058e+17
GO:0010639	negative regulation of organelle organization	biological_process	0.0917	1	5	1786	18	12013	1.00052e+44
GO:0040008	regulation of growth	biological_process	0.092042	1	1	1786	1	12013	100061125
GO:0018193	peptidyl-amino acid modification	biological_process	0.093766	1	11	1786	47	12013	1.00062e+98
GO:0043244	regulation of protein complex disassembly	biological_process	0.095204	1	4	1786	14	12013	1.0007e+35
GO:0051258	protein polymerization	biological_process	0.095246	1	5	1786	23	12013	1.00058e+44
GO:0003779	actin binding	molecular_function	0.095434	1	15	1786	55	12013	1.00067e+134
GO:0033130	acetylcholine receptor binding	molecular_function	0.096738	1	1	1786	1	12013	100051540
GO:0043495	protein membrane anchor	molecular_function	0.096738	1	1	1786	1	12013	100051540
GO:0031625	ubiquitin protein ligase binding	molecular_function	0.097477	1	4	1786	9	12013	1.00061e+35
GO:0044389	ubiquitin-like protein ligase binding	molecular_function	0.097477	1	4	1786	9	12013	1.00034e+35
GO:0008535	respiratory chain complex IV assembly	biological_process	0.09749	1	1	1786	2	12013	100630213
GO:0033617	mitochondrial respiratory chain complex IV assembly	biological_process	0.09749	1	1	1786	2	12013	100630213
GO:0051235	maintenance of location	biological_process	0.097495	1	2	1786	4	12013	1.0007e+17
GO:0043086	negative regulation of catalytic activity	biological_process	0.098208	1	2	1786	5	12013	1.11771e+17
GO:0044092	negative regulation of molecular function	biological_process	0.098208	1	2	1786	5	12013	1.00062e+17
GO:0034622	cellular protein-containing complex assembly	biological_process	0.099085	1	14	1786	79	12013	1.00058e+125
GO:0071824	protein-DNA complex subunit organization	biological_process	0.099751	1	7	1786	33	12013	1.0005e+62
GO:0019199	transmembrane receptor protein kinase activity	molecular_function	0.10013	1	6	1786	15	12013	1.00068e+53
GO:0042277	peptide binding	molecular_function	0.10091	1	2	1786	5	12013	1.0007e+17
GO:0006778	porphyrin-containing compound metabolic process	biological_process	0.10172	1	3	1786	9	12013	1.00072e+26
GO:0006334	nucleosome assembly	biological_process	0.10185	1	6	1786	27	12013	1.00055e+53
GO:0031497	chromatin assembly	biological_process	0.10185	1	6	1786	27	12013	1.00055e+53
GO:0007548	sex differentiation	biological_process	0.10197	1	1	1786	1	12013	102148318
GO:0008406	gonad development	biological_process	0.10197	1	1	1786	1	12013	102148318
GO:0045137	development of primary sexual characteristics	biological_process	0.10197	1	1	1786	1	12013	102148318
GO:0048608	reproductive structure development	biological_process	0.10197	1	1	1786	1	12013	102148318
GO:0061458	reproductive system development	biological_process	0.10197	1	1	1786	1	12013	102148318
GO:0035658	Mon1-Ccz1 complex	cellular_component	0.10209	1	1	1786	1	12013	100062410
GO:0015298	solute:cation antiporter activity	molecular_function	0.10311	1	4	1786	10	12013	1.00051e+35
GO:0015299	solute:proton antiporter activity	molecular_function	0.10311	1	4	1786	10	12013	1.00068e+35
GO:0019843	rRNA binding	molecular_function	0.10571	1	2	1786	6	12013	1.00629e+17
GO:0002429	immune response-activating cell surface receptor signaling pathway	biological_process	0.10583	1	2	1786	4	12013	1.00061e+17
GO:0002757	immune response-activating signal transduction	biological_process	0.10583	1	2	1786	4	12013	1.00062e+17
GO:0002764	immune response-regulating signaling pathway	biological_process	0.10583	1	2	1786	4	12013	1.00061e+17
GO:0002768	immune response-regulating cell surface receptor signaling pathway	biological_process	0.10583	1	2	1786	4	12013	1.00062e+17
GO:0050851	antigen receptor-mediated signaling pathway	biological_process	0.10583	1	2	1786	4	12013	1.00061e+17
GO:0004402	histone acetyltransferase activity	molecular_function	0.10677	1	3	1786	6	12013	1.0007e+26
GO:0004143	diacylglycerol kinase activity	molecular_function	0.10743	1	4	1786	8	12013	1.00065e+35
GO:0007205	protein kinase C-activating G protein-coupled receptor signaling pathway	biological_process	0.10743	1	4	1786	8	12013	1.00065e+35
GO:0044238	primary metabolic process	biological_process	0.10817	1	444	1786	2633	12013	100070793,100069647,100054340,100062492,100146368,100049962,100050285,100146816,100051485,100067205,100058408,100062938,100050768,100033938,100058813,100059115,100067894,100064708,100067148,100052003,100065643,100063661,100061688,100063602,100072676,100057556,100034117,100051950,100053845,100060679,100033991,100058111,100071427,100071591,100052419,100070736,100534009,100051388,100064748,100061776…
GO:0006164	purine nucleotide biosynthetic process	biological_process	0.10877	1	8	1786	37	12013	1.00066e+71
GO:0003847	1-alkyl-2-acetylglycerophosphocholine esterase activity	molecular_function	0.10923	1	1	1786	1	12013	100055841
GO:0006779	porphyrin-containing compound biosynthetic process	biological_process	0.10945	1	2	1786	4	12013	1.00072e+17
GO:0006333	chromatin assembly or disassembly	biological_process	0.11072	1	6	1786	28	12013	1.0215e+53
GO:0140110	transcription regulator activity	molecular_function	0.1112	1	60	1786	299	12013	100069613,100062090,100053059,102147907,100061217,100630345,100053199,100147460,100050849,100055087,100051388,100054678,100146301,100071474,100066288,102150831,100060679,100065378,100066558,100059218,100054274,100051950,100070664,100053106,100051103,100057871,100062026,100067894,100146645,100061169,100066972,100050373,100064793,100052677,100058997,100057726,100052973,100059969,100052451,100054333…
GO:0015035	protein disulfide oxidoreductase activity	molecular_function	0.11145	1	2	1786	7	12013	1.00061e+17
GO:0015036	disulfide oxidoreductase activity	molecular_function	0.11145	1	2	1786	7	12013	1.00061e+17
GO:0004180	carboxypeptidase activity	molecular_function	0.11165	1	6	1786	23	12013	1.00063e+53
GO:0071704	organic substance metabolic process	biological_process	0.11181	1	454	1786	2704	12013	100070251,100059734,100062483,100059684,100064310,111771516,100064727,100147352,100071074,100067176,100057584,100146742,100063066,100054362,100146332,100073174,100060657,100629639,100067303,100052973,100054008,100146835,100630632,100070498,100064718,100058891,100051257,100053265,111771499,100054404,100062198,100146743,100059218,100064391,100050166,100053624,100051333,102149682,100073151,100146301…
GO:0034728	nucleosome organization	biological_process	0.1121	1	6	1786	28	12013	1.00061e+53
GO:0051129	negative regulation of cellular component organization	biological_process	0.11248	1	5	1786	19	12013	1.00072e+44
GO:0006733	oxidoreduction coenzyme metabolic process	biological_process	0.11425	1	5	1786	20	12013	1.00066e+44
GO:0008152	metabolic process	biological_process	0.11558	1	518	1786	3150	12013	100060397,100053199,100034056,100050150,100056821,100070088,100053875,102149103,100147304,100066887,100063088,100062198,100146743,100054404,100053624,100050166,100059218,100053265,111771499,100146835,100054546,100058891,100630632,100060657,100073174,100146332,100629639,100059684,100062483,100067176,100061608,100056914,100073289,100061773,100054678,100052865,100050414,100067559,100146758,100065867…
GO:0035091	phosphatidylinositol binding	molecular_function	0.11605	1	11	1786	42	12013	1.00071e+98
GO:0005509	calcium ion binding	molecular_function	0.11681	1	62	1786	294	12013	100055199,100147680,100057422,100068401,100057493,100072869,100059478,100051662,111774270,100069862,100060730,100068727,100061311,100050547,111767640,100061874,100051987,100056180,100066945,100071674,100034090,102150766,100629871,100064425,100053508,100055690,100063613,100063620,100057488,100073038,100061819,100070541,100146561,100059195,100057642,100072653,100065671,100054320,111771948,100052045…
GO:0006261	DNA-dependent DNA replication	biological_process	0.11692	1	5	1786	16	12013	1.06783e+44
GO:0019359	nicotinamide nucleotide biosynthetic process	biological_process	0.11697	1	4	1786	14	12013	1.00073e+35
GO:0016884	carbon-nitrogen ligase activity, with glutamine as amido-N-donor	molecular_function	0.11722	1	2	1786	4	12013	1.00064e+17
GO:0008277	regulation of G protein-coupled receptor signaling pathway	biological_process	0.11729	1	1	1786	2	12013	100066550
GO:0004970	ionotropic glutamate receptor activity	molecular_function	0.11807	1	6	1786	15	12013	1.00065e+53
GO:0008066	glutamate receptor activity	molecular_function	0.11807	1	6	1786	15	12013	1.02149e+53
GO:0022824	transmitter-gated ion channel activity	molecular_function	0.11807	1	6	1786	15	12013	1.0006e+53
GO:0022835	transmitter-gated channel activity	molecular_function	0.11807	1	6	1786	15	12013	1.00051e+53
GO:0030594	neurotransmitter receptor activity	molecular_function	0.11807	1	6	1786	15	12013	1.00069e+53
GO:0003924	GTPase activity	molecular_function	0.11863	1	35	1786	202	12013	100069356,100065622,100064781,100054984,100146263,100066937,100054275,100055690,100050622,100066853,100057627,100058188,105761007,100052885,100066413,100056464,100056212,100058871,100058091,100059376,100147228,100147081,100146638,100050422,100060199,100058917,100052081,100073159,100053004,100066358,100146267,100061732,100062317,100067611,100034192
GO:0003743	translation initiation factor activity	molecular_function	0.11888	1	5	1786	21	12013	1.00052e+44
GO:0010923	negative regulation of phosphatase activity	biological_process	0.11989	1	1	1786	1	12013	100062298
GO:0035305	negative regulation of dephosphorylation	biological_process	0.11989	1	1	1786	1	12013	100062298
GO:0010638	positive regulation of organelle organization	biological_process	0.12077	1	2	1786	8	12013	1.00058e+17
GO:0030838	positive regulation of actin filament polymerization	biological_process	0.12077	1	2	1786	8	12013	1.00058e+17
GO:0031334	positive regulation of protein complex assembly	biological_process	0.12077	1	2	1786	8	12013	1.00058e+17
GO:0032273	positive regulation of protein polymerization	biological_process	0.12077	1	2	1786	8	12013	1.00058e+17
GO:0044089	positive regulation of cellular component biogenesis	biological_process	0.12077	1	2	1786	8	12013	1.00058e+17
GO:0045010	actin nucleation	biological_process	0.12077	1	2	1786	8	12013	1.00058e+17
GO:0051495	positive regulation of cytoskeleton organization	biological_process	0.12077	1	2	1786	8	12013	1.00058e+17
GO:1902905	positive regulation of supramolecular fiber organization	biological_process	0.12077	1	2	1786	8	12013	1.00058e+17
GO:0051494	negative regulation of cytoskeleton organization	biological_process	0.12112	1	4	1786	15	12013	1.0007e+35
GO:0008290	F-actin capping protein complex	cellular_component	0.12145	1	2	1786	6	12013	1.00071e+17
GO:0051016	barbed-end actin filament capping	biological_process	0.12145	1	2	1786	6	12013	1.00072e+17
GO:0005669	transcription factor TFIID complex	cellular_component	0.1215	1	2	1786	4	12013	1.00058e+17
GO:0019888	protein phosphatase regulator activity	molecular_function	0.12224	1	3	1786	9	12013	1.00065e+26
GO:0051188	cofactor biosynthetic process	biological_process	0.12265	1	8	1786	34	12013	1.00071e+71
GO:0006091	generation of precursor metabolites and energy	biological_process	0.12329	1	4	1786	19	12013	1.00071e+35
GO:0005886	plasma membrane	cellular_component	0.12349	1	15	1786	66	12013	1.00063e+134
GO:0033897	ribonuclease T2 activity	molecular_function	0.12353	1	1	1786	1	12013	100055381
GO:0016579	protein deubiquitination	biological_process	0.12486	1	12	1786	42	12013	1.00071e+107
GO:0070646	protein modification by small protein removal	biological_process	0.12486	1	12	1786	42	12013	1.00058e+107
GO:0043170	macromolecule metabolic process	biological_process	0.12652	1	391	1786	2306	12013	100067448,106783298,100058699,100071216,100071568,100055863,100066837,100063646,100147146,100146852,100061130,100057636,100064367,100065844,100070082,100073186,100630125,100053202,100057243,100065602,100147003,100060438,100147327,100066816,100049807,100054682,100055928,100064793,100064480,100057726,100065032,100034114,100063318,100066791,100065867,100072397,100060440,100071002,100051103,100057532…
GO:0019438	aromatic compound biosynthetic process	biological_process	0.12674	1	153	1786	814	12013	100058061,100059969,100052973,100067303,111771447,100058891,100070498,100058997,100050373,100052677,100147352,100066230,100057649,100059684,100146742,100064109,100057584,100053057,102150035,100058278,100054319,100071850,100069214,100062135,100071474,102149103,100146301,100062090,111774454,102147907,100053199,100056821,100055087,100055050,100630345,100068636,100053106,100051257,100066127,100064391…
GO:0016073	snRNA metabolic process	biological_process	0.12986	1	1	1786	1	12013	100062840
GO:0016180	snRNA processing	biological_process	0.12986	1	1	1786	1	12013	100062840
GO:0034472	snRNA 3'-end processing	biological_process	0.12986	1	1	1786	1	12013	100062840
GO:0034477	U6 snRNA 3'-end processing	biological_process	0.12986	1	1	1786	1	12013	100062840
GO:0043628	ncRNA 3'-end processing	biological_process	0.12986	1	1	1786	1	12013	100062840
GO:0016538	cyclin-dependent protein serine/threonine kinase regulator activity	molecular_function	0.13015	1	2	1786	6	12013	1.0063e+17
GO:0006323	DNA packaging	biological_process	0.13146	1	6	1786	29	12013	1.00061e+53
GO:0072522	purine-containing compound biosynthetic process	biological_process	0.13176	1	8	1786	38	12013	1.00073e+71
GO:0009166	nucleotide catabolic process	biological_process	0.13295	1	4	1786	15	12013	1.11775e+35
GO:0006955	immune response	biological_process	0.13304	1	16	1786	117	12013	1.00061e+143
GO:0003006	developmental process involved in reproduction	biological_process	0.13391	1	1	1786	2	12013	102148318
GO:0003824	catalytic activity	molecular_function	0.13405	1	511	1786	3010	12013	100052828,100065762,100064903,100053000,100061732,100063327,100051016,100050017,100056208,100034192,100056840,100051525,100057808,100057614,100147010,100050321,100071784,100069449,100058570,100058279,100053692,100055672,100057456,100069562,100059664,100064499,100147215,100062224,100067130,100146944,100056057,100146646,100069962,100049953,100052238,100054459,100146638,106780851,100059819,100053066…
GO:0006090	pyruvate metabolic process	biological_process	0.13438	1	3	1786	10	12013	1.00066e+26
GO:0006096	glycolytic process	biological_process	0.13438	1	3	1786	10	12013	1.00073e+26
GO:0006165	nucleoside diphosphate phosphorylation	biological_process	0.13438	1	3	1786	10	12013	1.00071e+26
GO:0006757	ATP generation from ADP	biological_process	0.13438	1	3	1786	10	12013	1.00071e+26
GO:0009132	nucleoside diphosphate metabolic process	biological_process	0.13438	1	3	1786	10	12013	1.00073e+26
GO:0009135	purine nucleoside diphosphate metabolic process	biological_process	0.13438	1	3	1786	10	12013	1.00073e+26
GO:0009179	purine ribonucleoside diphosphate metabolic process	biological_process	0.13438	1	3	1786	10	12013	1.00066e+26
GO:0009185	ribonucleoside diphosphate metabolic process	biological_process	0.13438	1	3	1786	10	12013	1.00073e+26
GO:0042866	pyruvate biosynthetic process	biological_process	0.13438	1	3	1786	10	12013	1.00073e+26
GO:0046031	ADP metabolic process	biological_process	0.13438	1	3	1786	10	12013	1.00066e+26
GO:0046939	nucleotide phosphorylation	biological_process	0.13438	1	3	1786	10	12013	1.00066e+26
GO:0032559	adenyl ribonucleotide binding	molecular_function	0.1349	1	157	1786	741	12013	100053637,100147011,100051560,100059323,100073035,100054759,100063400,100052647,100146449,100061722,100064240,100060831,100065035,100051389,100058666,100056385,100033941,100055648,100064062,100066901,100069672,100063190,100053186,100051650,100054800,100058407,100062619,100066454,100050375,100071848,100066104,100053554,100050058,100070270,106781398,100070322,100060560,100059638,100064823,100147091…
GO:0007010	cytoskeleton organization	biological_process	0.13519	1	14	1786	63	12013	1.00067e+125
GO:0031099	regeneration	biological_process	0.13768	1	1	1786	1	12013	100056783
GO:0042246	tissue regeneration	biological_process	0.13768	1	1	1786	1	12013	100056783
GO:0048589	developmental growth	biological_process	0.13768	1	1	1786	1	12013	100056783
GO:0005852	eukaryotic translation initiation factor 3 complex	cellular_component	0.13967	1	2	1786	5	12013	1.00064e+17
GO:0046173	polyol biosynthetic process	biological_process	0.14042	1	3	1786	8	12013	1.00147e+26
GO:0034654	nucleobase-containing compound biosynthetic process	biological_process	0.1406	1	151	1786	805	12013	102150831,100072656,100051936,100071200,111773874,100066176,100062026,102149771,100059178,100063916,100055426,100147460,100050849,100058279,100069613,100060714,100067884,111767407,100147376,100049993,100060703,100056923,100051615,100061976,100054213,100055416,100061169,100147036,100061429,100059724,100146645,100070818,111767920,100064888,100053654,100065790,100054333,100052451,100054274,100057593…
GO:0030554	adenyl nucleotide binding	molecular_function	0.14128	1	157	1786	743	12013	100067755,100067195,100054822,111771516,100062483,100058919,100070251,100146835,100066375,100069995,100060657,100073174,100059161,100058456,100053916,100051333,100053624,100052935,100058924,100070207,100630525,100066127,100055006,100063182,100068162,100053504,100060397,100034056,100050150,100059914,100058510,100061177,100073151,100073186,100068896,100061130,100064367,100146368,100063441,100054340…
GO:0043087	regulation of GTPase activity	biological_process	0.14154	1	5	1786	13	12013	1.00057e+44
GO:0019211	phosphatase activator activity	molecular_function	0.14183	1	1	1786	1	12013	100070047
GO:0006213	pyrimidine nucleoside metabolic process	biological_process	0.1422	1	1	1786	1	12013	100146854
GO:0033925	mannosyl-glycoprotein endo-beta-N-acetylglucosaminidase activity	molecular_function	0.1422	1	1	1786	1	12013	100057280
GO:0030162	regulation of proteolysis	biological_process	0.1431	1	1	1786	2	12013	111771499
GO:0052547	regulation of peptidase activity	biological_process	0.1431	1	1	1786	2	12013	111771499
GO:0052548	regulation of endopeptidase activity	biological_process	0.1431	1	1	1786	2	12013	111771499
GO:0005516	calmodulin binding	molecular_function	0.14512	1	4	1786	11	12013	1.0007e+35
GO:0018130	heterocycle biosynthetic process	biological_process	0.14562	1	153	1786	821	12013	100066972,100066121,100053693,100071603,100054466,100146912,100059967,100060843,102151058,100061353,100629872,100052657,100057591,100061541,100059060,100052339,100065217,100052831,100070926,100053059,106780903,100146395,111775246,100072394,100053496,100066288,100057117,100065378,100066558,100070664,100057593,100054274,100060160,100629186,100066467,100067729,100070818,100147036,100059724,100061169…
GO:0045786	negative regulation of cell cycle	biological_process	0.14566	1	4	1786	13	12013	1.00052e+35
GO:0005667	transcription factor complex	cellular_component	0.14574	1	5	1786	19	12013	1.0005e+44
GO:0009060	aerobic respiration	biological_process	0.14593	1	1	1786	2	12013	100630213
GO:0006511	ubiquitin-dependent protein catabolic process	biological_process	0.14732	1	8	1786	35	12013	1.00061e+71
GO:0019941	modification-dependent protein catabolic process	biological_process	0.14732	1	8	1786	35	12013	1.00034e+71
GO:0043632	modification-dependent macromolecule catabolic process	biological_process	0.14732	1	8	1786	35	12013	1.00059e+71
GO:0004325	ferrochelatase activity	molecular_function	0.14838	1	1	1786	1	12013	100054014
GO:0004345	glucose-6-phosphate dehydrogenase activity	molecular_function	0.14863	1	1	1786	1	12013	100059734
GO:0048468	cell development	biological_process	0.14917	1	3	1786	8	12013	1.00063e+26
GO:0007029	endoplasmic reticulum organization	biological_process	0.14969	1	1	1786	2	12013	100059393
GO:0005770	late endosome	cellular_component	0.14996	1	1	1786	2	12013	100062410
GO:0004553	hydrolase activity, hydrolyzing O-glycosyl compounds	molecular_function	0.15027	1	10	1786	39	12013	1.00057e+89
GO:0008238	exopeptidase activity	molecular_function	0.15113	1	8	1786	36	12013	1.0007e+71
GO:0016616	oxidoreductase activity, acting on the CH-OH group of donors, NAD or NADP as acceptor	molecular_function	0.15148	1	7	1786	35	12013	1.00069e+62
GO:0007259	JAK-STAT cascade	biological_process	0.15167	1	1	1786	4	12013	100067228
GO:0097696	STAT cascade	biological_process	0.15167	1	1	1786	4	12013	100067228
GO:0016052	carbohydrate catabolic process	biological_process	0.15204	1	3	1786	11	12013	1.00073e+26
GO:0005524	ATP binding	molecular_function	0.1525	1	155	1786	734	12013	100066791,100072678,100063318,100067914,100629986,100147327,100058590,100058408,100051619,100068896,100073186,100063441,100146368,100064367,100061130,100070369,100054340,100058480,100071216,100064372,100050379,100066921,100064748,100052853,100056413,100052419,100147108,100057836,100070462,100055997,100058153,100052865,100034117,100063602,100061688,100071002,100061641,100072397,100146835,100069995…
GO:0009411	response to UV	biological_process	0.15286	1	1	1786	1	12013	100052397
GO:0009416	response to light stimulus	biological_process	0.15286	1	1	1786	1	12013	100052397
GO:0008080	N-acetyltransferase activity	molecular_function	0.15317	1	3	1786	7	12013	1.0007e+26
GO:0034212	peptide N-acetyltransferase activity	molecular_function	0.15317	1	3	1786	7	12013	1.00053e+26
GO:0061733	peptide-lysine-N-acetyltransferase activity	molecular_function	0.15317	1	3	1786	7	12013	1.0007e+26
GO:0072528	pyrimidine-containing compound biosynthetic process	biological_process	0.15364	1	2	1786	6	12013	1.00054e+17
GO:0044877	protein-containing complex binding	molecular_function	0.15382	1	9	1786	35	12013	1.00053e+80
GO:0044283	small molecule biosynthetic process	biological_process	0.15383	1	9	1786	42	12013	1.11775e+80
GO:0004109	coproporphyrinogen oxidase activity	molecular_function	0.15716	1	1	1786	1	12013	100072394
GO:0009117	nucleotide metabolic process	biological_process	0.15815	1	14	1786	76	12013	1.00054e+125
GO:0042393	histone binding	molecular_function	0.15882	1	2	1786	5	12013	1.00065e+17
GO:0009152	purine ribonucleotide biosynthetic process	biological_process	0.15904	1	7	1786	34	12013	1.00071e+62
GO:0009260	ribonucleotide biosynthetic process	biological_process	0.15904	1	7	1786	34	12013	1.00059e+62
GO:0046390	ribose phosphate biosynthetic process	biological_process	0.15904	1	7	1786	34	12013	1.00066e+62
GO:0003922	GMP synthase (glutamine-hydrolyzing) activity	molecular_function	0.16005	1	1	1786	1	12013	100051936
GO:0006177	GMP biosynthetic process	biological_process	0.16005	1	1	1786	1	12013	100051936
GO:0009163	nucleoside biosynthetic process	biological_process	0.16005	1	1	1786	1	12013	100051936
GO:0042451	purine nucleoside biosynthetic process	biological_process	0.16005	1	1	1786	1	12013	100051936
GO:0042455	ribonucleoside biosynthetic process	biological_process	0.16005	1	1	1786	1	12013	100051936
GO:0046037	GMP metabolic process	biological_process	0.16005	1	1	1786	1	12013	100051936
GO:0046129	purine ribonucleoside biosynthetic process	biological_process	0.16005	1	1	1786	1	12013	100051936
GO:1901070	guanosine-containing compound biosynthetic process	biological_process	0.16005	1	1	1786	1	12013	100051936
GO:1901659	glycosyl compound biosynthetic process	biological_process	0.16005	1	1	1786	1	12013	100051936
GO:0019751	polyol metabolic process	biological_process	0.16014	1	3	1786	9	12013	1.00147e+26
GO:0008375	acetylglucosaminyltransferase activity	molecular_function	0.16023	1	4	1786	13	12013	1.00052e+35
GO:1901292	nucleoside phosphate catabolic process	biological_process	0.16086	1	4	1786	17	12013	1.11775e+35
GO:0002253	activation of immune response	biological_process	0.16096	1	2	1786	5	12013	1.00062e+17
GO:0009055	electron transfer activity	molecular_function	0.16106	1	5	1786	32	12013	1.0063e+44
GO:0030865	cortical cytoskeleton organization	biological_process	0.16251	1	2	1786	3	12013	1.00059e+17
GO:0030866	cortical actin cytoskeleton organization	biological_process	0.16251	1	2	1786	3	12013	1.00059e+17
GO:0006516	glycoprotein catabolic process	biological_process	0.16253	1	1	1786	1	12013	100059456
GO:0005542	folic acid binding	molecular_function	0.16344	1	1	1786	1	12013	100049972
GO:0005335	serotonin:sodium symporter activity	molecular_function	0.16592	1	1	1786	1	12013	100033848
GO:0008504	monoamine transmembrane transporter activity	molecular_function	0.16592	1	1	1786	1	12013	100033848
GO:0015296	anion:cation symporter activity	molecular_function	0.16592	1	1	1786	1	12013	100033848
GO:0015373	anion:sodium symporter activity	molecular_function	0.16592	1	1	1786	1	12013	100033848
GO:0015377	cation:chloride symporter activity	molecular_function	0.16592	1	1	1786	1	12013	100033848
GO:0015378	sodium:chloride symporter activity	molecular_function	0.16592	1	1	1786	1	12013	100033848
GO:1901618	organic hydroxy compound transmembrane transporter activity	molecular_function	0.16592	1	1	1786	1	12013	100033848
GO:0046872	metal ion binding	molecular_function	0.16765	1	166	1786	902	12013	100062026,100065979,100056885,100146771,100061447,100057437,100052435,100057452,100049895,100057389,102150820,100059996,111775192,111771948,100063327,100054320,100052045,100072883,100070945,100059118,100147460,102147604,100051958,100069613,100059690,100147010,100058534,100051615,100051987,100066518,100629871,100064425,100049955,100034090,100049862,100066945,100073224,100063620,100055990,100067659…
GO:1901362	organic cyclic compound biosynthetic process	biological_process	0.16791	1	153	1786	827	12013	100630345,100056821,100055087,100055050,100053199,111774454,102147907,100062090,102149103,100146301,100071474,100062135,100069214,100071850,100054319,102150035,100058278,100033843,100064391,100059218,100066127,100051257,100053106,100068636,100052677,100050373,100058997,100070498,100058891,111771447,100067303,100059969,100058061,100052973,100053057,100057584,100064109,100146742,100059684,100066230…
GO:0051704	multi-organism process	biological_process	0.16812	1	4	1786	21	12013	1.00055e+35
GO:0008144	drug binding	molecular_function	0.16896	1	162	1786	781	12013	100069562,100069956,100057456,100058362,100055672,100062309,100051342,100052238,111774271,106780851,100055913,100064823,100147091,100050199,100146944,100051936,100057808,100051525,100064903,100052828,100009710,100050017,100058911,100058279,100054478,100071784,100060491,100058434,100147073,100058833,100056239,100054241,100055792,100072839,100053005,100050664,100061184,100053481,100061418,100069275…
GO:0006753	nucleoside phosphate metabolic process	biological_process	0.17051	1	14	1786	78	12013	1.00073e+125
GO:0016278	lysine N-methyltransferase activity	molecular_function	0.17057	1	5	1786	13	12013	1.00065e+44
GO:0016279	protein-lysine N-methyltransferase activity	molecular_function	0.17057	1	5	1786	13	12013	1.00059e+44
GO:0018024	histone-lysine N-methyltransferase activity	molecular_function	0.17057	1	5	1786	13	12013	1.00059e+44
GO:0042054	histone methyltransferase activity	molecular_function	0.17057	1	5	1786	13	12013	1.00059e+44
GO:0000940	condensed chromosome outer kinetochore	cellular_component	0.17186	1	1	1786	1	12013	100629882
GO:0005876	spindle microtubule	cellular_component	0.17186	1	1	1786	1	12013	100629882
GO:0004618	phosphoglycerate kinase activity	molecular_function	0.17198	1	1	1786	2	12013	100072656
GO:0016774	phosphotransferase activity, carboxyl group as acceptor	molecular_function	0.17198	1	1	1786	2	12013	100072656
GO:0031704	apelin receptor binding	molecular_function	0.17212	1	1	1786	1	12013	102149746
GO:0071855	neuropeptide receptor binding	molecular_function	0.17212	1	1	1786	1	12013	102149746
GO:0019207	kinase regulator activity	molecular_function	0.17237	1	3	1786	12	12013	1.0063e+26
GO:0005730	nucleolus	cellular_component	0.17336	1	2	1786	5	12013	1.00066e+17
GO:0071840	cellular component organization or biogenesis	biological_process	0.17526	1	54	1786	312	12013	100629542,100054857,100051965,100062957,100061276,100054822,100061418,100062503,100630213,100064888,100059101,100055208,100054003,100061180,100069657,100071897,100058904,100050505,100058869,100058331,100060043,100147144,111775411,100065643,100069297,100050241,100057413,100067494,100146743,100069157,100057376,100059393,100064531,100051814,100050166,100071052,102149502,100066887,100067124,100065050…
GO:0033014	tetrapyrrole biosynthetic process	biological_process	0.17655	1	2	1786	6	12013	1.00054e+17
GO:0008081	phosphoric diester hydrolase activity	molecular_function	0.17694	1	12	1786	43	12013	1.00148e+107
GO:0016043	cellular component organization	biological_process	0.17728	1	50	1786	282	12013	100051965,100629542,100054857,100062503,100062957,100061276,100054822,100061418,100061180,100069657,100630213,100064888,100059101,100054003,100055208,100058331,100060043,111775411,100071897,100058904,100050505,100058869,100069297,100050241,100057413,100051814,100071052,102149502,100067494,100146743,100059393,100069157,100057376,100064531,100059118,100066887,100067124,100066569,100068448,100071181…
GO:0030042	actin filament depolymerization	biological_process	0.17782	1	3	1786	12	12013	1.0007e+26
GO:0030834	regulation of actin filament depolymerization	biological_process	0.17782	1	3	1786	12	12013	1.00072e+26
GO:0030835	negative regulation of actin filament depolymerization	biological_process	0.17782	1	3	1786	12	12013	1.0007e+26
GO:0030837	negative regulation of actin filament polymerization	biological_process	0.17782	1	3	1786	12	12013	1.0007e+26
GO:0031333	negative regulation of protein complex assembly	biological_process	0.17782	1	3	1786	12	12013	1.00072e+26
GO:0032272	negative regulation of protein polymerization	biological_process	0.17782	1	3	1786	12	12013	1.00072e+26
GO:0043242	negative regulation of protein complex disassembly	biological_process	0.17782	1	3	1786	12	12013	1.0007e+26
GO:0051261	protein depolymerization	biological_process	0.17782	1	3	1786	12	12013	1.00071e+26
GO:0051693	actin filament capping	biological_process	0.17782	1	3	1786	12	12013	1.00071e+26
GO:1901879	regulation of protein depolymerization	biological_process	0.17782	1	3	1786	12	12013	1.0007e+26
GO:1901880	negative regulation of protein depolymerization	biological_process	0.17782	1	3	1786	12	12013	1.00071e+26
GO:0017004	cytochrome complex assembly	biological_process	0.17882	1	1	1786	3	12013	100630213
GO:0033108	mitochondrial respiratory chain complex assembly	biological_process	0.17882	1	1	1786	3	12013	100630213
GO:0006479	protein methylation	biological_process	0.17895	1	4	1786	12	12013	1.00062e+35
GO:0008213	protein alkylation	biological_process	0.17895	1	4	1786	12	12013	1.00059e+35
GO:0009124	nucleoside monophosphate biosynthetic process	biological_process	0.17896	1	4	1786	22	12013	1.00073e+35
GO:0009127	purine nucleoside monophosphate biosynthetic process	biological_process	0.17896	1	4	1786	22	12013	1.00073e+35
GO:0009156	ribonucleoside monophosphate biosynthetic process	biological_process	0.17896	1	4	1786	22	12013	1.00071e+35
GO:0009168	purine ribonucleoside monophosphate biosynthetic process	biological_process	0.17896	1	4	1786	22	12013	1.00052e+35
GO:0046983	protein dimerization activity	molecular_function	0.17897	1	35	1786	236	12013	100060980,111774937,100066521,100147220,100034044,100066124,100061836,100060703,100052283,102150255,100125857,100060052,100059700,100067303,100054656,100057726,100054546,111775776,111774278,100061169,100147394,111773874,100071200,100146489,100063916,100069711,100068636,100059178,100068843,100067122,100069972,100054151,100063355,100054378,111770789
GO:0043044	ATP-dependent chromatin remodeling	biological_process	0.17933	1	2	1786	5	12013	1.00055e+17
GO:0005247	voltage-gated chloride channel activity	molecular_function	0.1797	1	3	1786	7	12013	1.00052e+26
GO:0005253	anion channel activity	molecular_function	0.1797	1	3	1786	7	12013	1.00052e+26
GO:0005254	chloride channel activity	molecular_function	0.1797	1	3	1786	7	12013	1.00067e+26
GO:0006821	chloride transport	biological_process	0.1797	1	3	1786	7	12013	1.0005e+26
GO:0008308	voltage-gated anion channel activity	molecular_function	0.1797	1	3	1786	7	12013	1.00067e+26
GO:0043169	cation binding	molecular_function	0.17994	1	166	1786	906	12013	100071762,100057250,100051771,100052338,100067476,100059364,100062208,100062071,100033940,100071569,100073305,100053875,100070088,100061339,100056821,100073049,100058278,100054319,100065671,100059195,100146561,100070541,100066887,100070592,100146742,100061819,100063066,100057488,100053580,100073222,100068315,100063588,100146423,100071674,100061874,100061190,100070438,100053712,100061311,100060788…
GO:0072330	monocarboxylic acid biosynthetic process	biological_process	0.18228	1	4	1786	15	12013	1.00066e+35
GO:0008484	sulfuric ester hydrolase activity	molecular_function	0.18243	1	5	1786	16	12013	1.00057e+44
GO:0048523	negative regulation of cellular process	biological_process	0.18251	1	11	1786	57	12013	1.00059e+98
GO:0008135	translation factor activity, RNA binding	molecular_function	0.18284	1	6	1786	31	12013	1.00064e+53
GO:0009108	coenzyme biosynthetic process	biological_process	0.18292	1	6	1786	27	12013	1.00073e+53
GO:0005783	endoplasmic reticulum	cellular_component	0.18326	1	9	1786	49	12013	1.00071e+80
GO:0046599	regulation of centriole replication	biological_process	0.18426	1	1	1786	1	12013	100051965
GO:0046600	negative regulation of centriole replication	biological_process	0.18426	1	1	1786	1	12013	100051965
GO:1902115	regulation of organelle assembly	biological_process	0.18426	1	1	1786	1	12013	100051965
GO:1902116	negative regulation of organelle assembly	biological_process	0.18426	1	1	1786	1	12013	100051965
GO:0006742	NADP catabolic process	biological_process	0.18433	1	1	1786	1	12013	111775246
GO:0009109	coenzyme catabolic process	biological_process	0.18433	1	1	1786	1	12013	111775246
GO:0019364	pyridine nucleotide catabolic process	biological_process	0.18433	1	1	1786	1	12013	111775246
GO:0072526	pyridine-containing compound catabolic process	biological_process	0.18433	1	1	1786	1	12013	111775246
GO:0042611	MHC protein complex	cellular_component	0.18616	1	3	1786	15	12013	1.00052e+26
GO:0042613	MHC class II protein complex	cellular_component	0.18616	1	3	1786	15	12013	1.0006e+26
GO:0044424	intracellular part	cellular_component	0.1873	1	175	1786	1218	12013	100073049,100058278,100061177,100069214,102151038,100062090,100054378,100068162,100055050,100054440,100630525,100053106,100051673,100629152,100064811,100050241,100050166,100059218,102149502,111774189,100059969,100069995,100059287,100070557,100063496,100146291,100050373,100050674,100062410,100064310,100147352,102149114,100068378,100054977,100052750,100067033,100057584,100053057,100054822,100534009…
GO:0016407	acetyltransferase activity	molecular_function	0.1887	1	3	1786	8	12013	1.00053e+26
GO:0008556	potassium-transporting ATPase activity	molecular_function	0.18988	1	1	1786	1	12013	100147108
GO:0008900	potassium:proton exchanging ATPase activity	molecular_function	0.18988	1	1	1786	1	12013	100147108
GO:0043226	organelle	cellular_component	0.19251	1	151	1786	1056	12013	100058813,100629882,100068727,100057726,100050768,102150364,100147188,100066816,100049807,100057948,100060438,100059194,100630213,100146343,100051494,100062938,100054003,100059101,100051619,100070082,100066837,100060980,100058699,100067448,100629542,100067888,100063189,100057477,100057356,100066929,100061217,100069786,100534009,100147250,100051456,100060679,100054317,100067494,100057532,100065643…
GO:0030545	receptor regulator activity	molecular_function	0.19311	1	23	1786	176	12013	1.00055e+206
GO:0048018	receptor ligand activity	molecular_function	0.19311	1	23	1786	176	12013	1.1177e+206
GO:0007417	central nervous system development	biological_process	0.19328	1	1	1786	1	12013	100064063
GO:0007420	brain development	biological_process	0.19328	1	1	1786	1	12013	100064063
GO:0021537	telencephalon development	biological_process	0.19328	1	1	1786	1	12013	100064063
GO:0021543	pallium development	biological_process	0.19328	1	1	1786	1	12013	100064063
GO:0021987	cerebral cortex development	biological_process	0.19328	1	1	1786	1	12013	100064063
GO:0030900	forebrain development	biological_process	0.19328	1	1	1786	1	12013	100064063
GO:0060322	head development	biological_process	0.19328	1	1	1786	1	12013	100064063
GO:0030296	protein tyrosine kinase activator activity	molecular_function	0.19417	1	1	1786	2	12013	100073043
GO:0030298	receptor signaling protein tyrosine kinase activator activity	molecular_function	0.19417	1	1	1786	2	12013	100073043
GO:0030971	receptor tyrosine kinase binding	molecular_function	0.19417	1	1	1786	2	12013	100073043
GO:1990782	protein tyrosine kinase binding	molecular_function	0.19417	1	1	1786	2	12013	100073043
GO:0046165	alcohol biosynthetic process	biological_process	0.19574	1	3	1786	9	12013	1.00147e+26
GO:1901617	organic hydroxy compound biosynthetic process	biological_process	0.19574	1	3	1786	9	12013	1.00147e+26
GO:0051726	regulation of cell cycle	biological_process	0.19693	1	6	1786	23	12013	1.00059e+53
GO:0030144	alpha-1,6-mannosylglycoprotein 6-beta-N-acetylglucosaminyltransferase activity	molecular_function	0.19724	1	1	1786	1	12013	100058438
GO:0032984	protein-containing complex disassembly	biological_process	0.1973	1	4	1786	18	12013	1.00071e+35
GO:0043624	cellular protein complex disassembly	biological_process	0.1973	1	4	1786	18	12013	1.00147e+35
GO:0005548	phospholipid transporter activity	molecular_function	0.19739	1	2	1786	4	12013	1.00059e+17
GO:0015748	organophosphate ester transport	biological_process	0.19739	1	2	1786	4	12013	1.00059e+17
GO:0015914	phospholipid transport	biological_process	0.19739	1	2	1786	4	12013	1.00059e+17
GO:0010948	negative regulation of cell cycle process	biological_process	0.19832	1	2	1786	5	12013	1.00052e+17
GO:0000003	reproduction	biological_process	0.19908	1	5	1786	23	12013	1.00062e+44
GO:0022414	reproductive process	biological_process	0.19908	1	5	1786	23	12013	1.02149e+44
GO:0007034	vacuolar transport	biological_process	0.19965	1	3	1786	13	12013	1.00059e+26
GO:0006364	rRNA processing	biological_process	0.20151	1	4	1786	18	12013	1.00065e+35
GO:0016072	rRNA metabolic process	biological_process	0.20151	1	4	1786	18	12013	1.00147e+35
GO:0048584	positive regulation of response to stimulus	biological_process	0.20183	1	3	1786	16	12013	1.00061e+26
GO:0016614	oxidoreductase activity, acting on CH-OH group of donors	molecular_function	0.20184	1	7	1786	37	12013	1.0006e+62
GO:1902904	negative regulation of supramolecular fiber organization	biological_process	0.20191	1	3	1786	13	12013	1.0007e+26
GO:0070647	protein modification by small protein conjugation or removal	biological_process	0.2029	1	15	1786	60	12013	1.00034e+134
GO:0043229	intracellular organelle	cellular_component	0.20293	1	150	1786	1052	12013	100059511,100054676,100069513,100052831,100061353,100065260,100629872,100070096,100061180,100070771,100071603,100146912,100059967,100054466,100059638,100059700,100058331,100056971,100060043,100060108,100071897,100071848,100058869,102148513,111770840,100146489,100057593,100054274,100061164,100053496,100067124,100065398,100062108,100057117,100630353,100063355,100061976,100050567,100051615,100051127…
GO:0017056	structural constituent of nuclear pore	molecular_function	0.20438	1	2	1786	4	12013	1.00059e+17
GO:0031012	extracellular matrix	cellular_component	0.20484	1	5	1786	23	12013	1.0005e+44
GO:0002532	production of molecular mediator involved in inflammatory response	biological_process	0.20646	1	1	1786	1	12013	791252
GO:0004896	cytokine receptor activity	molecular_function	0.20646	1	1	1786	1	12013	791252
GO:0006487	protein N-linked glycosylation	biological_process	0.20713	1	2	1786	6	12013	1.00058e+17
GO:0030686	90S preribosome	cellular_component	0.20765	1	1	1786	2	12013	100050166
GO:0016410	N-acyltransferase activity	molecular_function	0.20796	1	4	1786	16	12013	1.00053e+35
GO:0048522	positive regulation of cellular process	biological_process	0.20813	1	7	1786	38	12013	1.00058e+62
GO:0000279	M phase	biological_process	0.20888	1	1	1786	2	12013	100629542
GO:0007128	meiotic prophase I	biological_process	0.20888	1	1	1786	2	12013	100629542
GO:0022403	cell cycle phase	biological_process	0.20888	1	1	1786	2	12013	100629542
GO:0044848	biological phase	biological_process	0.20888	1	1	1786	2	12013	100629542
GO:0051324	prophase	biological_process	0.20888	1	1	1786	2	12013	100629542
GO:0098762	meiotic cell cycle phase	biological_process	0.20888	1	1	1786	2	12013	100629542
GO:0098764	meiosis I cell cycle phase	biological_process	0.20888	1	1	1786	2	12013	100629542
GO:0008287	protein serine/threonine phosphatase complex	cellular_component	0.20913	1	2	1786	5	12013	1.00055e+17
GO:1903293	phosphatase complex	cellular_component	0.20913	1	2	1786	5	12013	1.00055e+17
GO:0008276	protein methyltransferase activity	molecular_function	0.20955	1	5	1786	14	12013	1.00065e+44
GO:0006413	translational initiation	biological_process	0.21008	1	4	1786	19	12013	1.00052e+35
GO:0043414	macromolecule methylation	biological_process	0.21161	1	5	1786	18	12013	1.00059e+44
GO:0015297	antiporter activity	molecular_function	0.21188	1	4	1786	13	12013	1.00068e+35
GO:0045454	cell redox homeostasis	biological_process	0.21258	1	7	1786	38	12013	1.0063e+62
GO:0007517	muscle organ development	biological_process	0.21265	1	1	1786	4	12013	100060703
GO:0061061	muscle structure development	biological_process	0.21265	1	1	1786	4	12013	100060703
GO:0016798	hydrolase activity, acting on glycosyl bonds	molecular_function	0.21337	1	11	1786	48	12013	1.0006e+98
GO:0032886	regulation of microtubule-based process	biological_process	0.21513	1	2	1786	7	12013	1.00053e+17
GO:0032259	methylation	biological_process	0.21525	1	6	1786	24	12013	1.00065e+53
GO:0036459	thiol-dependent ubiquitinyl hydrolase activity	molecular_function	0.21571	1	12	1786	48	12013	1.0006e+107
GO:0101005	ubiquitinyl hydrolase activity	molecular_function	0.21571	1	12	1786	48	12013	1.00069e+107
GO:0019725	cellular homeostasis	biological_process	0.21646	1	10	1786	65	12013	1.0063e+89
GO:0001527	microfibril	cellular_component	0.21692	1	1	1786	2	12013	100050157
GO:0044420	extracellular matrix component	cellular_component	0.21692	1	1	1786	2	12013	100050157
GO:0006338	chromatin remodeling	biological_process	0.21778	1	2	1786	6	12013	1.00055e+17
GO:0022008	neurogenesis	biological_process	0.21832	1	2	1786	4	12013	1.00063e+17
GO:0030182	neuron differentiation	biological_process	0.21832	1	2	1786	4	12013	1.00063e+17
GO:0030507	spectrin binding	molecular_function	0.21832	1	2	1786	4	12013	1.00068e+17
GO:0031175	neuron projection development	biological_process	0.21832	1	2	1786	4	12013	1.00068e+17
GO:0048666	neuron development	biological_process	0.21832	1	2	1786	4	12013	1.00063e+17
GO:0048699	generation of neurons	biological_process	0.21832	1	2	1786	4	12013	1.00063e+17
GO:0000062	fatty-acyl-CoA binding	molecular_function	0.22138	1	2	1786	6	12013	1.00059e+17
GO:1901567	fatty acid derivative binding	molecular_function	0.22138	1	2	1786	6	12013	1.00059e+17
GO:0000149	SNARE binding	molecular_function	0.22167	1	2	1786	5	12013	1.00057e+17
GO:0019905	syntaxin binding	molecular_function	0.22167	1	2	1786	5	12013	1.00057e+17
GO:0031514	motile cilium	cellular_component	0.22276	1	1	1786	1	12013	100064166
GO:0036126	sperm flagellum	cellular_component	0.22276	1	1	1786	1	12013	100064166
GO:0097228	sperm principal piece	cellular_component	0.22276	1	1	1786	1	12013	100064166
GO:0097729	9+2 motile cilium	cellular_component	0.22276	1	1	1786	1	12013	100064166
GO:0016593	Cdc73/Paf1 complex	cellular_component	0.22337	1	1	1786	2	12013	100055050
GO:0007050	cell cycle arrest	biological_process	0.22448	1	1	1786	2	12013	100630277
GO:0007268	chemical synaptic transmission	biological_process	0.22466	1	1	1786	2	12013	100051540
GO:0098916	anterograde trans-synaptic signaling	biological_process	0.22466	1	1	1786	2	12013	100051540
GO:0099536	synaptic signaling	biological_process	0.22466	1	1	1786	2	12013	100051540
GO:0099537	trans-synaptic signaling	biological_process	0.22466	1	1	1786	2	12013	100051540
GO:0002100	tRNA wobble adenosine to inosine editing	biological_process	0.22486	1	1	1786	1	12013	100067148
GO:0006382	adenosine to inosine editing	biological_process	0.22486	1	1	1786	1	12013	100067148
GO:0008251	tRNA-specific adenosine deaminase activity	molecular_function	0.22486	1	1	1786	1	12013	100067148
GO:0016553	base conversion or substitution editing	biological_process	0.22486	1	1	1786	1	12013	100067148
GO:0009888	tissue development	biological_process	0.22513	1	2	1786	12	12013	1.00057e+17
GO:0022411	cellular component disassembly	biological_process	0.22552	1	4	1786	19	12013	1.0007e+35
GO:0000270	peptidoglycan metabolic process	biological_process	0.22582	1	1	1786	4	12013	100071074
GO:0006026	aminoglycan catabolic process	biological_process	0.22582	1	1	1786	4	12013	100071074
GO:0006027	glycosaminoglycan catabolic process	biological_process	0.22582	1	1	1786	4	12013	100071074
GO:0008745	N-acetylmuramoyl-L-alanine amidase activity	molecular_function	0.22582	1	1	1786	4	12013	100071074
GO:0009253	peptidoglycan catabolic process	biological_process	0.22582	1	1	1786	4	12013	100071074
GO:0061783	peptidoglycan muralytic activity	molecular_function	0.22582	1	1	1786	4	12013	100071074
GO:0004066	asparagine synthase (glutamine-hydrolyzing) activity	molecular_function	0.22923	1	1	1786	2	12013	100063632
GO:0006528	asparagine metabolic process	biological_process	0.22923	1	1	1786	2	12013	100063632
GO:0006529	asparagine biosynthetic process	biological_process	0.22923	1	1	1786	2	12013	100063632
GO:0003870	5-aminolevulinate synthase activity	molecular_function	0.23431	1	1	1786	2	12013	100060491
GO:0016748	succinyltransferase activity	molecular_function	0.23431	1	1	1786	2	12013	100060491
GO:0016749	N-succinyltransferase activity	molecular_function	0.23431	1	1	1786	2	12013	100060491
GO:0004427	inorganic diphosphatase activity	molecular_function	0.23528	1	1	1786	2	12013	100073049
GO:0006163	purine nucleotide metabolic process	biological_process	0.23572	1	8	1786	46	12013	1.00052e+71
GO:0008170	N-methyltransferase activity	molecular_function	0.23632	1	5	1786	15	12013	1.00065e+44
GO:0003707	steroid hormone receptor activity	molecular_function	0.23635	1	1	1786	1	12013	100061217
GO:0004883	glucocorticoid receptor activity	molecular_function	0.23635	1	1	1786	1	12013	100061217
GO:0031958	corticosteroid receptor signaling pathway	biological_process	0.23635	1	1	1786	1	12013	100061217
GO:0031960	response to corticosteroid	biological_process	0.23635	1	1	1786	1	12013	100061217
GO:0042921	glucocorticoid receptor signaling pathway	biological_process	0.23635	1	1	1786	1	12013	100061217
GO:0043402	glucocorticoid mediated signaling pathway	biological_process	0.23635	1	1	1786	1	12013	100061217
GO:0051384	response to glucocorticoid	biological_process	0.23635	1	1	1786	1	12013	100061217
GO:0071384	cellular response to corticosteroid stimulus	biological_process	0.23635	1	1	1786	1	12013	100061217
GO:0071385	cellular response to glucocorticoid stimulus	biological_process	0.23635	1	1	1786	1	12013	100061217
GO:0009314	response to radiation	biological_process	0.23726	1	1	1786	2	12013	100052397
GO:0009628	response to abiotic stimulus	biological_process	0.23726	1	1	1786	2	12013	100052397
GO:0016671	oxidoreductase activity, acting on a sulfur group of donors, disulfide as acceptor	molecular_function	0.23836	1	2	1786	7	12013	1.00051e+17
GO:1901565	organonitrogen compound catabolic process	biological_process	0.23911	1	12	1786	74	12013	1.00058e+107
GO:0019783	ubiquitin-like protein-specific protease activity	molecular_function	0.24011	1	12	1786	49	12013	1.00066e+107
GO:0005217	intracellular ligand-gated ion channel activity	molecular_function	0.24038	1	2	1786	3	12013	1.00034e+17
GO:0005219	ryanodine-sensitive calcium-release channel activity	molecular_function	0.24038	1	2	1786	3	12013	1.00057e+17
GO:0015278	calcium-release channel activity	molecular_function	0.24038	1	2	1786	3	12013	1.00034e+17
GO:0099094	ligand-gated cation channel activity	molecular_function	0.24038	1	2	1786	3	12013	1.00057e+17
GO:0099604	ligand-gated calcium channel activity	molecular_function	0.24038	1	2	1786	3	12013	1.00034e+17
GO:0007213	G protein-coupled acetylcholine receptor signaling pathway	biological_process	0.24137	1	1	1786	1	12013	100066334
GO:0035690	cellular response to drug	biological_process	0.24137	1	1	1786	1	12013	100066334
GO:0043113	receptor clustering	biological_process	0.24137	1	1	1786	1	12013	100066334
GO:0043236	laminin binding	molecular_function	0.24137	1	1	1786	1	12013	100066334
GO:0050840	extracellular matrix binding	molecular_function	0.24137	1	1	1786	1	12013	100066334
GO:0051668	localization within membrane	biological_process	0.24137	1	1	1786	1	12013	100066334
GO:0060359	response to ammonium ion	biological_process	0.24137	1	1	1786	1	12013	100066334
GO:0071242	cellular response to ammonium ion	biological_process	0.24137	1	1	1786	1	12013	100066334
GO:0095500	acetylcholine receptor signaling pathway	biological_process	0.24137	1	1	1786	1	12013	100066334
GO:1903831	signal transduction involved in cellular response to ammonium ion	biological_process	0.24137	1	1	1786	1	12013	100066334
GO:1905144	response to acetylcholine	biological_process	0.24137	1	1	1786	1	12013	100066334
GO:1905145	cellular response to acetylcholine	biological_process	0.24137	1	1	1786	1	12013	100066334
GO:0007031	peroxisome organization	biological_process	0.24176	1	2	1786	7	12013	1.00061e+17
GO:0033179	proton-transporting V-type ATPase, V0 domain	cellular_component	0.24196	1	2	1786	6	12013	1.00053e+17
GO:0004019	adenylosuccinate synthase activity	molecular_function	0.24226	1	1	1786	2	12013	100062135
GO:0072341	modified amino acid binding	molecular_function	0.24226	1	1	1786	2	12013	100049972
GO:0010563	negative regulation of phosphorus metabolic process	biological_process	0.2425	1	1	1786	2	12013	100062298
GO:0045936	negative regulation of phosphate metabolic process	biological_process	0.2425	1	1	1786	2	12013	100062298
GO:0000041	transition metal ion transport	biological_process	0.24286	1	1	1786	2	12013	100053455
GO:0046915	transition metal ion transmembrane transporter activity	molecular_function	0.24286	1	1	1786	2	12013	100053455
GO:0006508	proteolysis	biological_process	0.24291	1	70	1786	443	12013	100072676,100057532,100146319,100059667,100147215,100060694,100067130,100069281,100063327,100070736,100056208,111775911,100058534,100071926,100056914,100049862,111768782,100069647,100066518,100071568,100062946,100147049,100057243,100146852,100057636,100068668,100146816,100065844,100066376,100033930,100067205,111774155,100147003,100061083,100146904,100058813,100033938,100065032,100146710,111771499…
GO:0000462	maturation of SSU-rRNA from tricistronic rRNA transcript (SSU-rRNA, 5.8S rRNA, LSU-rRNA)	biological_process	0.24476	1	1	1786	2	12013	100050166
GO:0030490	maturation of SSU-rRNA	biological_process	0.24476	1	1	1786	2	12013	100050166
GO:0042274	ribosomal small subunit biogenesis	biological_process	0.24476	1	1	1786	2	12013	100050166
GO:0004609	phosphatidylserine decarboxylase activity	molecular_function	0.24553	1	1	1786	1	12013	100063088
GO:0034508	centromere complex assembly	biological_process	0.24675	1	2	1786	7	12013	1.00055e+17
GO:0000145	exocyst	cellular_component	0.24867	1	3	1786	9	12013	1.00059e+26
GO:0005938	cell cortex	cellular_component	0.24867	1	3	1786	9	12013	1.00146e+26
GO:0044448	cell cortex part	cellular_component	0.24867	1	3	1786	9	12013	1.00065e+26
GO:0099568	cytoplasmic region	cellular_component	0.24867	1	3	1786	9	12013	1.00065e+26
GO:0032787	monocarboxylic acid metabolic process	biological_process	0.25047	1	5	1786	22	12013	1.00064e+44
GO:0016810	hydrolase activity, acting on carbon-nitrogen (but not peptide) bonds	molecular_function	0.25341	1	6	1786	28	12013	1.00056e+53
GO:0007041	lysosomal transport	biological_process	0.25432	1	1	1786	1	12013	100058539
GO:0051219	phosphoprotein binding	molecular_function	0.25432	1	1	1786	1	12013	100058539
GO:0030674	protein binding, bridging	molecular_function	0.25483	1	1	1786	2	12013	100050073
GO:0032774	RNA biosynthetic process	biological_process	0.25845	1	137	1786	739	12013	106780903,100053059,100146395,100053496,100066288,100057117,100066558,100065378,100057593,100070664,100054274,100060160,100629186,100066467,100067729,100066972,100053693,100071603,100059967,100146912,100054466,100060843,100061353,102151058,100052657,100629872,100061541,100057591,100059060,100065217,100052339,100070926,100052831,100069613,100050849,100147460,100055426,100058279,100147376,111767407…
GO:0001669	acrosomal vesicle	cellular_component	0.25979	1	1	1786	3	12013	102148513
GO:0000139	Golgi membrane	cellular_component	0.25989	1	3	1786	10	12013	1.0006e+26
GO:0015078	proton transmembrane transporter activity	molecular_function	0.26019	1	7	1786	48	12013	1.00034e+62
GO:0007059	chromosome segregation	biological_process	0.26047	1	4	1786	16	12013	1.0063e+35
GO:0000794	condensed nuclear chromosome	cellular_component	0.26257	1	2	1786	6	12013	1.00059e+17
GO:0044271	cellular nitrogen compound biosynthetic process	biological_process	0.2653	1	170	1786	1061	12013	100050414,100060679,100053845,100061318,100057556,100051950,100051103,100060440,100067888,100060969,100061608,100061217,100051388,100059949,100054678,100534009,100051456,100070082,100630125,100063632,100147146,100049962,100050285,106783298,100067448,100058699,100055863,100059115,100067894,100054014,100064793,100064480,100057726,100051079,100066816,100049807,100146439,100054682,100062938,100060438…
GO:0006915	apoptotic process	biological_process	0.2664	1	11	1786	56	12013	1.00052e+98
GO:0008219	cell death	biological_process	0.2664	1	11	1786	56	12013	1.00055e+98
GO:0012501	programmed cell death	biological_process	0.2664	1	11	1786	56	12013	1.0006e+98
GO:0002683	negative regulation of immune system process	biological_process	0.26664	1	1	1786	1	12013	100050548
GO:0002695	negative regulation of leukocyte activation	biological_process	0.26664	1	1	1786	1	12013	100050548
GO:0007159	leukocyte cell-cell adhesion	biological_process	0.26664	1	1	1786	1	12013	100050548
GO:0022407	regulation of cell-cell adhesion	biological_process	0.26664	1	1	1786	1	12013	100050548
GO:0022408	negative regulation of cell-cell adhesion	biological_process	0.26664	1	1	1786	1	12013	100050548
GO:0042110	T cell activation	biological_process	0.26664	1	1	1786	1	12013	100050548
GO:0050863	regulation of T cell activation	biological_process	0.26664	1	1	1786	1	12013	100050548
GO:0050866	negative regulation of cell activation	biological_process	0.26664	1	1	1786	1	12013	100050548
GO:0050868	negative regulation of T cell activation	biological_process	0.26664	1	1	1786	1	12013	100050548
GO:0051250	negative regulation of lymphocyte activation	biological_process	0.26664	1	1	1786	1	12013	100050548
GO:1903037	regulation of leukocyte cell-cell adhesion	biological_process	0.26664	1	1	1786	1	12013	100050548
GO:1903038	negative regulation of leukocyte cell-cell adhesion	biological_process	0.26664	1	1	1786	1	12013	100050548
GO:0008483	transaminase activity	molecular_function	0.26665	1	2	1786	6	12013	1.00068e+17
GO:0016769	transferase activity, transferring nitrogenous groups	molecular_function	0.26665	1	2	1786	6	12013	1.00068e+17
GO:0005102	signaling receptor binding	molecular_function	0.26718	1	33	1786	261	12013	1.00061e+296
GO:0000098	sulfur amino acid catabolic process	biological_process	0.26736	1	1	1786	2	12013	100060629
GO:0030328	prenylcysteine catabolic process	biological_process	0.26736	1	1	1786	2	12013	100060629
GO:0030329	prenylcysteine metabolic process	biological_process	0.26736	1	1	1786	2	12013	100060629
GO:1901700	response to oxygen-containing compound	biological_process	0.26761	1	2	1786	6	12013	1.00057e+17
GO:0072521	purine-containing compound metabolic process	biological_process	0.26776	1	8	1786	47	12013	1.00073e+71
GO:0016573	histone acetylation	biological_process	0.26901	1	2	1786	5	12013	1.00069e+17
GO:0008047	enzyme activator activity	molecular_function	0.26985	1	9	1786	42	12013	1.0006e+80
GO:0046914	transition metal ion binding	molecular_function	0.27025	1	81	1786	465	12013	100033991,100059118,100072883,100070945,100063327,100051958,100060192,100061217,100072967,100147460,100147010,100059690,100058534,100069613,100146381,100062026,100052435,100066749,100049895,100055620,100057220,100055834,100069104,100051131,100052247,100062774,102151116,111767831,100146710,100052741,100066518,100067448,100058699,100051615,100071568,100055202,100049862,100070962,100057636,100065844…
GO:0019904	protein domain specific binding	molecular_function	0.27066	1	2	1786	6	12013	1.00147e+17
GO:0042592	homeostatic process	biological_process	0.27325	1	10	1786	68	12013	1.00065e+89
GO:0002062	chondrocyte differentiation	biological_process	0.27377	1	1	1786	2	12013	100061276
GO:0002063	chondrocyte development	biological_process	0.27377	1	1	1786	2	12013	100061276
GO:0031005	filamin binding	molecular_function	0.27377	1	1	1786	2	12013	100061276
GO:0032330	regulation of chondrocyte differentiation	biological_process	0.27377	1	1	1786	2	12013	100061276
GO:0061035	regulation of cartilage development	biological_process	0.27377	1	1	1786	2	12013	100061276
GO:0061181	regulation of chondrocyte development	biological_process	0.27377	1	1	1786	2	12013	100061276
GO:0061572	actin filament bundle organization	biological_process	0.27377	1	1	1786	2	12013	100061276
GO:0006336	DNA replication-independent nucleosome assembly	biological_process	0.27549	1	1	1786	2	12013	100054857
GO:0031055	chromatin remodeling at centromere	biological_process	0.27549	1	1	1786	2	12013	100054857
GO:0034080	CENP-A containing nucleosome assembly	biological_process	0.27549	1	1	1786	2	12013	100054857
GO:0034724	DNA replication-independent nucleosome organization	biological_process	0.27549	1	1	1786	2	12013	100054857
GO:0061641	CENP-A containing chromatin organization	biological_process	0.27549	1	1	1786	2	12013	100054857
GO:0006874	cellular calcium ion homeostasis	biological_process	0.2764	1	2	1786	4	12013	1.00057e+17
GO:0055074	calcium ion homeostasis	biological_process	0.2764	1	2	1786	4	12013	1.00034e+17
GO:0072503	cellular divalent inorganic cation homeostasis	biological_process	0.2764	1	2	1786	4	12013	1.00034e+17
GO:0072507	divalent inorganic cation homeostasis	biological_process	0.2764	1	2	1786	4	12013	1.00034e+17
GO:0043933	protein-containing complex subunit organization	biological_process	0.2777	1	22	1786	134	12013	1.00058e+197
GO:0004045	aminoacyl-tRNA hydrolase activity	molecular_function	0.27779	1	1	1786	5	12013	100071096
GO:0006066	alcohol metabolic process	biological_process	0.2778	1	3	1786	11	12013	1.00147e+26
GO:0065003	protein-containing complex assembly	biological_process	0.27841	1	21	1786	127	12013	1.00071e+188
GO:0004332	fructose-bisphosphate aldolase activity	molecular_function	0.27882	1	1	1786	3	12013	100066121
GO:0016832	aldehyde-lyase activity	molecular_function	0.27882	1	1	1786	3	12013	100066121
GO:0008113	peptide-methionine (S)-S-oxide reductase activity	molecular_function	0.27937	1	1	1786	1	12013	100061773
GO:0010941	regulation of cell death	biological_process	0.27949	1	9	1786	46	12013	1.00052e+80
GO:0042981	regulation of apoptotic process	biological_process	0.27949	1	9	1786	46	12013	1.00062e+80
GO:0043067	regulation of programmed cell death	biological_process	0.27949	1	9	1786	46	12013	1.00054e+80
GO:0004016	adenylate cyclase activity	molecular_function	0.28016	1	2	1786	5	12013	1.0007e+17
GO:0006171	cAMP biosynthetic process	biological_process	0.28016	1	2	1786	5	12013	1.0007e+17
GO:0046058	cAMP metabolic process	biological_process	0.28016	1	2	1786	5	12013	1.00059e+17
GO:0009891	positive regulation of biosynthetic process	biological_process	0.28065	1	3	1786	11	12013	1.00058e+26
GO:0010557	positive regulation of macromolecule biosynthetic process	biological_process	0.28065	1	3	1786	11	12013	1.00058e+26
GO:0010628	positive regulation of gene expression	biological_process	0.28065	1	3	1786	11	12013	1.00147e+26
GO:0031328	positive regulation of cellular biosynthetic process	biological_process	0.28065	1	3	1786	11	12013	1.00147e+26
GO:0004514	nicotinate-nucleotide diphosphorylase (carboxylating) activity	molecular_function	0.28211	1	1	1786	2	12013	100059684
GO:0009435	NAD biosynthetic process	biological_process	0.28211	1	1	1786	2	12013	100059684
GO:0019674	NAD metabolic process	biological_process	0.28211	1	1	1786	2	12013	100059684
GO:0008360	regulation of cell shape	biological_process	0.28233	1	1	1786	2	12013	106781146
GO:0006732	coenzyme metabolic process	biological_process	0.28408	1	6	1786	31	12013	1.0006e+53
GO:0044248	cellular catabolic process	biological_process	0.28474	1	17	1786	106	12013	1.00061e+152
GO:0006754	ATP biosynthetic process	biological_process	0.28481	1	3	1786	20	12013	1.00071e+26
GO:0009142	nucleoside triphosphate biosynthetic process	biological_process	0.28481	1	3	1786	20	12013	1.00071e+26
GO:0009145	purine nucleoside triphosphate biosynthetic process	biological_process	0.28481	1	3	1786	20	12013	1.00073e+26
GO:0009201	ribonucleoside triphosphate biosynthetic process	biological_process	0.28481	1	3	1786	20	12013	1.00066e+26
GO:0009206	purine ribonucleoside triphosphate biosynthetic process	biological_process	0.28481	1	3	1786	20	12013	1.00073e+26
GO:0007219	Notch signaling pathway	biological_process	0.28552	1	2	1786	7	12013	1.00147e+17
GO:0003714	transcription corepressor activity	molecular_function	0.28616	1	1	1786	1	12013	100070926
GO:0034453	microtubule anchoring	biological_process	0.28746	1	1	1786	2	12013	100055208
GO:0005819	spindle	cellular_component	0.28791	1	1	1786	2	12013	100629882
GO:1901136	carbohydrate derivative catabolic process	biological_process	0.28808	1	2	1786	10	12013	1.00071e+17
GO:0005096	GTPase activator activity	molecular_function	0.2893	1	7	1786	26	12013	1.0063e+62
GO:0031390	Ctf18 RFC-like complex	cellular_component	0.29158	1	1	1786	2	12013	100054003
GO:0061982	meiosis I cell cycle process	biological_process	0.29225	1	2	1786	7	12013	1.02149e+17
GO:0006448	regulation of translational elongation	biological_process	0.29253	1	1	1786	2	12013	100146743
GO:0006449	regulation of translational termination	biological_process	0.29253	1	1	1786	2	12013	100146743
GO:0006452	translational frameshifting	biological_process	0.29253	1	1	1786	2	12013	100146743
GO:0034250	positive regulation of cellular amide metabolic process	biological_process	0.29253	1	1	1786	2	12013	100146743
GO:0043243	positive regulation of protein complex disassembly	biological_process	0.29253	1	1	1786	2	12013	100146743
GO:0045727	positive regulation of translation	biological_process	0.29253	1	1	1786	2	12013	100146743
GO:0045901	positive regulation of translational elongation	biological_process	0.29253	1	1	1786	2	12013	100146743
GO:0045905	positive regulation of translational termination	biological_process	0.29253	1	1	1786	2	12013	100146743
GO:0006887	exocytosis	biological_process	0.29372	1	4	1786	16	12013	1.00059e+35
GO:0000777	condensed chromosome kinetochore	cellular_component	0.29559	1	1	1786	2	12013	100629882
GO:0000779	condensed chromosome, centromeric region	cellular_component	0.29559	1	1	1786	2	12013	100629882
GO:0030163	protein catabolic process	biological_process	0.2967	1	9	1786	54	12013	1.00063e+80
GO:1901615	organic hydroxy compound metabolic process	biological_process	0.297	1	3	1786	12	12013	1.00053e+26
GO:0005184	neuropeptide hormone activity	molecular_function	0.29786	1	1	1786	5	12013	100147193
GO:0012505	endomembrane system	cellular_component	0.29819	1	18	1786	108	12013	1.00067e+161
GO:0044085	cellular component biogenesis	biological_process	0.29998	1	28	1786	179	12013	1.00067e+251
GO:0019209	kinase activator activity	molecular_function	0.30086	1	1	1786	3	12013	100073043
GO:0030295	protein kinase activator activity	molecular_function	0.30086	1	1	1786	3	12013	100073043
GO:0051087	chaperone binding	molecular_function	0.30357	1	2	1786	8	12013	1.00066e+17
GO:0031974	membrane-enclosed lumen	cellular_component	0.30451	1	15	1786	86	12013	1.0005e+134
GO:0043233	organelle lumen	cellular_component	0.30451	1	15	1786	86	12013	1.00066e+134
GO:0070013	intracellular organelle lumen	cellular_component	0.30451	1	15	1786	86	12013	1.00534e+134
GO:0006766	vitamin metabolic process	biological_process	0.30509	1	1	1786	4	12013	100050023
GO:0006767	water-soluble vitamin metabolic process	biological_process	0.30509	1	1	1786	4	12013	100050023
GO:0003756	protein disulfide isomerase activity	molecular_function	0.30564	1	1	1786	2	12013	100050567
GO:0016864	intramolecular oxidoreductase activity, transposing S-S bonds	molecular_function	0.30564	1	1	1786	2	12013	100050567
GO:0045121	membrane raft	cellular_component	0.30574	1	1	1786	2	12013	100050548
GO:0098589	membrane region	cellular_component	0.30574	1	1	1786	2	12013	100050548
GO:0098857	membrane microdomain	cellular_component	0.30574	1	1	1786	2	12013	100050548
GO:0000123	histone acetyltransferase complex	cellular_component	0.30732	1	2	1786	7	12013	1.00069e+17
GO:0022607	cellular component assembly	biological_process	0.30865	1	24	1786	149	12013	1.00058e+215
GO:0140103	catalytic activity, acting on a glycoprotein	molecular_function	0.31076	1	1	1786	2	12013	100058438
GO:0015318	inorganic molecular entity transmembrane transporter activity	molecular_function	0.31102	1	49	1786	254	12013	100064635,100063873,100067143,100060336,100057437,100051114,100051653,100051695,100146592,100069331,100067492,100147108,100058799,100059861,100049924,100051186,100146223,100052800,100052802,100052777,100058004,100033912,100054478,100051329,100069785,100052289,100033848,100062714,100060055,100034090,100064000,100070776,100067963,100049933,102148904,100062503,100068093,100072204,102150167,100063001…
GO:0005861	troponin complex	cellular_component	0.31155	1	1	1786	6	12013	100146343
GO:0005865	striated muscle thin filament	cellular_component	0.31155	1	1	1786	6	12013	100146343
GO:0030016	myofibril	cellular_component	0.31155	1	1	1786	6	12013	100146343
GO:0030017	sarcomere	cellular_component	0.31155	1	1	1786	6	12013	100146343
GO:0036379	myofilament	cellular_component	0.31155	1	1	1786	6	12013	100146343
GO:0043292	contractile fiber	cellular_component	0.31155	1	1	1786	6	12013	100146343
GO:0044449	contractile fiber part	cellular_component	0.31155	1	1	1786	6	12013	100146343
GO:0008443	phosphofructokinase activity	molecular_function	0.31157	1	2	1786	6	12013	1.00071e+17
GO:0019200	carbohydrate kinase activity	molecular_function	0.31157	1	2	1786	6	12013	1.0007e+17
GO:0044257	cellular protein catabolic process	biological_process	0.31263	1	8	1786	50	12013	1.00034e+71
GO:0051603	proteolysis involved in cellular protein catabolic process	biological_process	0.31263	1	8	1786	50	12013	1.00034e+71
GO:0032940	secretion by cell	biological_process	0.31362	1	4	1786	17	12013	1.00065e+35
GO:0007094	mitotic spindle assembly checkpoint	biological_process	0.31386	1	1	1786	2	12013	100058904
GO:0031577	spindle checkpoint	biological_process	0.31386	1	1	1786	2	12013	100058904
GO:0033046	negative regulation of sister chromatid segregation	biological_process	0.31386	1	1	1786	2	12013	100058904
GO:0033048	negative regulation of mitotic sister chromatid segregation	biological_process	0.31386	1	1	1786	2	12013	100058904
GO:0045839	negative regulation of mitotic nuclear division	biological_process	0.31386	1	1	1786	2	12013	100058904
GO:0045841	negative regulation of mitotic metaphase/anaphase transition	biological_process	0.31386	1	1	1786	2	12013	100058904
GO:0051784	negative regulation of nuclear division	biological_process	0.31386	1	1	1786	2	12013	100058904
GO:0051985	negative regulation of chromosome segregation	biological_process	0.31386	1	1	1786	2	12013	100058904
GO:0071173	spindle assembly checkpoint	biological_process	0.31386	1	1	1786	2	12013	100058904
GO:0071174	mitotic spindle checkpoint	biological_process	0.31386	1	1	1786	2	12013	100058904
GO:1902100	negative regulation of metaphase/anaphase transition of cell cycle	biological_process	0.31386	1	1	1786	2	12013	100058904
GO:1905819	negative regulation of chromosome separation	biological_process	0.31386	1	1	1786	2	12013	100058904
GO:2000816	negative regulation of mitotic sister chromatid separation	biological_process	0.31386	1	1	1786	2	12013	100058904
GO:0005768	endosome	cellular_component	0.31458	1	1	1786	5	12013	100062410
GO:0044440	endosomal part	cellular_component	0.31458	1	1	1786	5	12013	100062410
GO:0016053	organic acid biosynthetic process	biological_process	0.31622	1	4	1786	18	12013	1.00071e+35
GO:0046394	carboxylic acid biosynthetic process	biological_process	0.31622	1	4	1786	18	12013	1.00066e+35
GO:0009725	response to hormone	biological_process	0.31656	1	2	1786	6	12013	1.00061e+17
GO:0032870	cellular response to hormone stimulus	biological_process	0.31656	1	2	1786	6	12013	1.00066e+17
GO:0009150	purine ribonucleotide metabolic process	biological_process	0.31698	1	7	1786	43	12013	1.00073e+62
GO:0009259	ribonucleotide metabolic process	biological_process	0.31698	1	7	1786	43	12013	1.00066e+62
GO:0031981	nuclear lumen	cellular_component	0.31736	1	14	1786	76	12013	1.0005e+125
GO:0045333	cellular respiration	biological_process	0.31784	1	1	1786	7	12013	100630213
GO:0006783	heme biosynthetic process	biological_process	0.31837	1	1	1786	2	12013	100054014
GO:0043015	gamma-tubulin binding	molecular_function	0.31893	1	2	1786	6	12013	1.00067e+17
GO:0048519	negative regulation of biological process	biological_process	0.32218	1	11	1786	64	12013	1.0063e+98
GO:0006575	cellular modified amino acid metabolic process	biological_process	0.32258	1	2	1786	8	12013	1.00061e+17
GO:0015629	actin cytoskeleton	cellular_component	0.32304	1	14	1786	69	12013	1.0007e+125
GO:0060090	molecular adaptor activity	molecular_function	0.32693	1	1	1786	3	12013	100050073
GO:0001501	skeletal system development	biological_process	0.32716	1	1	1786	3	12013	100061276
GO:0051216	cartilage development	biological_process	0.32716	1	1	1786	3	12013	100061276
GO:0061448	connective tissue development	biological_process	0.32716	1	1	1786	3	12013	100061276
GO:0050853	B cell receptor signaling pathway	biological_process	0.32792	1	1	1786	3	12013	100060846
GO:0006658	phosphatidylserine metabolic process	biological_process	0.32822	1	1	1786	2	12013	100054404
GO:0006659	phosphatidylserine biosynthetic process	biological_process	0.32822	1	1	1786	2	12013	100054404
GO:0016556	mRNA modification	biological_process	0.3286	1	1	1786	2	12013	100050768
GO:0080009	mRNA methylation	biological_process	0.3286	1	1	1786	2	12013	100050768
GO:0019236	response to pheromone	biological_process	0.32886	1	1	1786	2	12013	100147203
GO:0004329	formate-tetrahydrofolate ligase activity	molecular_function	0.33216	1	1	1786	2	12013	100063441
GO:1901698	response to nitrogen compound	biological_process	0.33303	1	1	1786	3	12013	100066334
GO:1901699	cellular response to nitrogen compound	biological_process	0.33303	1	1	1786	3	12013	100066334
GO:1901701	cellular response to oxygen-containing compound	biological_process	0.33303	1	1	1786	3	12013	100066334
GO:0030176	integral component of endoplasmic reticulum membrane	cellular_component	0.33415	1	2	1786	9	12013	1.00051e+17
GO:0031227	intrinsic component of endoplasmic reticulum membrane	cellular_component	0.33415	1	2	1786	9	12013	1.00051e+17
GO:0043486	histone exchange	biological_process	0.33435	1	1	1786	3	12013	100054857
GO:0051287	NAD binding	molecular_function	0.33463	1	4	1786	21	12013	1.0006e+35
GO:0008233	peptidase activity	molecular_function	0.33486	1	69	1786	447	12013	100067130,100052676,100069281,100072676,100146319,100059667,100060694,100147215,100071926,100058534,100056914,100056208,100070736,100063327,111775911,100147049,100068668,100057636,100146816,100146852,100073224,100065844,111768782,100069647,100049862,100066518,100071568,100146904,100061083,100146710,100065032,100066376,111774155,100147003,100069104,100057250,100062198,100061234,100059042,100068828…
GO:0005216	ion channel activity	molecular_function	0.3359	1	34	1786	157	12013	1.00053e+305
GO:0022838	substrate-specific channel activity	molecular_function	0.3359	1	34	1786	157	12013	1.0005e+305
GO:0044459	plasma membrane part	cellular_component	0.33808	1	11	1786	57	12013	1.00061e+98
GO:0006812	cation transport	biological_process	0.33822	1	25	1786	140	12013	1.00068e+224
GO:0006351	transcription, DNA-templated	biological_process	0.33826	1	134	1786	735	12013	100051950,100057556,100061318,100060679,100050414,100051103,100061217,100061608,100060969,100067888,100051456,100534009,100054678,100059949,100051388,100050285,100049962,100147146,100630125,100070082,100055863,100067448,100058699,100057726,100064480,100064793,100067894,100059115,100060438,100062938,100054682,100066816,100049807,100033843,100064391,100059218,100051257,100068636,100053106,100055087…
GO:0097659	nucleic acid-templated transcription	biological_process	0.33826	1	134	1786	735	12013	100061429,100061169,100059724,100147036,100146645,100065790,100064888,111767920,100053654,100052451,100054333,100060703,100049993,100051615,100054213,100061976,100058279,100050849,100055426,100147460,100069613,100067884,100060714,100147376,111767407,102150831,102149771,100062026,100066176,111773874,100071200,100063916,100059178,100066972,100054466,100059967,100146912,100060843,100053693,100071603…
GO:0070972	protein localization to endoplasmic reticulum	biological_process	0.33841	1	2	1786	10	12013	1.0215e+17
GO:0004602	glutathione peroxidase activity	molecular_function	0.33969	1	1	1786	5	12013	102147383
GO:0019220	regulation of phosphate metabolic process	biological_process	0.3407	1	2	1786	12	12013	1.00629e+17
GO:0051174	regulation of phosphorus metabolic process	biological_process	0.3407	1	2	1786	12	12013	1.00629e+17
GO:0006488	dolichol-linked oligosaccharide biosynthetic process	biological_process	0.34134	1	1	1786	2	12013	100058111
GO:0006490	oligosaccharide-lipid intermediate biosynthetic process	biological_process	0.34134	1	1	1786	2	12013	100058111
GO:0051382	kinetochore assembly	biological_process	0.34142	1	1	1786	3	12013	100057413
GO:0051383	kinetochore organization	biological_process	0.34142	1	1	1786	3	12013	100057413
GO:0010824	regulation of centrosome duplication	biological_process	0.34144	1	1	1786	2	12013	100051965
GO:0010826	negative regulation of centrosome duplication	biological_process	0.34144	1	1	1786	2	12013	100051965
GO:0046605	regulation of centrosome cycle	biological_process	0.34144	1	1	1786	2	12013	100051965
GO:0046606	negative regulation of centrosome cycle	biological_process	0.34144	1	1	1786	2	12013	100051965
GO:0071103	DNA conformation change	biological_process	0.34339	1	6	1786	35	12013	1.0215e+53
GO:0006475	internal protein amino acid acetylation	biological_process	0.34391	1	2	1786	6	12013	1.0007e+17
GO:0018393	internal peptidyl-lysine acetylation	biological_process	0.34391	1	2	1786	6	12013	1.00069e+17
GO:0018394	peptidyl-lysine acetylation	biological_process	0.34391	1	2	1786	6	12013	1.0007e+17
GO:0043022	ribosome binding	molecular_function	0.34641	1	1	1786	3	12013	100146743
GO:0009123	nucleoside monophosphate metabolic process	biological_process	0.34917	1	4	1786	30	12013	1.00052e+35
GO:0009126	purine nucleoside monophosphate metabolic process	biological_process	0.34917	1	4	1786	30	12013	1.00066e+35
GO:0009161	ribonucleoside monophosphate metabolic process	biological_process	0.34917	1	4	1786	30	12013	1.00071e+35
GO:0009167	purine ribonucleoside monophosphate metabolic process	biological_process	0.34917	1	4	1786	30	12013	1.00073e+35
GO:0005262	calcium channel activity	molecular_function	0.3537	1	3	1786	8	12013	1.00057e+26
GO:0003726	double-stranded RNA adenosine deaminase activity	molecular_function	0.35626	1	1	1786	2	12013	100056984
GO:0045202	synapse	cellular_component	0.35633	1	1	1786	1	12013	100057788
GO:0005666	RNA polymerase III complex	cellular_component	0.35703	1	1	1786	3	12013	100057117
GO:0009056	catabolic process	biological_process	0.35784	1	19	1786	125	12013	1.00071e+170
GO:0005496	steroid binding	molecular_function	0.35831	1	1	1786	2	12013	100061217
GO:0014070	response to organic cyclic compound	biological_process	0.35831	1	1	1786	2	12013	100061217
GO:0030518	intracellular steroid hormone receptor signaling pathway	biological_process	0.35831	1	1	1786	2	12013	100061217
GO:0030522	intracellular receptor signaling pathway	biological_process	0.35831	1	1	1786	2	12013	100061217
GO:0033993	response to lipid	biological_process	0.35831	1	1	1786	2	12013	100061217
GO:0043401	steroid hormone mediated signaling pathway	biological_process	0.35831	1	1	1786	2	12013	100061217
GO:0048545	response to steroid hormone	biological_process	0.35831	1	1	1786	2	12013	100061217
GO:0071383	cellular response to steroid hormone stimulus	biological_process	0.35831	1	1	1786	2	12013	100061217
GO:0071396	cellular response to lipid	biological_process	0.35831	1	1	1786	2	12013	100061217
GO:0071407	cellular response to organic cyclic compound	biological_process	0.35831	1	1	1786	2	12013	100061217
GO:0016763	transferase activity, transferring pentosyl groups	molecular_function	0.3634	1	6	1786	27	12013	1.00147e+53
GO:0008234	cysteine-type peptidase activity	molecular_function	0.36505	1	17	1786	85	12013	1.11776e+152
GO:0098791	Golgi subcompartment	cellular_component	0.36602	1	3	1786	12	12013	1.00057e+26
GO:0044281	small molecule metabolic process	biological_process	0.36661	1	34	1786	211	12013	1.00034e+305
GO:0070011	peptidase activity, acting on L-amino acid peptides	molecular_function	0.36904	1	66	1786	433	12013	100065032,100146710,100061083,100146904,100069104,111774155,100147003,100066376,100146852,100057636,100068668,100146816,100065844,100073224,100147049,100066518,100071568,100049862,100069647,111768782,100056914,100058534,100071926,111775911,100070736,100063327,100056208,100069281,100067130,100052676,100059667,100147215,100060694,100072676,100146319,100059128,100061665,100058095,100068897,100630632…
GO:0010921	regulation of phosphatase activity	biological_process	0.37039	1	1	1786	4	12013	100062298
GO:0000795	synaptonemal complex	cellular_component	0.37042	1	1	1786	3	12013	100629542
GO:0099086	synaptonemal structure	cellular_component	0.37042	1	1	1786	3	12013	100629542
GO:0031248	protein acetyltransferase complex	cellular_component	0.37055	1	2	1786	8	12013	1.00069e+17
GO:1902493	acetyltransferase complex	cellular_component	0.37055	1	2	1786	8	12013	1.0007e+17
GO:0004112	cyclic-nucleotide phosphodiesterase activity	molecular_function	0.37157	1	5	1786	18	12013	1.0005e+44
GO:0004114	3',5'-cyclic-nucleotide phosphodiesterase activity	molecular_function	0.37157	1	5	1786	18	12013	1.00058e+44
GO:0000226	microtubule cytoskeleton organization	biological_process	0.37198	1	4	1786	19	12013	1.00059e+35
GO:0019693	ribose phosphate metabolic process	biological_process	0.37229	1	7	1786	46	12013	1.00066e+62
GO:0009119	ribonucleoside metabolic process	biological_process	0.37255	1	1	1786	2	12013	100051936
GO:0042278	purine nucleoside metabolic process	biological_process	0.37255	1	1	1786	2	12013	100051936
GO:0046128	purine ribonucleoside metabolic process	biological_process	0.37255	1	1	1786	2	12013	100051936
GO:1901068	guanosine-containing compound metabolic process	biological_process	0.37255	1	1	1786	2	12013	100051936
GO:0098813	nuclear chromosome segregation	biological_process	0.37341	1	3	1786	13	12013	1.00054e+26
GO:0030896	checkpoint clamp complex	cellular_component	0.37349	1	1	1786	2	12013	100059194
GO:1903046	meiotic cell cycle process	biological_process	0.37418	1	2	1786	8	12013	1.02149e+17
GO:0072593	reactive oxygen species metabolic process	biological_process	0.37437	1	2	1786	9	12013	1.00051e+17
GO:0070588	calcium ion transmembrane transport	biological_process	0.37467	1	3	1786	9	12013	1.00034e+26
GO:0007162	negative regulation of cell adhesion	biological_process	0.3761	1	1	1786	2	12013	100050548
GO:0015075	ion transmembrane transporter activity	molecular_function	0.3762	1	53	1786	281	12013	100050535,100049924,100146223,100051186,100147108,100067492,100058799,100059861,100051329,100054478,100033912,100052777,100058004,100052802,100052800,100057437,100051114,100063873,100067143,100064635,100060336,100069331,100059721,100051695,100051653,100146592,100060383,100053455,100062355,100034109,100053019,102150167,100054925,111774159,100055424,100063001,111775411,100069904,100062714,100060055…
GO:0042138	meiotic DNA double-strand break formation	biological_process	0.37955	1	1	1786	3	12013	102148990
GO:0007017	microtubule-based process	biological_process	0.38012	1	18	1786	79	12013	1.00147e+161
GO:0008757	S-adenosylmethionine-dependent methyltransferase activity	molecular_function	0.38012	1	5	1786	20	12013	1.00059e+44
GO:0060284	regulation of cell development	biological_process	0.38217	1	1	1786	3	12013	100061276
GO:0007049	cell cycle	biological_process	0.38293	1	9	1786	46	12013	1.00054e+80
GO:0000902	cell morphogenesis	biological_process	0.38945	1	1	1786	3	12013	106781146
GO:0022604	regulation of cell morphogenesis	biological_process	0.38945	1	1	1786	3	12013	106781146
GO:0032989	cellular component morphogenesis	biological_process	0.38945	1	1	1786	3	12013	106781146
GO:0042219	cellular modified amino acid catabolic process	biological_process	0.38957	1	1	1786	4	12013	100060629
GO:0044273	sulfur compound catabolic process	biological_process	0.38957	1	1	1786	4	12013	100060629
GO:0031226	intrinsic component of plasma membrane	cellular_component	0.39061	1	6	1786	26	12013	1.00054e+53
GO:0005778	peroxisomal membrane	cellular_component	0.3907	1	1	1786	4	12013	100067124
GO:0005779	integral component of peroxisomal membrane	cellular_component	0.3907	1	1	1786	4	12013	100067124
GO:0031231	intrinsic component of peroxisomal membrane	cellular_component	0.3907	1	1	1786	4	12013	100067124
GO:0031903	microbody membrane	cellular_component	0.3907	1	1	1786	4	12013	100067124
GO:0044438	microbody part	cellular_component	0.3907	1	1	1786	4	12013	100067124
GO:0044439	peroxisomal part	cellular_component	0.3907	1	1	1786	4	12013	100067124
GO:0004668	protein-arginine deiminase activity	molecular_function	0.39075	1	1	1786	3	12013	100049826
GO:0018101	protein citrullination	biological_process	0.39075	1	1	1786	3	12013	100049826
GO:0007224	smoothened signaling pathway	biological_process	0.39087	1	1	1786	2	12013	100069979
GO:1901681	sulfur compound binding	molecular_function	0.39153	1	3	1786	15	12013	1.00059e+26
GO:0015291	secondary active transmembrane transporter activity	molecular_function	0.39206	1	7	1786	32	12013	1.00051e+62
GO:0005643	nuclear pore	cellular_component	0.39221	1	2	1786	7	12013	1.00059e+17
GO:0015018	galactosylgalactosylxylosylprotein 3-beta-glucuronosyltransferase activity	molecular_function	0.39289	1	1	1786	3	12013	100072914
GO:0015020	glucuronosyltransferase activity	molecular_function	0.39289	1	1	1786	3	12013	100072914
GO:0004800	thyroxine 5'-deiodinase activity	molecular_function	0.39369	1	1	1786	3	12013	100050359
GO:1901988	negative regulation of cell cycle phase transition	biological_process	0.39378	1	1	1786	3	12013	100058904
GO:1901991	negative regulation of mitotic cell cycle phase transition	biological_process	0.39378	1	1	1786	3	12013	100058904
GO:0031123	RNA 3'-end processing	biological_process	0.395	1	2	1786	8	12013	1.00063e+17
GO:0005201	extracellular matrix structural constituent	molecular_function	0.39531	1	4	1786	15	12013	1.00066e+35
GO:0000070	mitotic sister chromatid segregation	biological_process	0.3956	1	2	1786	8	12013	1.00059e+17
GO:0000819	sister chromatid segregation	biological_process	0.3956	1	2	1786	8	12013	1.00054e+17
GO:0051536	iron-sulfur cluster binding	molecular_function	0.39609	1	5	1786	31	12013	1.00066e+44
GO:0051540	metal cluster binding	molecular_function	0.39609	1	5	1786	31	12013	1.00146e+44
GO:0004861	cyclin-dependent protein serine/threonine kinase inhibitor activity	molecular_function	0.39615	1	1	1786	4	12013	100630277
GO:0046434	organophosphate catabolic process	biological_process	0.39638	1	4	1786	23	12013	1.00073e+35
GO:0006471	protein ADP-ribosylation	biological_process	0.39757	1	2	1786	9	12013	1.00053e+17
GO:0034450	ubiquitin-ubiquitin ligase activity	molecular_function	0.3978	1	1	1786	2	12013	100057243
GO:0046912	transferase activity, transferring acyl groups, acyl groups converted into alkyl on transfer	molecular_function	0.39889	1	1	1786	3	12013	100053195
GO:0031323	regulation of cellular metabolic process	biological_process	0.39924	1	127	1786	698	12013	100062298,100146743,100054274,100070664,100057593,100033843,100065378,100066558,100064391,100059218,100629152,100066467,100051257,100053106,100629186,111771499,100060160,100068636,100630345,100053199,100055087,100056821,100146395,100053059,100062090,102147907,111774454,106780903,102149103,100146301,100071474,100066288,100071850,100058278,102150035,100629872,100052657,100053057,102151058,100064109…
GO:0006023	aminoglycan biosynthetic process	biological_process	0.40027	1	1	1786	2	12013	100053250
GO:0006024	glycosaminoglycan biosynthetic process	biological_process	0.40027	1	1	1786	2	12013	100053250
GO:0030158	protein xylosyltransferase activity	molecular_function	0.40027	1	1	1786	2	12013	100053250
GO:0035252	UDP-xylosyltransferase activity	molecular_function	0.40027	1	1	1786	2	12013	100053250
GO:0042285	xylosyltransferase activity	molecular_function	0.40027	1	1	1786	2	12013	100053250
GO:0006811	ion transport	biological_process	0.40223	1	55	1786	310	12013	100062714,100060055,100034090,100069785,100059322,100052289,100062503,100072204,100068093,100064000,100070776,100049933,100067963,100051260,100053455,100060383,100062355,100034109,100053019,102150167,100054925,100063001,100055424,111775411,100069904,100057437,100060642,100071141,100068421,100051114,100067143,100063873,100060336,100058040,100059721,100071762,100062895,100051695,100051653,100073036…
GO:0007099	centriole replication	biological_process	0.40457	1	1	1786	2	12013	100051965
GO:0098534	centriole assembly	biological_process	0.40457	1	1	1786	2	12013	100051965
GO:0009057	macromolecule catabolic process	biological_process	0.40664	1	10	1786	67	12013	1.00063e+89
GO:0006473	protein acetylation	biological_process	0.40731	1	2	1786	7	12013	1.0007e+17
GO:0043543	protein acylation	biological_process	0.40731	1	2	1786	7	12013	1.0007e+17
GO:0000075	cell cycle checkpoint	biological_process	0.40831	1	2	1786	8	12013	1.00059e+17
GO:0042162	telomeric DNA binding	molecular_function	0.41007	1	1	1786	3	12013	100067122
GO:0004864	protein phosphatase inhibitor activity	molecular_function	0.41028	1	1	1786	5	12013	100064738
GO:0019212	phosphatase inhibitor activity	molecular_function	0.41028	1	1	1786	5	12013	100064738
GO:0005975	carbohydrate metabolic process	biological_process	0.41129	1	18	1786	108	12013	1.00071e+161
GO:0006816	calcium ion transport	biological_process	0.41251	1	3	1786	10	12013	1.00057e+26
GO:0006904	vesicle docking involved in exocytosis	biological_process	0.41254	1	2	1786	8	12013	1.00065e+17
GO:0140029	exocytic process	biological_process	0.41254	1	2	1786	8	12013	1.00065e+17
GO:0004656	procollagen-proline 4-dioxygenase activity	molecular_function	0.4131	1	1	1786	3	12013	100065260
GO:0019798	procollagen-proline dioxygenase activity	molecular_function	0.4131	1	1	1786	3	12013	100065260
GO:0031543	peptidyl-proline dioxygenase activity	molecular_function	0.4131	1	1	1786	3	12013	100065260
GO:0031545	peptidyl-proline 4-dioxygenase activity	molecular_function	0.4131	1	1	1786	3	12013	100065260
GO:0044265	cellular macromolecule catabolic process	biological_process	0.41499	1	9	1786	60	12013	1.00059e+80
GO:0007091	metaphase/anaphase transition of mitotic cell cycle	biological_process	0.41755	1	1	1786	3	12013	100058904
GO:0010965	regulation of mitotic sister chromatid separation	biological_process	0.41755	1	1	1786	3	12013	100058904
GO:0030071	regulation of mitotic metaphase/anaphase transition	biological_process	0.41755	1	1	1786	3	12013	100058904
GO:0033045	regulation of sister chromatid segregation	biological_process	0.41755	1	1	1786	3	12013	100058904
GO:0033047	regulation of mitotic sister chromatid segregation	biological_process	0.41755	1	1	1786	3	12013	100058904
GO:0044784	metaphase/anaphase transition of cell cycle	biological_process	0.41755	1	1	1786	3	12013	100058904
GO:0051304	chromosome separation	biological_process	0.41755	1	1	1786	3	12013	100058904
GO:0051306	mitotic sister chromatid separation	biological_process	0.41755	1	1	1786	3	12013	100058904
GO:0051983	regulation of chromosome segregation	biological_process	0.41755	1	1	1786	3	12013	100058904
GO:1902099	regulation of metaphase/anaphase transition of cell cycle	biological_process	0.41755	1	1	1786	3	12013	100058904
GO:1905818	regulation of chromosome separation	biological_process	0.41755	1	1	1786	3	12013	100058904
GO:0005874	microtubule	cellular_component	0.41798	1	1	1786	3	12013	100629882
GO:0031369	translation initiation factor binding	molecular_function	0.41805	1	1	1786	4	12013	100064310
GO:0002694	regulation of leukocyte activation	biological_process	0.41841	1	1	1786	2	12013	100050548
GO:0050865	regulation of cell activation	biological_process	0.41841	1	1	1786	2	12013	100050548
GO:0051249	regulation of lymphocyte activation	biological_process	0.41841	1	1	1786	2	12013	100050548
GO:0005912	adherens junction	cellular_component	0.41948	1	1	1786	2	12013	100058245
GO:0005924	cell-substrate adherens junction	cellular_component	0.41948	1	1	1786	2	12013	100058245
GO:0005925	focal adhesion	cellular_component	0.41948	1	1	1786	2	12013	100058245
GO:0007172	signal complex assembly	biological_process	0.41948	1	1	1786	2	12013	100058245
GO:0030055	cell-substrate junction	cellular_component	0.41948	1	1	1786	2	12013	100058245
GO:0070161	anchoring junction	cellular_component	0.41948	1	1	1786	2	12013	100058245
GO:0006979	response to oxidative stress	biological_process	0.4201	1	3	1786	15	12013	1.00071e+26
GO:0007276	gamete generation	biological_process	0.42093	1	2	1786	11	12013	1.00055e+17
GO:0048609	multicellular organismal reproductive process	biological_process	0.42093	1	2	1786	11	12013	1.00055e+17
GO:0030001	metal ion transport	biological_process	0.42237	1	14	1786	70	12013	1.00055e+125
GO:0030695	GTPase regulator activity	molecular_function	0.42301	1	8	1786	38	12013	1.00073e+71
GO:0009067	aspartate family amino acid biosynthetic process	biological_process	0.42322	1	1	1786	3	12013	100063632
GO:0016226	iron-sulfur cluster assembly	biological_process	0.42431	1	1	1786	5	12013	100066887
GO:0031163	metallo-sulfur cluster assembly	biological_process	0.42431	1	1	1786	5	12013	100066887
GO:0003872	6-phosphofructokinase activity	molecular_function	0.42461	1	1	1786	3	12013	100070818
GO:0008171	O-methyltransferase activity	molecular_function	0.42582	1	1	1786	5	12013	100146729
GO:0009893	positive regulation of metabolic process	biological_process	0.42716	1	3	1786	16	12013	1.00147e+26
GO:0010604	positive regulation of macromolecule metabolic process	biological_process	0.42716	1	3	1786	16	12013	1.00058e+26
GO:0031325	positive regulation of cellular metabolic process	biological_process	0.42716	1	3	1786	16	12013	1.0005e+26
GO:0051173	positive regulation of nitrogen compound metabolic process	biological_process	0.42716	1	3	1786	16	12013	1.00058e+26
GO:0030234	enzyme regulator activity	molecular_function	0.42769	1	21	1786	138	12013	1.06782e+188
GO:0030688	preribosome, small subunit precursor	cellular_component	0.4283	1	1	1786	3	12013	100050166
GO:0048029	monosaccharide binding	molecular_function	0.43288	1	1	1786	4	12013	100066719
GO:0018195	peptidyl-arginine modification	biological_process	0.43317	1	1	1786	4	12013	100049826
GO:0006006	glucose metabolic process	biological_process	0.43336	1	1	1786	4	12013	100059734
GO:0035303	regulation of dephosphorylation	biological_process	0.43658	1	1	1786	5	12013	100062298
GO:0006366	transcription by RNA polymerase II	biological_process	0.4367	1	7	1786	40	12013	1.0006e+62
GO:0007005	mitochondrion organization	biological_process	0.43677	1	2	1786	14	12013	1.00067e+17
GO:0031984	organelle subcompartment	cellular_component	0.43698	1	7	1786	44	12013	1.0006e+62
GO:0007062	sister chromatid cohesion	biological_process	0.43731	1	1	1786	3	12013	100054003
GO:0007064	mitotic sister chromatid cohesion	biological_process	0.43731	1	1	1786	3	12013	100054003
GO:0003980	UDP-glucose:glycoprotein glucosyltransferase activity	molecular_function	0.43795	1	1	1786	2	12013	100059873
GO:0019900	kinase binding	molecular_function	0.43889	1	1	1786	4	12013	100073043
GO:0019901	protein kinase binding	molecular_function	0.43889	1	1	1786	4	12013	100073043
GO:0008140	cAMP response element binding protein binding	molecular_function	0.43915	1	1	1786	3	12013	100071052
GO:0051289	protein homotetramerization	biological_process	0.43915	1	1	1786	3	12013	100071052
GO:2001251	negative regulation of chromosome organization	biological_process	0.44222	1	1	1786	3	12013	100058904
GO:0003713	transcription coactivator activity	molecular_function	0.44241	1	2	1786	8	12013	1.0007e+17
GO:0033177	proton-transporting two-sector ATPase complex, proton-transporting domain	cellular_component	0.44244	1	2	1786	17	12013	1.00053e+17
GO:0005654	nucleoplasm	cellular_component	0.44273	1	10	1786	57	12013	1.00057e+89
GO:0044451	nucleoplasm part	cellular_component	0.44273	1	10	1786	57	12013	1.0007e+89
GO:0015980	energy derivation by oxidation of organic compounds	biological_process	0.44311	1	1	1786	8	12013	100630213
GO:0004222	metalloendopeptidase activity	molecular_function	0.44347	1	16	1786	87	12013	1.00147e+143
GO:0016892	endoribonuclease activity, producing 3'-phosphomonoesters	molecular_function	0.44414	1	1	1786	5	12013	100055381
GO:0015267	channel activity	molecular_function	0.44527	1	34	1786	167	12013	1.00051e+305
GO:0022803	passive transmembrane transporter activity	molecular_function	0.44527	1	34	1786	167	12013	1.00054e+305
GO:0015988	energy coupled proton transmembrane transport, against electrochemical gradient	biological_process	0.44778	1	3	1786	20	12013	1.00053e+26
GO:0015991	ATP hydrolysis coupled proton transport	biological_process	0.44778	1	3	1786	20	12013	1.0007e+26
GO:0090662	ATP hydrolysis coupled transmembrane transport	biological_process	0.44778	1	3	1786	20	12013	1.00053e+26
GO:0099131	ATP hydrolysis coupled ion transmembrane transport	biological_process	0.44778	1	3	1786	20	12013	1.00147e+26
GO:0099132	ATP hydrolysis coupled cation transmembrane transport	biological_process	0.44778	1	3	1786	20	12013	1.0007e+26
GO:0008168	methyltransferase activity	molecular_function	0.44867	1	12	1786	69	12013	1.00054e+107
GO:0072657	protein localization to membrane	biological_process	0.44899	1	2	1786	11	12013	1.00059e+17
GO:0003857	3-hydroxyacyl-CoA dehydrogenase activity	molecular_function	0.45052	1	1	1786	4	12013	100067714
GO:0051321	meiotic cell cycle	biological_process	0.4512	1	2	1786	9	12013	1.02149e+17
GO:0019222	regulation of metabolic process	biological_process	0.45241	1	127	1786	706	12013	100051103,100059178,100067425,100066176,100062026,102149771,100071200,111773874,100061318,100060679,100050414,102150831,100051950,100057556,100147376,100054678,111767407,100051388,100054111,100059949,100060714,100051456,100067884,100067888,100069613,100050849,100147460,100055426,100058279,100061217,100060969,100061608,100061976,100054213,100055863,100051615,100058699,100067448,100630125,100049993…
GO:0008565	protein transporter activity	molecular_function	0.45263	1	1	1786	5	12013	100066550
GO:0098655	cation transmembrane transport	biological_process	0.45284	1	7	1786	49	12013	1.00053e+62
GO:0098660	inorganic ion transmembrane transport	biological_process	0.45284	1	7	1786	49	12013	1.00057e+62
GO:0098662	inorganic cation transmembrane transport	biological_process	0.45284	1	7	1786	49	12013	1.00053e+62
GO:0007018	microtubule-based movement	biological_process	0.45352	1	14	1786	58	12013	1.00147e+125
GO:0000280	nuclear division	biological_process	0.45606	1	3	1786	15	12013	1.0063e+26
GO:0004594	pantothenate kinase activity	molecular_function	0.45683	1	1	1786	3	12013	100066127
GO:0004842	ubiquitin-protein transferase activity	molecular_function	0.45712	1	10	1786	42	12013	1.00069e+89
GO:0019787	ubiquitin-like protein transferase activity	molecular_function	0.45712	1	10	1786	42	12013	1.00071e+89
GO:0070838	divalent metal ion transport	biological_process	0.45753	1	4	1786	16	12013	1.00147e+35
GO:0072511	divalent inorganic cation transport	biological_process	0.45753	1	4	1786	16	12013	1.00147e+35
GO:0030030	cell projection organization	biological_process	0.45772	1	2	1786	8	12013	1.00068e+17
GO:0120036	plasma membrane bounded cell projection organization	biological_process	0.45772	1	2	1786	8	12013	1.00063e+17
GO:0016813	hydrolase activity, acting on carbon-nitrogen (but not peptide) bonds, in linear amidines	molecular_function	0.45781	1	1	1786	4	12013	100049826
GO:0051539	4 iron, 4 sulfur cluster binding	molecular_function	0.45906	1	1	1786	4	12013	100052309
GO:0031324	negative regulation of cellular metabolic process	biological_process	0.46084	1	3	1786	18	12013	1.11771e+26
GO:0008191	metalloendopeptidase inhibitor activity	molecular_function	0.46241	1	1	1786	5	12013	100034134
GO:0004177	aminopeptidase activity	molecular_function	0.46333	1	1	1786	4	12013	100068668
GO:0031491	nucleosome binding	molecular_function	0.46345	1	1	1786	4	12013	100054822
GO:0010033	response to organic substance	biological_process	0.46419	1	4	1786	19	12013	1.00061e+35
GO:0046148	pigment biosynthetic process	biological_process	0.46474	1	1	1786	3	12013	100054014
GO:0033365	protein localization to organelle	biological_process	0.4651	1	4	1786	24	12013	1.0007e+35
GO:0005911	cell-cell junction	cellular_component	0.46523	1	1	1786	3	12013	100063438
GO:0051262	protein tetramerization	biological_process	0.46614	1	2	1786	8	12013	1.00071e+17
GO:0005635	nuclear envelope	cellular_component	0.4677	1	2	1786	8	12013	1.00051e+17
GO:0046982	protein heterodimerization activity	molecular_function	0.46789	1	10	1786	107	12013	1.00061e+89
GO:0004017	adenylate kinase activity	molecular_function	0.47063	1	1	1786	4	12013	100066634
GO:0050145	nucleoside monophosphate kinase activity	molecular_function	0.47063	1	1	1786	4	12013	100066634
GO:0005777	peroxisome	cellular_component	0.47073	1	2	1786	10	12013	1.00061e+17
GO:0042579	microbody	cellular_component	0.47073	1	2	1786	10	12013	1.00061e+17
GO:0061630	ubiquitin protein ligase activity	molecular_function	0.47127	1	2	1786	8	12013	1.00057e+17
GO:0061659	ubiquitin-like protein ligase activity	molecular_function	0.47127	1	2	1786	8	12013	1.00057e+17
GO:0045893	positive regulation of transcription, DNA-templated	biological_process	0.47259	1	2	1786	9	12013	1.0005e+17
GO:0045935	positive regulation of nucleobase-containing compound metabolic process	biological_process	0.47259	1	2	1786	9	12013	1.00058e+17
GO:0051254	positive regulation of RNA metabolic process	biological_process	0.47259	1	2	1786	9	12013	1.0005e+17
GO:1902680	positive regulation of RNA biosynthetic process	biological_process	0.47259	1	2	1786	9	12013	1.00058e+17
GO:1903508	positive regulation of nucleic acid-templated transcription	biological_process	0.47259	1	2	1786	9	12013	1.00058e+17
GO:0003956	NAD(P)+-protein-arginine ADP-ribosyltransferase activity	molecular_function	0.47319	1	1	1786	5	12013	100066272
GO:0019722	calcium-mediated signaling	biological_process	0.47397	1	1	1786	3	12013	100055752
GO:0019932	second-messenger-mediated signaling	biological_process	0.47397	1	1	1786	3	12013	100055752
GO:0007088	regulation of mitotic nuclear division	biological_process	0.47889	1	1	1786	4	12013	100058904
GO:0051783	regulation of nuclear division	biological_process	0.47889	1	1	1786	4	12013	100058904
GO:0004860	protein kinase inhibitor activity	molecular_function	0.48029	1	1	1786	5	12013	100630277
GO:0019210	kinase inhibitor activity	molecular_function	0.48029	1	1	1786	5	12013	100630277
GO:0030291	protein serine/threonine kinase inhibitor activity	molecular_function	0.48029	1	1	1786	5	12013	100630277
GO:0031124	mRNA 3'-end processing	biological_process	0.48079	1	1	1786	4	12013	100057347
GO:0003723	RNA binding	molecular_function	0.48356	1	31	1786	199	12013	1.00058e+275
GO:0030054	cell junction	cellular_component	0.48388	1	2	1786	7	12013	1.00058e+17
GO:0022406	membrane docking	biological_process	0.48618	1	2	1786	9	12013	1.00065e+17
GO:0048278	vesicle docking	biological_process	0.48618	1	2	1786	9	12013	1.00065e+17
GO:0140056	organelle localization by membrane tethering	biological_process	0.48618	1	2	1786	9	12013	1.00061e+17
GO:0009975	cyclase activity	molecular_function	0.48755	1	2	1786	8	12013	1.00059e+17
GO:0052652	cyclic purine nucleotide metabolic process	biological_process	0.48755	1	2	1786	8	12013	1.0007e+17
GO:0016070	RNA metabolic process	biological_process	0.48804	1	157	1786	916	12013	100066558,100065378,100057593,100070664,100054274,100061164,100057531,100060160,100629186,100066467,100067729,106780903,100053059,100062345,100146395,100053496,100066288,100057117,100061353,102151058,100052657,100629872,100061541,100057591,100059060,100065217,100052339,100070926,100052831,100066972,100147144,100053693,100050058,100071603,100059967,100146912,100054466,100060843,102150831,100063916…
GO:0019637	organophosphate metabolic process	biological_process	0.49021	1	21	1786	142	12013	1.00053e+188
GO:0036128	CatSper complex	cellular_component	0.49062	1	1	1786	3	12013	100064166
GO:0005179	hormone activity	molecular_function	0.49098	1	5	1786	50	12013	1.00147e+44
GO:0045595	regulation of cell differentiation	biological_process	0.4917	1	1	1786	5	12013	100061276
GO:0032269	negative regulation of cellular protein metabolic process	biological_process	0.492	1	1	1786	6	12013	111771499
GO:0051248	negative regulation of protein metabolic process	biological_process	0.492	1	1	1786	6	12013	111771499
GO:0046034	ATP metabolic process	biological_process	0.49303	1	3	1786	28	12013	1.00066e+26
GO:0006873	cellular ion homeostasis	biological_process	0.4946	1	3	1786	27	12013	1.11768e+26
GO:0006875	cellular metal ion homeostasis	biological_process	0.4946	1	3	1786	27	12013	1.11768e+26
GO:0030003	cellular cation homeostasis	biological_process	0.4946	1	3	1786	27	12013	1.00034e+26
GO:0055082	cellular chemical homeostasis	biological_process	0.4946	1	3	1786	27	12013	1.00034e+26
GO:0045321	leukocyte activation	biological_process	0.495	1	1	1786	3	12013	100050548
GO:0046649	lymphocyte activation	biological_process	0.495	1	1	1786	3	12013	100050548
GO:0005890	sodium:potassium-exchanging ATPase complex	cellular_component	0.49517	1	1	1786	6	12013	100062895
GO:0090533	cation-transporting ATPase complex	cellular_component	0.49517	1	1	1786	6	12013	100062895
GO:0098533	ATPase dependent transmembrane transport complex	cellular_component	0.49517	1	1	1786	6	12013	100062895
GO:0034655	nucleobase-containing compound catabolic process	biological_process	0.49562	1	4	1786	26	12013	1.00073e+35
GO:0003873	6-phosphofructo-2-kinase activity	molecular_function	0.49648	1	1	1786	3	12013	100070251
GO:0006000	fructose metabolic process	biological_process	0.49648	1	1	1786	3	12013	100070251
GO:0007127	meiosis I	biological_process	0.49669	1	1	1786	4	12013	100629542
GO:0007129	synapsis	biological_process	0.49669	1	1	1786	4	12013	100629542
GO:0007130	synaptonemal complex assembly	biological_process	0.49669	1	1	1786	4	12013	100629542
GO:0045143	homologous chromosome segregation	biological_process	0.49669	1	1	1786	4	12013	100629542
GO:0070192	chromosome organization involved in meiotic cell cycle	biological_process	0.49669	1	1	1786	4	12013	100629542
GO:0070193	synaptonemal complex organization	biological_process	0.49669	1	1	1786	4	12013	100629542
GO:0016192	vesicle-mediated transport	biological_process	0.49674	1	16	1786	96	12013	1.00061e+143
GO:0009611	response to wounding	biological_process	0.49682	1	1	1786	5	12013	100056783
GO:0042060	wound healing	biological_process	0.49682	1	1	1786	5	12013	100056783
GO:0044428	nuclear part	cellular_component	0.49696	1	17	1786	107	12013	1.00056e+152
GO:0042325	regulation of phosphorylation	biological_process	0.49838	1	1	1786	7	12013	100629152
GO:0004517	nitric-oxide synthase activity	molecular_function	0.49858	1	1	1786	3	12013	100051079
GO:0006809	nitric oxide biosynthetic process	biological_process	0.49858	1	1	1786	3	12013	100051079
GO:0042136	neurotransmitter biosynthetic process	biological_process	0.49858	1	1	1786	3	12013	100051079
GO:0046209	nitric oxide metabolic process	biological_process	0.49858	1	1	1786	3	12013	100051079
GO:1903409	reactive oxygen species biosynthetic process	biological_process	0.49858	1	1	1786	3	12013	100051079
GO:0140014	mitotic nuclear division	biological_process	0.49945	1	2	1786	10	12013	1.00054e+17
GO:0015085	calcium ion transmembrane transporter activity	molecular_function	0.49979	1	3	1786	10	12013	1.00057e+26
GO:0006801	superoxide metabolic process	biological_process	0.50008	1	1	1786	6	12013	100033855
GO:0004683	calmodulin-dependent protein kinase activity	molecular_function	0.50309	1	1	1786	3	12013	100146368
GO:0030203	glycosaminoglycan metabolic process	biological_process	0.50346	1	2	1786	11	12013	1.00053e+17
GO:0000302	response to reactive oxygen species	biological_process	0.50449	1	1	1786	3	12013	100056552
GO:1901031	regulation of response to reactive oxygen species	biological_process	0.50449	1	1	1786	3	12013	100056552
GO:1902882	regulation of response to oxidative stress	biological_process	0.50449	1	1	1786	3	12013	100056552
GO:0099023	tethering complex	cellular_component	0.50484	1	3	1786	15	12013	1.00059e+26
GO:0008053	mitochondrial fusion	biological_process	0.50516	1	1	1786	3	12013	100066569
GO:0000077	DNA damage checkpoint	biological_process	0.50565	1	1	1786	4	12013	100059194
GO:0031570	DNA integrity checkpoint	biological_process	0.50565	1	1	1786	4	12013	100059194
GO:0022890	inorganic cation transmembrane transporter activity	molecular_function	0.50574	1	20	1786	121	12013	1.00034e+179
GO:0003746	translation elongation factor activity	molecular_function	0.50718	1	1	1786	6	12013	100146743
GO:0006414	translational elongation	biological_process	0.50718	1	1	1786	6	12013	100146743
GO:0032504	multicellular organism reproduction	biological_process	0.50889	1	2	1786	13	12013	1.00062e+17
GO:0034220	ion transmembrane transport	biological_process	0.50901	1	7	1786	53	12013	1.00147e+62
GO:0003676	nucleic acid binding	molecular_function	0.51161	1	272	1786	1641	12013	100057903,100629226,100147036,100061429,100060057,100069076,111767920,100054333,100052451,102150786,100051615,100051431,100056984,100054213,100068825,100059690,100055148,100058125,100067884,100069362,100629488,100067012,100069803,100051671,111774271,102150831,100062026,102149771,100055672,100067340,102147825,100060843,100062163,100072191,100054466,106781339,100147107,100054656,100071603,100060217…
GO:0003777	microtubule motor activity	molecular_function	0.51202	1	13	1786	54	12013	1.00147e+116
GO:0003909	DNA ligase activity	molecular_function	0.51358	1	1	1786	3	12013	100053186
GO:0003910	DNA ligase (ATP) activity	molecular_function	0.51358	1	1	1786	3	12013	100053186
GO:0042168	heme metabolic process	biological_process	0.5155	1	1	1786	5	12013	100054014
GO:0051187	cofactor catabolic process	biological_process	0.51694	1	1	1786	6	12013	111775246
GO:0007098	centrosome cycle	biological_process	0.51932	1	1	1786	3	12013	100051965
GO:0051298	centrosome duplication	biological_process	0.51932	1	1	1786	3	12013	100051965
GO:0009719	response to endogenous stimulus	biological_process	0.52136	1	3	1786	14	12013	1.00061e+26
GO:0071495	cellular response to endogenous stimulus	biological_process	0.52136	1	3	1786	14	12013	1.00066e+26
GO:0008519	ammonium transmembrane transporter activity	molecular_function	0.52267	1	1	1786	5	12013	100033848
GO:0005759	mitochondrial matrix	cellular_component	0.52409	1	1	1786	9	12013	100060491
GO:0016307	phosphatidylinositol phosphate kinase activity	molecular_function	0.52432	1	2	1786	9	12013	1.00067e+17
GO:0006355	regulation of transcription, DNA-templated	biological_process	0.52584	1	120	1786	669	12013	100058699,100067448,100055863,100051615,100054213,100061976,100147146,100049962,100050285,100060703,100049993,100630125,111767920,100053654,100064888,100062938,100065790,100060438,100066816,100049807,100052451,100054682,100054333,100064793,100064480,100057726,100146645,100147036,100067894,100059724,100061169,100061429,111773874,100071200,102149771,100062026,100066176,100059178,100051103,100057556…
GO:0051252	regulation of RNA metabolic process	biological_process	0.52584	1	120	1786	669	12013	100060714,100051456,100067884,100054678,111767407,100059949,100051388,100147376,100061217,100060969,100061608,100147460,100055426,100050849,100058279,100069613,100067888,100071200,111773874,100062026,100066176,102149771,100059178,100051103,100051950,100057556,100060679,102150831,100050414,100061318,100062938,111767920,100064888,100053654,100060438,100065790,100049807,100066816,100054333,100054682…
GO:1903506	regulation of nucleic acid-templated transcription	biological_process	0.52584	1	120	1786	669	12013	100147376,100059949,111767407,100051388,100054678,100067884,100051456,100060714,100067888,100069613,100058279,100147460,100050849,100055426,100060969,100061608,100061217,100051103,100059178,102149771,100066176,100062026,111773874,100071200,100061318,102150831,100050414,100060679,100057556,100051950,100052451,100054333,100054682,100049807,100066816,100065790,100060438,111767920,100053654,100064888…
GO:2001141	regulation of RNA biosynthetic process	biological_process	0.52584	1	120	1786	669	12013	111767920,100064888,100053654,100062938,100065790,100060438,100049807,100066816,100052451,100054682,100054333,100064480,100064793,100057726,100147036,100146645,100059724,100067894,100061429,100061169,100067448,100058699,100051615,100055863,100054213,100061976,100147146,100049962,100050285,100060703,100049993,100630125,100067884,100051456,100060714,100059949,111767407,100051388,100054678,100147376…
GO:0042398	cellular modified amino acid biosynthetic process	biological_process	0.52616	1	1	1786	4	12013	100054404
GO:0033044	regulation of chromosome organization	biological_process	0.52652	1	1	1786	4	12013	100058904
GO:0016765	transferase activity, transferring alkyl or aryl (other than methyl) groups	molecular_function	0.52998	1	2	1786	10	12013	1.00051e+17
GO:0004435	phosphatidylinositol phospholipase C activity	molecular_function	0.53004	1	3	1786	13	12013	1.00051e+26
GO:0004629	phospholipase C activity	molecular_function	0.53004	1	3	1786	13	12013	1.0005e+26
GO:0060589	nucleoside-triphosphatase regulator activity	molecular_function	0.53046	1	8	1786	44	12013	1.0063e+71
GO:0015936	coenzyme A metabolic process	biological_process	0.53063	1	1	1786	4	12013	100066127
GO:0015937	coenzyme A biosynthetic process	biological_process	0.53063	1	1	1786	4	12013	100066127
GO:0033865	nucleoside bisphosphate metabolic process	biological_process	0.53063	1	1	1786	4	12013	100066127
GO:0033866	nucleoside bisphosphate biosynthetic process	biological_process	0.53063	1	1	1786	4	12013	100066127
GO:0033875	ribonucleoside bisphosphate metabolic process	biological_process	0.53063	1	1	1786	4	12013	100066127
GO:0034030	ribonucleoside bisphosphate biosynthetic process	biological_process	0.53063	1	1	1786	4	12013	100066127
GO:0034032	purine nucleoside bisphosphate metabolic process	biological_process	0.53063	1	1	1786	4	12013	100066127
GO:0034033	purine nucleoside bisphosphate biosynthetic process	biological_process	0.53063	1	1	1786	4	12013	100066127
GO:0042254	ribosome biogenesis	biological_process	0.53206	1	4	1786	31	12013	1.00066e+35
GO:1904949	ATPase complex	cellular_component	0.53294	1	1	1786	7	12013	100062895
GO:0015662	ATPase activity, coupled to transmembrane movement of ions, phosphorylative mechanism	molecular_function	0.53301	1	1	1786	3	12013	100147108
GO:1901575	organic substance catabolic process	biological_process	0.53391	1	16	1786	118	12013	1.00061e+143
GO:0002097	tRNA wobble base modification	biological_process	0.53605	1	1	1786	4	12013	100067148
GO:0008509	anion transmembrane transporter activity	molecular_function	0.53928	1	6	1786	30	12013	1.00067e+53
GO:0008408	3'-5' exonuclease activity	molecular_function	0.53936	1	1	1786	4	12013	100053111
GO:0044772	mitotic cell cycle phase transition	biological_process	0.53959	1	1	1786	5	12013	100058904
GO:1901990	regulation of mitotic cell cycle phase transition	biological_process	0.53959	1	1	1786	5	12013	100058904
GO:0004488	methylenetetrahydrofolate dehydrogenase (NADP+) activity	molecular_function	0.5396	1	1	1786	4	12013	100063441
GO:0009889	regulation of biosynthetic process	biological_process	0.54015	1	121	1786	679	12013	100054466,100146912,111771447,100060843,100059969,100052973,100053693,100058997,100050373,100052677,100066972,100066230,100052339,100057649,100065217,100052831,100057591,100061541,100147352,100059060,100629872,100052657,100053057,100146742,102151058,100061353,100064109,100071474,100066288,102149103,100146301,102150035,100058278,100071850,100053199,100056821,100055087,100630345,100053059,100062090…
GO:0010556	regulation of macromolecule biosynthetic process	biological_process	0.54015	1	121	1786	679	12013	100066972,100052677,100050373,100058997,100053693,100059969,100052973,111771447,100060843,100146912,100054466,100061353,100064109,102151058,100146742,100053057,100052657,100629872,100147352,100059060,100061541,100057591,100052831,100065217,100066230,100052339,100057649,100146395,106780903,111774454,102147907,100053059,100062090,100630345,100056821,100055087,100053199,100071850,100058278,102150035…
GO:0031326	regulation of cellular biosynthetic process	biological_process	0.54015	1	121	1786	679	12013	100060679,100050414,102150831,100061318,100051950,100057556,100059178,100051103,100071200,111773874,100066176,100062026,102149771,100069613,100067888,100061217,100061608,100060969,100050849,100147460,100055426,100058279,100054678,100059949,111767407,100051388,100147376,100060714,100051456,100067884,100049993,100060703,100630125,100147146,100049962,100050285,100061976,100054213,100051615,100055863…
GO:2000112	regulation of cellular macromolecule biosynthetic process	biological_process	0.54015	1	121	1786	679	12013	100066972,100058997,100050373,100052677,100059969,100052973,100053693,100054466,100146912,111771447,100060843,100146742,102151058,100061353,100064109,100629872,100052657,100053057,100057591,100061541,100147352,100059060,100066230,100057649,100052339,100065217,100052831,100053059,100062090,106780903,111774454,102147907,100146395,100053199,100056821,100055087,100630345,102150035,100058278,100071850…
GO:0035251	UDP-glucosyltransferase activity	molecular_function	0.54117	1	1	1786	3	12013	100059873
GO:0032268	regulation of cellular protein metabolic process	biological_process	0.54165	1	2	1786	16	12013	1.00147e+17
GO:0008417	fucosyltransferase activity	molecular_function	0.54176	1	2	1786	9	12013	1.00054e+17
GO:0019953	sexual reproduction	biological_process	0.54217	1	2	1786	14	12013	1.00062e+17
GO:0044703	multi-organism reproductive process	biological_process	0.54217	1	2	1786	14	12013	1.00062e+17
GO:0048285	organelle fission	biological_process	0.54306	1	3	1786	18	12013	1.0063e+26
GO:0043021	ribonucleoprotein complex binding	molecular_function	0.54398	1	1	1786	5	12013	100146743
GO:0004749	ribose phosphate diphosphokinase activity	molecular_function	0.54437	1	1	1786	5	12013	100054319
GO:0015103	inorganic anion transmembrane transporter activity	molecular_function	0.54469	1	4	1786	20	12013	1.00034e+35
GO:0050801	ion homeostasis	biological_process	0.54656	1	3	1786	28	12013	1.11768e+26
GO:0055065	metal ion homeostasis	biological_process	0.54656	1	3	1786	28	12013	1.11768e+26
GO:0055080	cation homeostasis	biological_process	0.54656	1	3	1786	28	12013	1.11768e+26
GO:0098771	inorganic ion homeostasis	biological_process	0.54656	1	3	1786	28	12013	1.11768e+26
GO:0031023	microtubule organizing center organization	biological_process	0.54702	1	1	1786	4	12013	100051965
GO:0007093	mitotic cell cycle checkpoint	biological_process	0.54809	1	1	1786	4	12013	100058904
GO:0050793	regulation of developmental process	biological_process	0.54861	1	3	1786	15	12013	1.00061e+26
GO:0003899	DNA-directed 5'-3' RNA polymerase activity	molecular_function	0.54958	1	4	1786	25	12013	1.00058e+35
GO:0034062	5'-3' RNA polymerase activity	molecular_function	0.54958	1	4	1786	25	12013	1.00057e+35
GO:0097747	RNA polymerase activity	molecular_function	0.54958	1	4	1786	25	12013	1.00057e+35
GO:0016651	oxidoreductase activity, acting on NAD(P)H	molecular_function	0.55148	1	1	1786	13	12013	100066330
GO:0044427	chromosomal part	cellular_component	0.55165	1	12	1786	120	12013	1.0063e+107
GO:0009066	aspartate family amino acid metabolic process	biological_process	0.55193	1	1	1786	4	12013	100063632
GO:0006457	protein folding	biological_process	0.55221	1	4	1786	31	12013	1.00071e+35
GO:0099080	supramolecular complex	cellular_component	0.55439	1	4	1786	46	12013	1.0063e+35
GO:0099081	supramolecular polymer	cellular_component	0.55439	1	4	1786	46	12013	1.0005e+35
GO:0099512	supramolecular fiber	cellular_component	0.55439	1	4	1786	46	12013	1.00146e+35
GO:0006417	regulation of translation	biological_process	0.55574	1	1	1786	6	12013	100146743
GO:0010608	posttranscriptional regulation of gene expression	biological_process	0.55574	1	1	1786	6	12013	100146743
GO:0034248	regulation of cellular amide metabolic process	biological_process	0.55574	1	1	1786	6	12013	100146743
GO:0030155	regulation of cell adhesion	biological_process	0.55773	1	2	1786	7	12013	1.00058e+17
GO:0031072	heat shock protein binding	molecular_function	0.55801	1	1	1786	5	12013	100056778
GO:0022402	cell cycle process	biological_process	0.55803	1	6	1786	35	12013	1.00052e+53
GO:0016706	oxidoreductase activity, acting on paired donors, with incorporation or reduction of molecular oxygen, 2-oxoglutarate as one donor, and incorporation of one atom each of oxygen into both donors	molecular_function	0.55803	1	1	1786	5	12013	100065260
GO:0048878	chemical homeostasis	biological_process	0.5597	1	3	1786	29	12013	1.00057e+26
GO:0009144	purine nucleoside triphosphate metabolic process	biological_process	0.56117	1	3	1786	29	12013	1.00066e+26
GO:0009199	ribonucleoside triphosphate metabolic process	biological_process	0.56117	1	3	1786	29	12013	1.00071e+26
GO:0009205	purine ribonucleoside triphosphate metabolic process	biological_process	0.56117	1	3	1786	29	12013	1.00066e+26
GO:0006928	movement of cell or subcellular component	biological_process	0.56126	1	15	1786	67	12013	1.00056e+134
GO:0051171	regulation of nitrogen compound metabolic process	biological_process	0.56325	1	122	1786	692	12013	100061318,100060679,100050414,102150831,100051950,100057556,100051103,100059178,100062026,100066176,102149771,100071200,111773874,100067888,100069613,100050849,100147460,100055426,100058279,100061217,100061608,100060969,100147376,100054678,111767407,100059949,100051388,100051456,100060714,100067884,100630125,100049993,100060703,100050285,100049962,100147146,100061976,100054213,100055863,100051615…
GO:0080090	regulation of primary metabolic process	biological_process	0.56325	1	122	1786	692	12013	100059178,100051103,100071200,111773874,100066176,100062026,102149771,100060679,102150831,100050414,100061318,100051950,100057556,100054678,100051388,111767407,100059949,100147376,100051456,100060714,100067884,100069613,100067888,100061217,100061608,100060969,100147460,100055426,100050849,100058279,100061976,100054213,100055863,100051615,100067448,100058699,100049993,100060703,100630125,100147146…
GO:0016874	ligase activity	molecular_function	0.56338	1	11	1786	66	12013	1.00053e+98
GO:0016894	endonuclease activity, active with either ribo- or deoxyribonucleic acids and producing 3'-phosphomonoesters	molecular_function	0.56359	1	1	1786	7	12013	100055381
GO:0005520	insulin-like growth factor binding	molecular_function	0.56365	1	2	1786	15	12013	1.00059e+17
GO:0016634	oxidoreductase activity, acting on the CH-CH group of donors, oxygen as acceptor	molecular_function	0.56374	1	1	1786	4	12013	100072394
GO:0030246	carbohydrate binding	molecular_function	0.56394	1	7	1786	45	12013	1.00064e+62
GO:0019205	nucleobase-containing compound kinase activity	molecular_function	0.56459	1	1	1786	5	12013	100066634
GO:0010468	regulation of gene expression	biological_process	0.56516	1	121	1786	682	12013	100066972,100058997,100052677,100050373,100053693,100059969,100052973,100146912,100054466,111771447,100060843,100146742,100064109,100061353,102151058,100053057,100052657,100629872,100061541,100057591,100059060,100147352,100065217,100066230,100052339,100057649,100052831,111774454,106780903,102147907,100062090,100053059,100146395,100056821,100055087,100053199,100630345,102150035,100058278,100071850…
GO:0090305	nucleic acid phosphodiester bond hydrolysis	biological_process	0.56527	1	1	1786	6	12013	102148990
GO:0006383	transcription by RNA polymerase III	biological_process	0.56582	1	1	1786	6	12013	100057117
GO:0019219	regulation of nucleobase-containing compound metabolic process	biological_process	0.5663	1	120	1786	675	12013	100052451,100054682,100054333,100049807,100066816,100065790,100060438,111767920,100064888,100053654,100062938,100059724,100147036,100146645,100067894,100061429,100061169,100057726,100064793,100064480,100054213,100061976,100058699,100067448,100055863,100051615,100630125,100060703,100049993,100049962,100050285,100147146,100147376,100051388,111767407,100059949,100054678,100067884,100060714,100051456…
GO:0004601	peroxidase activity	molecular_function	0.56711	1	2	1786	13	12013	1.00071e+17
GO:0044454	nuclear chromosome part	cellular_component	0.56847	1	2	1786	12	12013	1.0063e+17
GO:0006022	aminoglycan metabolic process	biological_process	0.57053	1	2	1786	13	12013	1.00071e+17
GO:2001057	reactive nitrogen species metabolic process	biological_process	0.57185	1	1	1786	4	12013	100051079
GO:0000375	RNA splicing, via transesterification reactions	biological_process	0.57206	1	2	1786	13	12013	1.00058e+17
GO:0000377	RNA splicing, via transesterification reactions with bulged adenosine as nucleophile	biological_process	0.57206	1	2	1786	13	12013	1.00061e+17
GO:0000398	mRNA splicing, via spliceosome	biological_process	0.57206	1	2	1786	13	12013	1.00061e+17
GO:0005623	cell	cellular_component	0.57235	1	230	1786	1581	12013	102151038,100069214,102149103,100061461,100061177,100073049,102150035,100058278,100055050,102147907,111774454,100062090,100068162,100054378,100051673,100050241,100629152,100064811,100068529,100052184,100054440,100630525,100053106,100033843,111774189,100060531,100064391,100059218,100050166,102149502,100070557,100059287,111771447,100054222,100069995,100059969,100058997,100050674,100050373,100063496…
GO:0044464	cell part	cellular_component	0.57235	1	230	1786	1581	12013	100056004,111767407,100059118,100629488,100072883,100067884,100060714,100058125,100071181,100058570,100065209,100058804,100060491,100069613,100064812,100058336,100059456,100058279,100058968,100147460,100056552,100052435,100056885,100066176,100062026,100069562,100069297,100630277,100062895,100069157,100630893,100064166,100065790,100073042,100056953,100064888,100053654,100055208,100059301,100146122…
GO:0034470	ncRNA processing	biological_process	0.573	1	6	1786	46	12013	1.0005e+53
GO:0006270	DNA replication initiation	biological_process	0.57309	1	2	1786	11	12013	1.00073e+17
GO:0000096	sulfur amino acid metabolic process	biological_process	0.57411	1	1	1786	4	12013	100060629
GO:0070507	regulation of microtubule cytoskeleton organization	biological_process	0.57565	1	1	1786	6	12013	100051965
GO:0017144	drug metabolic process	biological_process	0.57614	1	5	1786	47	12013	1.00071e+44
GO:0008201	heparin binding	molecular_function	0.57713	1	1	1786	6	12013	100033839
GO:0032270	positive regulation of cellular protein metabolic process	biological_process	0.5781	1	1	1786	7	12013	100146743
GO:0051247	positive regulation of protein metabolic process	biological_process	0.5781	1	1	1786	7	12013	100146743
GO:0009187	cyclic nucleotide metabolic process	biological_process	0.57947	1	3	1786	15	12013	1.0007e+26
GO:0009190	cyclic nucleotide biosynthetic process	biological_process	0.57947	1	3	1786	15	12013	1.00055e+26
GO:0016849	phosphorus-oxygen lyase activity	molecular_function	0.57947	1	3	1786	15	12013	1.0007e+26
GO:0016741	transferase activity, transferring one-carbon groups	molecular_function	0.57987	1	12	1786	75	12013	1.00059e+107
GO:0051246	regulation of protein metabolic process	biological_process	0.58031	1	2	1786	17	12013	1.11771e+17
GO:0004713	protein tyrosine kinase activity	molecular_function	0.5806	1	2	1786	8	12013	1.00068e+17
GO:0016776	phosphotransferase activity, phosphate group as acceptor	molecular_function	0.58088	1	1	1786	5	12013	100066634
GO:0005737	cytoplasm	cellular_component	0.58213	1	52	1786	494	12013	100630893,102150364,100066216,100070771,100057948,100070557,100073042,100630213,100146343,100059301,100063496,100052094,100146291,100069862,100146122,100050674,100060108,100064310,100051773,100062410,100050567,100057280,100059511,100052750,100054676,100051127,100067033,100065260,100061418,100073101,100073049,100072883,100629488,102151038,100067124,100057477,100630353,100060491,100060622,100052929…
GO:0005929	cilium	cellular_component	0.58313	1	1	1786	5	12013	100064166
GO:0042995	cell projection	cellular_component	0.58313	1	1	1786	5	12013	100064166
GO:0044441	ciliary part	cellular_component	0.58313	1	1	1786	5	12013	100064166
GO:0044463	cell projection part	cellular_component	0.58313	1	1	1786	5	12013	100064166
GO:0120025	plasma membrane bounded cell projection	cellular_component	0.58313	1	1	1786	5	12013	100064166
GO:0120038	plasma membrane bounded cell projection part	cellular_component	0.58313	1	1	1786	5	12013	100064166
GO:0016670	oxidoreductase activity, acting on a sulfur group of donors, oxygen as acceptor	molecular_function	0.58314	1	1	1786	5	12013	100060629
GO:0008104	protein localization	biological_process	0.58553	1	19	1786	118	12013	1.00056e+170
GO:0019838	growth factor binding	molecular_function	0.58578	1	2	1786	16	12013	1.00064e+17
GO:0008324	cation transmembrane transporter activity	molecular_function	0.58619	1	22	1786	137	12013	1.00034e+197
GO:0051301	cell division	biological_process	0.58689	1	1	1786	4	12013	100629882
GO:0008536	Ran GTPase binding	molecular_function	0.58758	1	3	1786	14	12013	1.00064e+26
GO:0006739	NADP metabolic process	biological_process	0.58845	1	1	1786	6	12013	111775246
GO:0005856	cytoskeleton	cellular_component	0.59117	1	25	1786	147	12013	1.00057e+224
GO:0006397	mRNA processing	biological_process	0.59254	1	5	1786	36	12013	1.00061e+44
GO:0009141	nucleoside triphosphate metabolic process	biological_process	0.59271	1	3	1786	31	12013	1.00066e+26
GO:0008652	cellular amino acid biosynthetic process	biological_process	0.5934	1	1	1786	5	12013	100063632
GO:1901607	alpha-amino acid biosynthetic process	biological_process	0.5934	1	1	1786	5	12013	100063632
GO:0004190	aspartic-type endopeptidase activity	molecular_function	0.59454	1	3	1786	24	12013	1.00054e+26
GO:0070001	aspartic-type peptidase activity	molecular_function	0.59454	1	3	1786	24	12013	1.00054e+26
GO:0001505	regulation of neurotransmitter levels	biological_process	0.59472	1	1	1786	4	12013	100051079
GO:0042133	neurotransmitter metabolic process	biological_process	0.59472	1	1	1786	4	12013	100051079
GO:0009755	hormone-mediated signaling pathway	biological_process	0.59492	1	1	1786	4	12013	100061217
GO:0005815	microtubule organizing center	cellular_component	0.59583	1	1	1786	5	12013	100055208
GO:0007160	cell-matrix adhesion	biological_process	0.59663	1	1	1786	4	12013	100067227
GO:0000228	nuclear chromosome	cellular_component	0.59667	1	2	1786	13	12013	1.00059e+17
GO:0070887	cellular response to chemical stimulus	biological_process	0.59716	1	3	1786	16	12013	1.00061e+26
GO:0071310	cellular response to organic substance	biological_process	0.59716	1	3	1786	16	12013	1.00061e+26
GO:0046903	secretion	biological_process	0.59763	1	4	1786	29	12013	1.00059e+35
GO:0005789	endoplasmic reticulum membrane	cellular_component	0.59891	1	4	1786	32	12013	1.02151e+35
GO:0098827	endoplasmic reticulum subcompartment	cellular_component	0.59891	1	4	1786	32	12013	1.00051e+35
GO:0006415	translational termination	biological_process	0.59992	1	1	1786	6	12013	100146743
GO:0045132	meiotic chromosome segregation	biological_process	0.60029	1	1	1786	5	12013	100629542
GO:0140013	meiotic nuclear division	biological_process	0.60029	1	1	1786	5	12013	100629542
GO:0045930	negative regulation of mitotic cell cycle	biological_process	0.60074	1	1	1786	5	12013	100058904
GO:0008134	transcription factor binding	molecular_function	0.60238	1	2	1786	10	12013	1.00147e+17
GO:0070566	adenylyltransferase activity	molecular_function	0.60317	1	2	1786	10	12013	1.00072e+17
GO:0030141	secretory granule	cellular_component	0.6041	1	1	1786	8	12013	102148513
GO:0099503	secretory vesicle	cellular_component	0.6041	1	1	1786	8	12013	102148513
GO:0004869	cysteine-type endopeptidase inhibitor activity	molecular_function	0.60457	1	1	1786	14	12013	100630051
GO:0005523	tropomyosin binding	molecular_function	0.60463	1	1	1786	6	12013	100069657
GO:0051694	pointed-end actin filament capping	biological_process	0.60463	1	1	1786	6	12013	100069657
GO:0048284	organelle fusion	biological_process	0.60467	1	1	1786	4	12013	100066569
GO:0070008	serine-type exopeptidase activity	molecular_function	0.60556	1	1	1786	6	12013	100071926
GO:0006725	cellular aromatic compound metabolic process	biological_process	0.60593	1	189	1786	1149	12013	100146395,100062345,106780903,100053059,100052225,111775246,100053496,100072394,100057117,100066288,102147743,100066558,100065378,100061164,100054274,100057593,100070664,100629186,100057531,100060160,100067729,100066467,100147144,100066972,100066121,100050058,100071603,100053693,100060843,100059967,100146912,100054466,100061353,102151058,100052657,100629872,100059060,100061541,100057591,100053186…
GO:0016886	ligase activity, forming phosphoric ester bonds	molecular_function	0.60643	1	1	1786	4	12013	100053186
GO:0005319	lipid transporter activity	molecular_function	0.60704	1	2	1786	10	12013	1.00061e+17
GO:0030170	pyridoxal phosphate binding	molecular_function	0.60769	1	6	1786	38	12013	1.0005e+53
GO:0070279	vitamin B6 binding	molecular_function	0.60769	1	6	1786	38	12013	1.0005e+53
GO:0042803	protein homodimerization activity	molecular_function	0.60925	1	1	1786	5	12013	100067122
GO:0060255	regulation of macromolecule metabolic process	biological_process	0.61079	1	122	1786	699	12013	100630125,100049993,100060703,100049962,100050285,100147146,100061976,100054213,100055863,100051615,100067448,100058699,100147036,100146645,100059724,100067894,100061169,100061429,100057726,100064480,100064793,100054333,100054682,100052451,100066816,100049807,100060438,100065790,100062938,100053654,111767920,100064888,100061318,100060679,102150831,100050414,100051950,100057556,100051103,100059178…
GO:0005996	monosaccharide metabolic process	biological_process	0.61362	1	3	1786	16	12013	1.0007e+26
GO:0044432	endoplasmic reticulum part	cellular_component	0.61398	1	4	1786	33	12013	1.00051e+35
GO:0015276	ligand-gated ion channel activity	molecular_function	0.6148	1	10	1786	54	12013	1.0006e+89
GO:0022834	ligand-gated channel activity	molecular_function	0.6148	1	10	1786	54	12013	1.00069e+89
GO:0016747	transferase activity, transferring acyl groups other than amino-acyl groups	molecular_function	0.6152	1	4	1786	33	12013	1.00062e+35
GO:0046483	heterocycle metabolic process	biological_process	0.61547	1	189	1786	1152	12013	100051257,100073305,100066127,100068636,100058924,100053106,100033843,100059218,100064391,100050166,100072612,100062135,100071474,100065050,100069214,102149103,100146301,100058278,102150035,100071850,100054319,100056821,100055087,100055050,100053199,100630345,111774454,102147907,100062090,100057861,100066230,100057649,100059684,100147352,100053057,100057584,100146742,100064109,102148990,111771447…
GO:0051270	regulation of cellular component movement	biological_process	0.61852	1	2	1786	10	12013	1.00053e+17
GO:0042440	pigment metabolic process	biological_process	0.61955	1	1	1786	6	12013	100054014
GO:0042175	nuclear outer membrane-endoplasmic reticulum membrane network	cellular_component	0.61959	1	4	1786	33	12013	1.02151e+35
GO:0031683	G-protein beta/gamma-subunit complex binding	molecular_function	0.62036	1	2	1786	12	12013	1.00051e+17
GO:0005539	glycosaminoglycan binding	molecular_function	0.62062	1	3	1786	17	12013	1.00147e+26
GO:0016778	diphosphotransferase activity	molecular_function	0.62123	1	1	1786	6	12013	100054319
GO:0031406	carboxylic acid binding	molecular_function	0.62312	1	3	1786	16	12013	1.0005e+26
GO:0043177	organic acid binding	molecular_function	0.62312	1	3	1786	16	12013	1.00147e+26
GO:0010564	regulation of cell cycle process	biological_process	0.62362	1	2	1786	11	12013	1.00052e+17
GO:0044421	extracellular region part	cellular_component	0.62362	1	9	1786	66	12013	1.00068e+80
GO:0033176	proton-transporting V-type ATPase complex	cellular_component	0.63342	1	2	1786	16	12013	1.0007e+17
GO:0003774	motor activity	molecular_function	0.6354	1	22	1786	103	12013	1.0007e+197
GO:0042221	response to chemical	biological_process	0.63612	1	5	1786	32	12013	1.00147e+44
GO:0000775	chromosome, centromeric region	cellular_component	0.63689	1	2	1786	14	12013	1.00055e+17
GO:0050662	coenzyme binding	molecular_function	0.63727	1	18	1786	120	12013	1.00068e+161
GO:0005198	structural molecule activity	molecular_function	0.63782	1	17	1786	218	12013	1.00631e+152
GO:0022603	regulation of anatomical structure morphogenesis	biological_process	0.64091	1	1	1786	6	12013	106781146
GO:0070403	NAD+ binding	molecular_function	0.64099	1	1	1786	7	12013	100146611
GO:0016645	oxidoreductase activity, acting on the CH-NH group of donors	molecular_function	0.64235	1	1	1786	5	12013	100063441
GO:0016646	oxidoreductase activity, acting on the CH-NH group of donors, NAD or NADP as acceptor	molecular_function	0.64235	1	1	1786	5	12013	100063441
GO:0052689	carboxylic ester hydrolase activity	molecular_function	0.64317	1	3	1786	28	12013	1.00059e+26
GO:0016860	intramolecular oxidoreductase activity	molecular_function	0.64382	1	1	1786	8	12013	100050567
GO:0070925	organelle assembly	biological_process	0.6455	1	2	1786	14	12013	1.00052e+17
GO:0046527	glucosyltransferase activity	molecular_function	0.64661	1	1	1786	4	12013	100059873
GO:0044270	cellular nitrogen compound catabolic process	biological_process	0.64663	1	4	1786	33	12013	1.00071e+35
GO:0046700	heterocycle catabolic process	biological_process	0.64663	1	4	1786	33	12013	1.00073e+35
GO:0001510	RNA methylation	biological_process	0.64915	1	1	1786	6	12013	100050768
GO:0015016	[heparan sulfate]-glucosamine N-sulfotransferase activity	molecular_function	0.65092	1	1	1786	4	12013	100064177
GO:0034483	heparan sulfate sulfotransferase activity	molecular_function	0.65092	1	1	1786	4	12013	100064177
GO:0006139	nucleobase-containing compound metabolic process	biological_process	0.65116	1	185	1786	1128	12013	100066288,100057117,100053496,111775246,106780903,100052225,100053059,100146395,100062345,100066467,100067729,100057531,100060160,100629186,100057593,100070664,100054274,100061164,100066558,100065378,102147743,100059967,100146912,100054466,100060843,100053693,100050058,100071603,100066121,100066972,100147144,100065217,100052339,100070926,100052831,100061541,100057591,100053186,100059060,100052657…
GO:1902494	catalytic complex	cellular_component	0.65238	1	16	1786	116	12013	1.00054e+143
GO:0051640	organelle localization	biological_process	0.65244	1	2	1786	13	12013	1.00065e+17
GO:0005581	collagen trimer	cellular_component	0.6538	1	1	1786	4	12013	100066148
GO:0031589	cell-substrate adhesion	biological_process	0.65686	1	1	1786	5	12013	100067227
GO:0016071	mRNA metabolic process	biological_process	0.65985	1	6	1786	44	12013	1.00056e+53
GO:0009063	cellular amino acid catabolic process	biological_process	0.6625	1	1	1786	8	12013	100060629
GO:0051082	unfolded protein binding	molecular_function	0.66275	1	3	1786	26	12013	1.0007e+26
GO:1901360	organic cyclic compound metabolic process	biological_process	0.66382	1	189	1786	1163	12013	100066121,100066972,100147144,100059967,100146912,100054466,100060843,100053693,100050058,100071603,100052657,100629872,100061353,102151058,100065217,100052339,100070926,100052831,100061541,100057591,100053186,100059060,111775246,106780903,100053059,100052225,100062345,100146395,100066288,100057117,100053496,100072394,100057593,100070664,100061164,100054274,100066558,100065378,102147743,100066467…
GO:0006354	DNA-templated transcription, elongation	biological_process	0.66434	1	1	1786	7	12013	100055050
GO:0006368	transcription elongation from RNA polymerase II promoter	biological_process	0.66434	1	1	1786	7	12013	100055050
GO:0001775	cell activation	biological_process	0.6651	1	1	1786	6	12013	100050548
GO:0010467	gene expression	biological_process	0.66706	1	166	1786	1114	12013	100068636,100053106,100058924,100051257,100050166,100059218,100064391,111774189,100033843,100146743,102150035,100058278,100071850,100069214,100065050,100071474,100146301,102149103,100062090,111774454,102147907,100053199,100056821,100055087,100055050,100630345,100064310,100147352,100066230,100057861,100057649,100052750,100146742,100064109,100057584,100053057,100052973,100059969,100067303,100066375…
GO:0090482	vitamin transmembrane transporter activity	molecular_function	0.66774	1	1	1786	6	12013	100055625
GO:0051168	nuclear export	biological_process	0.66865	1	1	1786	9	12013	100051227
GO:0019439	aromatic compound catabolic process	biological_process	0.6694	1	4	1786	34	12013	1.11775e+35
GO:0005622	intracellular	cellular_component	0.66967	1	215	1786	1510	12013	100060043,100056971,100058331,100060108,100071897,100071848,100058869,100070771,100071603,100066216,100061180,100059700,100059967,100146912,100059638,100054466,100061353,102151058,100070096,100065260,100629872,100059060,100059511,100061541,100057591,100051773,100052831,100069513,100054676,100146395,100052929,100063355,106780903,100630353,100049826,100070638,100053496,100062108,100065398,100057117…
GO:0008013	beta-catenin binding	molecular_function	0.67026	1	1	1786	4	12013	100147102
GO:0016684	oxidoreductase activity, acting on peroxide as acceptor	molecular_function	0.67122	1	2	1786	18	12013	1.02147e+17
GO:0006396	RNA processing	biological_process	0.67152	1	16	1786	121	12013	1.00062e+143
GO:0016567	protein ubiquitination	biological_process	0.67285	1	3	1786	17	12013	1.00034e+26
GO:0000287	magnesium ion binding	molecular_function	0.6742	1	4	1786	26	12013	1.00147e+35
GO:0019842	vitamin binding	molecular_function	0.67839	1	7	1786	48	12013	1.0005e+62
GO:0043085	positive regulation of catalytic activity	biological_process	0.6786	1	1	1786	7	12013	100067205
GO:0044093	positive regulation of molecular function	biological_process	0.6786	1	1	1786	7	12013	100067205
GO:0016779	nucleotidyltransferase activity	molecular_function	0.67979	1	9	1786	60	12013	1.00073e+80
GO:0000786	nucleosome	cellular_component	0.68132	1	6	1786	86	12013	1.00063e+53
GO:2000026	regulation of multicellular organismal development	biological_process	0.68676	1	2	1786	11	12013	1.00058e+17
GO:0015293	symporter activity	molecular_function	0.68742	1	3	1786	18	12013	1.00059e+26
GO:1901361	organic cyclic compound catabolic process	biological_process	0.68843	1	4	1786	35	12013	1.00071e+35
GO:0016787	hydrolase activity	molecular_function	0.69063	1	206	1786	1296	12013	100073089,100059128,100058095,100630632,100068897,100070015,100147680,100146332,100058871,100058091,100629639,100069995,100056212,100057833,100054822,100033984,100073222,100063066,100054362,100057488,100060937,100070438,100054869,100071074,100067176,100068162,100066358,100073159,102149682,100060432,100057557,100146267,100061177,100073049,100062198,100055841,100057250,100060963,100052081,100053265…
GO:0016010	dystrophin-associated glycoprotein complex	cellular_component	0.69139	1	1	1786	6	12013	100049909
GO:0016011	dystroglycan complex	cellular_component	0.69139	1	1	1786	6	12013	100049909
GO:0016012	sarcoglycan complex	cellular_component	0.69139	1	1	1786	6	12013	100049909
GO:0090665	glycoprotein complex	cellular_component	0.69139	1	1	1786	6	12013	100049909
GO:0044249	cellular biosynthetic process	biological_process	0.69174	1	180	1786	1200	12013	100051615,100072839,100054213,100061976,100060703,100049993,100056923,111767920,100053654,100064888,100065790,100052451,100054333,100630893,100055416,100070818,100146645,100147036,100061169,100059724,100061429,111773874,100071200,102149771,100062026,100066176,100059178,100063916,100051671,102150831,100072656,100051936,100067884,100060714,111767407,100629488,100147376,100058279,100050849,100147460…
GO:0009058	biosynthetic process	biological_process	0.69289	1	189	1786	1257	12013	100051456,100058111,100534009,100059949,100051388,100054678,100060969,100061608,100061217,100067888,100060440,100052003,100051103,100057556,100051950,100061318,100050414,100053845,100060679,100060438,100062938,100146439,100054682,100049807,100066816,100057726,100051079,100064480,100064793,100054014,100059115,100067894,106783298,100058699,100067448,100055863,100054340,100050285,100049962,100147146…
GO:0032993	protein-DNA complex	cellular_component	0.6942	1	6	1786	87	12013	1.00063e+53
GO:0046873	metal ion transmembrane transporter activity	molecular_function	0.69439	1	13	1786	72	12013	1.00053e+116
GO:0098797	plasma membrane protein complex	cellular_component	0.69479	1	7	1786	48	12013	1.00064e+62
GO:0031967	organelle envelope	cellular_component	0.69622	1	5	1786	60	12013	1.0063e+44
GO:0031975	envelope	cellular_component	0.69622	1	5	1786	60	12013	1.00052e+44
GO:0007346	regulation of mitotic cell cycle	biological_process	0.69679	1	1	1786	7	12013	100058904
GO:0004714	transmembrane receptor protein tyrosine kinase activity	molecular_function	0.6968	1	1	1786	5	12013	100067755
GO:0022613	ribonucleoprotein complex biogenesis	biological_process	0.69718	1	4	1786	37	12013	1.00066e+35
GO:0005540	hyaluronic acid binding	molecular_function	0.69785	1	2	1786	11	12013	1.00147e+17
GO:0061025	membrane fusion	biological_process	0.69798	1	1	1786	6	12013	100066569
GO:0016830	carbon-carbon lyase activity	molecular_function	0.69816	1	3	1786	24	12013	1.00066e+26
GO:1901576	organic substance biosynthetic process	biological_process	0.69827	1	183	1786	1220	12013	100070498,100058891,100052910,100052677,100050373,100058997,100066375,100067303,100059969,100058061,100052973,111771447,100064109,100146742,100057584,100053057,100147352,100064310,100062033,100059684,100052750,100066230,100057649,111774454,100058438,102147907,100062090,100630345,100056821,100055087,100055050,100053199,100063088,100071850,100054319,100058278,102150035,102149103,100146301,100071474…
GO:0006790	sulfur compound metabolic process	biological_process	0.70109	1	2	1786	16	12013	1.00067e+17
GO:0044444	cytoplasmic part	cellular_component	0.70383	1	37	1786	406	12013	100065209,100060491,100057477,100630353,100058968,100070638,100629488,100072883,100067124,102151038,100054317,111774189,100064811,100051673,102148513,100069862,100052094,100146291,100063496,100060108,100050674,100057948,100070771,102150364,100630893,100630213,100146343,100070557,100067033,100061418,100065260,100059511,100062410,100050567,100064310,100052750,100054676
GO:0055114	oxidation-reduction process	biological_process	0.70395	1	54	1786	407	12013	100060514,100064859,100034055,100054546,100064139,100051079,100060629,100630213,100051131,100059819,100065723,100071646,100070962,100067315,100069086,100065260,100063441,100056827,100062308,100056830,100059734,100146423,100050567,100068315,111775246,102147383,100072967,100057622,100060551,100147010,100070088,100050321,100053875,100066330,100068569,100146381,100629322,100147304,100070541,100062170…
GO:0004725	protein tyrosine phosphatase activity	molecular_function	0.70408	1	7	1786	39	12013	1.0215e+62
GO:0032446	protein modification by small protein conjugation	biological_process	0.70517	1	3	1786	18	12013	1.00034e+26
GO:0051172	negative regulation of nitrogen compound metabolic process	biological_process	0.70594	1	2	1786	17	12013	1.11771e+17
GO:0044815	DNA packaging complex	cellular_component	0.70788	1	6	1786	87	12013	1.00063e+53
GO:0019318	hexose metabolic process	biological_process	0.70798	1	2	1786	13	12013	1.0006e+17
GO:0098687	chromosomal region	cellular_component	0.70809	1	2	1786	16	12013	1.00055e+17
GO:0006952	defense response	biological_process	0.70926	1	3	1786	51	12013	7.91252e+23
GO:0015095	magnesium ion transmembrane transporter activity	molecular_function	0.71159	1	1	1786	6	12013	100146592
GO:0015693	magnesium ion transport	biological_process	0.71159	1	1	1786	6	12013	100146592
GO:0048037	cofactor binding	molecular_function	0.71258	1	35	1786	270	12013	100059940,100050199,100066566,100053195,100050091,100065056,100060491,100070088,100147010,100053875,100066330,100146381,100068569,100072967,100070945,100058044,100070541,100066887,100056830,100070962,100055792,100146423,100068315,100059734,100059392,100146611,100060514,100051079,100054546,100034055,100051131,100053887,100052309,100059161,100068397
GO:0000785	chromatin	cellular_component	0.71326	1	6	1786	89	12013	1.00063e+53
GO:0016811	hydrolase activity, acting on carbon-nitrogen (but not peptide) bonds, in linear amides	molecular_function	0.71335	1	1	1786	9	12013	100071074
GO:0005244	voltage-gated ion channel activity	molecular_function	0.71615	1	3	1786	17	12013	1.0005e+26
GO:0022832	voltage-gated channel activity	molecular_function	0.71615	1	3	1786	17	12013	1.00067e+26
GO:0009892	negative regulation of metabolic process	biological_process	0.71782	1	3	1786	24	12013	1.11771e+26
GO:0031300	intrinsic component of organelle membrane	cellular_component	0.71904	1	1	1786	12	12013	100067124
GO:0031301	integral component of organelle membrane	cellular_component	0.71904	1	1	1786	12	12013	100067124
GO:0004252	serine-type endopeptidase activity	molecular_function	0.72054	1	17	1786	160	12013	1.00147e+152
GO:0006310	DNA recombination	biological_process	0.72097	1	2	1786	13	12013	1.00053e+17
GO:0051641	cellular localization	biological_process	0.72168	1	19	1786	128	12013	1.00056e+170
GO:0004527	exonuclease activity	molecular_function	0.7218	1	1	1786	6	12013	100053111
GO:0022836	gated channel activity	molecular_function	0.72703	1	13	1786	76	12013	1.02149e+116
GO:0022839	ion gated channel activity	molecular_function	0.72703	1	13	1786	76	12013	1.11774e+116
GO:0005694	chromosome	cellular_component	0.72962	1	13	1786	133	12013	1.0006e+116
GO:0080134	regulation of response to stress	biological_process	0.73137	1	1	1786	6	12013	100056552
GO:0090150	establishment of protein localization to membrane	biological_process	0.73276	1	1	1786	10	12013	100059393
GO:0012507	ER to Golgi transport vesicle membrane	cellular_component	0.73417	1	1	1786	6	12013	100072883
GO:0030127	COPII vesicle coat	cellular_component	0.73417	1	1	1786	6	12013	100072883
GO:0030134	COPII-coated ER to Golgi transport vesicle	cellular_component	0.73417	1	1	1786	6	12013	100072883
GO:0016459	myosin complex	cellular_component	0.73432	1	9	1786	49	12013	1.00072e+80
GO:0044429	mitochondrial part	cellular_component	0.73436	1	4	1786	61	12013	1.0006e+35
GO:0004857	enzyme inhibitor activity	molecular_function	0.73568	1	8	1786	73	12013	1.0063e+71
GO:1903047	mitotic cell cycle process	biological_process	0.73596	1	2	1786	15	12013	1.00059e+17
GO:0008023	transcription elongation factor complex	cellular_component	0.73796	1	1	1786	8	12013	100055050
GO:0005794	Golgi apparatus	cellular_component	0.738	1	4	1786	29	12013	1.00055e+35
GO:0044433	cytoplasmic vesicle part	cellular_component	0.74072	1	2	1786	18	12013	1.00062e+17
GO:0007169	transmembrane receptor protein tyrosine kinase signaling pathway	biological_process	0.74132	1	1	1786	6	12013	100067755
GO:0009653	anatomical structure morphogenesis	biological_process	0.74257	1	1	1786	8	12013	106781146
GO:0016817	hydrolase activity, acting on acid anhydrides	molecular_function	0.74415	1	71	1786	427	12013	100058279,100057836,100034192,100147108,100061732,100056413,100062317,106780851,100146638,100146944,100147081,100064823,100069562,100061641,100050422,100058362,100055672,100058103,100066413,100059514,100056464,100052885,105761007,100056953,100051619,100059729,100056281,100064781,100054984,100055690,100069356,100069275,100054241,100066853,100064372,100057627,100058188,100058833,100070369,100050622…
GO:0006888	ER to Golgi vesicle-mediated transport	biological_process	0.74452	1	1	1786	7	12013	100072883
GO:0000776	kinetochore	cellular_component	0.74502	1	1	1786	9	12013	100629882
GO:0004175	endopeptidase activity	molecular_function	0.74541	1	38	1786	309	12013	100147215,100060963,100059667,100146319,100072676,100059042,100069281,100052676,100067130,100059871,100056914,100071926,100071568,100053502,111768782,100069647,100049862,100067176,100146816,100146852,100060937,100147049,100054362,111774155,100147003,100146332,100034170,100067035,100072998,100629639,100066376,100058095,100146710,100065032,100059128,100630632,100146904,100061083
GO:1901135	carbohydrate derivative metabolic process	biological_process	0.74641	1	20	1786	152	12013	1.00059e+179
GO:0032879	regulation of localization	biological_process	0.74673	1	2	1786	16	12013	1.00058e+17
GO:0006820	anion transport	biological_process	0.74806	1	7	1786	50	12013	1.00061e+62
GO:0042802	identical protein binding	molecular_function	0.74821	1	1	1786	7	12013	100067122
GO:0004518	nuclease activity	molecular_function	0.74902	1	6	1786	46	12013	1.00055e+53
GO:0006470	protein dephosphorylation	biological_process	0.74972	1	7	1786	42	12013	1.00064e+62
GO:0034641	cellular nitrogen compound metabolic process	biological_process	0.75096	1	201	1786	1367	12013	100629186,100060160,100057531,100067729,100066467,102147743,100065378,100066558,100054274,100061164,100070664,100057593,100072394,100053496,100057117,100066288,100146395,100062345,100630353,100053059,100052225,106780903,111775246,100059060,100053186,100057591,100061541,100052831,100070926,100052339,100065217,102151058,100061353,100629872,100052657,100070771,100071603,100066216,100050058,100053693…
GO:1902600	proton transmembrane transport	biological_process	0.75114	1	3	1786	38	12013	1.00053e+26
GO:0008380	RNA splicing	biological_process	0.75212	1	2	1786	22	12013	1.00061e+17
GO:0005230	extracellular ligand-gated ion channel activity	molecular_function	0.75283	1	8	1786	51	12013	1.00051e+71
GO:0016485	protein processing	biological_process	0.75627	1	1	1786	9	12013	100067205
GO:0008173	RNA methyltransferase activity	molecular_function	0.75661	1	1	1786	8	12013	100071427
GO:0004197	cysteine-type endopeptidase activity	molecular_function	0.75765	1	2	1786	15	12013	1.00147e+17
GO:0000988	obsolete transcription factor activity, protein binding	molecular_function	0.7578	1	4	1786	29	12013	1.0007e+35
GO:0000989	obsolete transcription factor activity, transcription factor binding	molecular_function	0.7578	1	4	1786	29	12013	1.0007e+35
GO:0003712	transcription coregulator activity	molecular_function	0.7578	1	4	1786	29	12013	1.00071e+35
GO:0044770	cell cycle phase transition	biological_process	0.7583	1	1	1786	8	12013	100058904
GO:1901987	regulation of cell cycle phase transition	biological_process	0.7583	1	1	1786	8	12013	100058904
GO:0045892	negative regulation of transcription, DNA-templated	biological_process	0.7591	1	1	1786	9	12013	100052831
GO:0051253	negative regulation of RNA metabolic process	biological_process	0.7591	1	1	1786	9	12013	100052831
GO:1902679	negative regulation of RNA biosynthetic process	biological_process	0.7591	1	1	1786	9	12013	100052831
GO:1903507	negative regulation of nucleic acid-templated transcription	biological_process	0.7591	1	1	1786	9	12013	100052831
GO:0051180	vitamin transport	biological_process	0.75981	1	1	1786	9	12013	100055625
GO:0016853	isomerase activity	molecular_function	0.75983	1	7	1786	60	12013	1.00061e+62
GO:0001664	G protein-coupled receptor binding	molecular_function	0.75983	1	2	1786	34	12013	1.11776e+17
GO:0005739	mitochondrion	cellular_component	0.76014	1	5	1786	78	12013	1.00065e+44
GO:0003887	DNA-directed DNA polymerase activity	molecular_function	0.76112	1	1	1786	7	12013	100052225
GO:0006813	potassium ion transport	biological_process	0.76232	1	2	1786	17	12013	1.00063e+17
GO:0051260	protein homooligomerization	biological_process	0.76302	1	6	1786	41	12013	1.00057e+53
GO:0016209	antioxidant activity	molecular_function	0.76367	1	2	1786	22	12013	1.00071e+17
GO:0015698	inorganic anion transport	biological_process	0.76411	1	3	1786	20	12013	1.00052e+26
GO:0016829	lyase activity	molecular_function	0.76431	1	7	1786	54	12013	1.00066e+62
GO:0030684	preribosome	cellular_component	0.76443	1	1	1786	10	12013	100050166
GO:0031410	cytoplasmic vesicle	cellular_component	0.76563	1	3	1786	29	12013	1.00062e+26
GO:0031982	vesicle	cellular_component	0.76563	1	3	1786	29	12013	1.00062e+26
GO:0097708	intracellular vesicle	cellular_component	0.76563	1	3	1786	29	12013	1.02149e+26
GO:0009059	macromolecule biosynthetic process	biological_process	0.76578	1	161	1786	1083	12013	100051671,102150831,100062026,100066176,102149771,100071200,111773874,100063916,100059178,100147460,100050849,100055426,100058279,100069613,100060714,100067884,100147376,100629488,111767407,100056923,100049993,100060703,100051615,100061976,100054213,100072839,100146645,100147036,100061169,100059724,100061429,100065790,111767920,100064888,100053654,100630893,100054333,100052451,100057593,100070664…
GO:0000413	protein peptidyl-prolyl isomerization	biological_process	0.77161	1	2	1786	22	12013	1.00065e+17
GO:0018208	peptidyl-proline modification	biological_process	0.77161	1	2	1786	22	12013	1.00065e+17
GO:0044422	organelle part	cellular_component	0.77211	1	60	1786	492	12013	100630525,100051673,111770840,100146489,100065643,100069562,100147394,100050166,100054317,100069157,100061177,100534009,100056004,100072883,102151038,100067124,100071181,100057117,100057477,100069613,100068162,100060491,100058336,100054378,100063355,100055050,100062410,100059511,100066837,100069513,100054676,100060980,100629542,100054857,100069275,100057584,100629872,100069995,100064166,100059967…
GO:0051259	protein complex oligomerization	biological_process	0.77283	1	7	1786	48	12013	1.00057e+62
GO:0030658	transport vesicle membrane	cellular_component	0.77353	1	1	1786	8	12013	100072883
GO:0042493	response to drug	biological_process	0.77444	1	1	1786	9	12013	100066334
GO:0010181	FMN binding	molecular_function	0.77468	1	1	1786	7	12013	100051079
GO:0051239	regulation of multicellular organismal process	biological_process	0.776	1	2	1786	16	12013	1.00061e+17
GO:0044430	cytoskeletal part	cellular_component	0.77665	1	19	1786	132	12013	1.00058e+170
GO:0016818	hydrolase activity, acting on acid anhydrides, in phosphorus-containing anhydrides	molecular_function	0.77681	1	69	1786	421	12013	100053004,100073159,100066358,100068162,100053155,100073049,100061177,100146267,100067611,100055648,100147228,100053637,100630525,100059323,100060199,100052081,100058917,100071848,100069995,100056212,100059376,100058871,100058091,100059638,100065622,100146263,100054822,100069672,100066937,100054275,100061732,100062317,100056413,100057836,100147108,100034192,100146944,100147081,100064823,106780851…
GO:0015711	organic anion transport	biological_process	0.77717	1	2	1786	22	12013	1.00061e+17
GO:0016868	intramolecular transferase activity, phosphotransferases	molecular_function	0.77766	1	1	1786	8	12013	100052026
GO:1901566	organonitrogen compound biosynthetic process	biological_process	0.77868	1	37	1786	375	12013	100146439,100630893,100070771,100066216,100066375,100050058,100054014,100059873,100070818,100058891,100070498,100053250,100060108,100066121,100062033,100064310,100052750,100059684,100063632,100072394,100629488,100062135,100058111,100630353,100058438,111775246,100058924,100060440,100052003,100066127,100072656,100051936,100053845,100054404,111774189,100051671,100146743
GO:0042578	phosphoric ester hydrolase activity	molecular_function	0.77935	1	23	1786	143	12013	1.0005e+206
GO:0002161	aminoacyl-tRNA editing activity	molecular_function	0.78	1	1	1786	8	12013	100058924
GO:0034645	cellular macromolecule biosynthetic process	biological_process	0.78062	1	160	1786	1081	12013	100063916,100059178,102149771,100066176,100062026,111773874,100071200,102150831,100051671,100147376,111767407,100629488,100067884,100060714,100069613,100058279,100055426,100147460,100050849,100054213,100061976,100072839,100051615,100056923,100060703,100049993,100052451,100630893,100054333,100065790,111767920,100064888,100053654,100061169,100147036,100146645,100059724,100061429,100060160,100629186…
GO:0006260	DNA replication	biological_process	0.78204	1	6	1786	46	12013	1.00058e+53
GO:0050661	NADP binding	molecular_function	0.78253	1	1	1786	10	12013	100059734
GO:0003755	peptidyl-prolyl cis-trans isomerase activity	molecular_function	0.78254	1	2	1786	23	12013	1.00065e+17
GO:0016859	cis-trans isomerase activity	molecular_function	0.78254	1	2	1786	23	12013	1.00061e+17
GO:0005044	scavenger receptor activity	molecular_function	0.78288	1	4	1786	31	12013	1.00073e+35
GO:0038024	cargo receptor activity	molecular_function	0.78288	1	4	1786	31	12013	1.00073e+35
GO:0016788	hydrolase activity, acting on ester bonds	molecular_function	0.78392	1	38	1786	247	12013	100057311,100147516,100049953,102147743,100055841,100062379,100071096,100055670,100062840,100058924,100059664,100053111,100058275,100053692,100053951,100065762,100056840,102149682,100071591,100057759,100051485,100064629,100053961,100064592,100064666,100057833,100062864,100066072,100063646,100034102,100051745,100055381,100050311,100057783,100067294,100061950,100053067,100070015
GO:0017111	nucleoside-triphosphatase activity	molecular_function	0.78513	1	67	1786	410	12013	100053004,100073159,100066358,100068162,100053155,100146267,100061177,100067611,100055648,100147228,100053637,100630525,100059323,100060199,100052081,100058917,100071848,100069995,100056212,100059376,100058871,100058091,100059638,100065622,100146263,100069672,100066937,100054275,100061732,100062317,100056413,100057836,100147108,100034192,100147081,100146944,100064823,100146638,106780851,100061641…
GO:0007167	enzyme linked receptor protein signaling pathway	biological_process	0.78656	1	2	1786	13	12013	1.00068e+17
GO:0045995	regulation of embryonic development	biological_process	0.78822	1	1	1786	5	12013	100058057
GO:0006879	cellular iron ion homeostasis	biological_process	0.78979	1	1	1786	23	12013	111767831
GO:0046916	cellular transition metal ion homeostasis	biological_process	0.78979	1	1	1786	23	12013	111767831
GO:0055072	iron ion homeostasis	biological_process	0.78979	1	1	1786	23	12013	111767831
GO:0044446	intracellular organelle part	cellular_component	0.79039	1	59	1786	488	12013	100629872,100057584,100069275,100054857,100629542,100069513,100066837,100054676,100060980,100059511,100062410,100071848,100059514,100050674,100071897,100057726,100629882,100058331,100063496,100055208,100051619,100054003,100059700,100059287,100630213,100146343,100059638,100051494,100070557,100059194,100059967,100056953,100069995,100069157,100054317,100050166,100147394,100069562,100146489,111770840…
GO:0016469	proton-transporting two-sector ATPase complex	cellular_component	0.79161	1	2	1786	31	12013	1.00053e+17
GO:0016462	pyrophosphatase activity	molecular_function	0.79181	1	68	1786	418	12013	100052885,105761007,100058103,100066413,100059514,100056464,100059729,100056953,100051619,100069356,100069275,100056281,100064781,100055690,100054984,100070369,100050622,100054241,100066853,100064372,100058188,100057627,100058833,100061732,100062317,100056413,100057836,100147108,100034192,100147081,100146944,100064823,100146638,106780851,100061641,100050422,100055672,100058362,100069562,100071848…
GO:0044431	Golgi apparatus part	cellular_component	0.7928	1	3	1786	24	12013	1.0006e+26
GO:0019829	cation-transporting ATPase activity	molecular_function	0.79436	1	1	1786	10	12013	100147108
GO:0022853	active ion transmembrane transporter activity	molecular_function	0.79436	1	1	1786	10	12013	100147108
GO:0042625	ATPase coupled ion transmembrane transporter activity	molecular_function	0.79436	1	1	1786	10	12013	100147108
GO:0015630	microtubule cytoskeleton	cellular_component	0.79537	1	6	1786	33	12013	1.00069e+53
GO:0020037	heme binding	molecular_function	0.79603	1	12	1786	116	12013	1.00068e+107
GO:0016746	transferase activity, transferring acyl groups	molecular_function	0.79878	1	7	1786	59	12013	1.0006e+62
GO:0030133	transport vesicle	cellular_component	0.79982	1	1	1786	9	12013	100072883
GO:0000278	mitotic cell cycle	biological_process	0.80004	1	2	1786	17	12013	1.00054e+17
GO:0009451	RNA modification	biological_process	0.8013	1	3	1786	29	12013	1.00062e+26
GO:0008199	ferric iron binding	molecular_function	0.80189	1	1	1786	24	12013	111767831
GO:0005740	mitochondrial envelope	cellular_component	0.80207	1	3	1786	52	12013	1.0063e+26
GO:0045184	establishment of protein localization	biological_process	0.80291	1	16	1786	114	12013	1.00073e+143
GO:0010256	endomembrane system organization	biological_process	0.80338	1	1	1786	10	12013	100059393
GO:0006400	tRNA modification	biological_process	0.80414	1	1	1786	10	12013	100067148
GO:0005326	neurotransmitter transporter activity	molecular_function	0.80656	1	2	1786	15	12013	1.00034e+17
GO:0005328	neurotransmitter:sodium symporter activity	molecular_function	0.80656	1	2	1786	15	12013	1.00059e+17
GO:0015294	solute:cation symporter activity	molecular_function	0.80656	1	2	1786	15	12013	1.00059e+17
GO:0015370	solute:sodium symporter activity	molecular_function	0.80656	1	2	1786	15	12013	1.00059e+17
GO:0005891	voltage-gated calcium channel complex	cellular_component	0.81119	1	1	1786	7	12013	100064166
GO:0051604	protein maturation	biological_process	0.81256	1	1	1786	11	12013	100067205
GO:0007178	transmembrane receptor protein serine/threonine kinase signaling pathway	biological_process	0.81284	1	1	1786	7	12013	100033843
GO:0007179	transforming growth factor beta receptor signaling pathway	biological_process	0.81284	1	1	1786	7	12013	100033843
GO:0071559	response to transforming growth factor beta	biological_process	0.81284	1	1	1786	7	12013	100033843
GO:0071560	cellular response to transforming growth factor beta stimulus	biological_process	0.81284	1	1	1786	7	12013	100033843
GO:0009982	pseudouridine synthase activity	molecular_function	0.81331	1	1	1786	11	12013	100062345
GO:0008641	ubiquitin-like modifier activating enzyme activity	molecular_function	0.81501	1	1	1786	9	12013	100071215
GO:0016877	ligase activity, forming carbon-sulfur bonds	molecular_function	0.81501	1	1	1786	9	12013	100071215
GO:0005506	iron ion binding	molecular_function	0.81549	1	12	1786	125	12013	1.00069e+107
GO:0008146	sulfotransferase activity	molecular_function	0.81636	1	5	1786	50	12013	1.00054e+44
GO:0000151	ubiquitin ligase complex	cellular_component	0.81934	1	1	1786	9	12013	100057243
GO:0034704	calcium channel complex	cellular_component	0.81941	1	1	1786	8	12013	100064166
GO:0005887	integral component of plasma membrane	cellular_component	0.82057	1	3	1786	21	12013	1.00053e+26
GO:0016491	oxidoreductase activity	molecular_function	0.82182	1	51	1786	416	12013	100060514,100064859,100034055,100064139,100051079,100054546,100060629,100630466,100051131,100059819,100071646,100070962,100067315,100069086,100065260,100063441,100056827,100056830,100059734,100146423,100050567,100068315,102147383,111775246,100057622,100072967,100147010,100053875,100070088,100050321,100060551,100066330,100068569,100146381,100629322,100147304,100070541,100062170,100070945,100067714…
GO:0061024	membrane organization	biological_process	0.82217	1	2	1786	22	12013	1.00059e+17
GO:0033036	macromolecule localization	biological_process	0.82304	1	21	1786	157	12013	1.00063e+188
GO:0061608	nuclear import signal receptor activity	molecular_function	0.82344	1	1	1786	9	12013	100055705
GO:0090304	nucleic acid metabolic process	biological_process	0.82466	1	165	1786	1027	12013	100062345,100146395,100052225,100053059,106780903,100057117,100066288,100053496,100054274,100061164,100070664,100057593,102147743,100065378,100066558,100067729,100066467,100629186,100060160,100057531,100147144,100066972,100060843,100054466,100146912,100059967,100071603,100050058,100053693,100629872,100052657,102151058,100061353,100052831,100070926,100052339,100065217,100059060,100053186,100057591…
GO:0016054	organic acid catabolic process	biological_process	0.82536	1	1	1786	11	12013	100060629
GO:0046395	carboxylic acid catabolic process	biological_process	0.82536	1	1	1786	11	12013	100060629
GO:0034660	ncRNA metabolic process	biological_process	0.82548	1	9	1786	80	12013	1.00067e+80
GO:0009790	embryo development	biological_process	0.83041	1	1	1786	6	12013	100058057
GO:0006954	inflammatory response	biological_process	0.83126	1	1	1786	14	12013	791252
GO:0055076	transition metal ion homeostasis	biological_process	0.83128	1	1	1786	24	12013	111767831
GO:0016709	oxidoreductase activity, acting on paired donors, with incorporation or reduction of molecular oxygen, NAD(P)H as one donor, and incorporation of one atom of oxygen	molecular_function	0.83167	1	1	1786	10	12013	100051079
GO:0051179	localization	biological_process	0.83347	1	122	1786	789	12013	100050276,100009694,100065438,100051260,100064000,100068093,100068660,100052289,100059322,100066769,100034090,100060055,100069904,100066550,111775411,100052094,100063001,100058363,100055424,100051494,100073294,100034080,100053019,100072138,100073036,100051653,100146262,100059393,100062895,100051695,100059721,100058539,100060826,100060336,100073271,100071319,100063873,100067143,100051114,100060642…
GO:0005164	tumor necrosis factor receptor binding	molecular_function	0.83658	1	1	1786	13	12013	100065499
GO:0032813	tumor necrosis factor receptor superfamily binding	molecular_function	0.83658	1	1	1786	13	12013	100065499
GO:0016866	intramolecular transferase activity	molecular_function	0.83676	1	2	1786	20	12013	1.00052e+17
GO:0044282	small molecule catabolic process	biological_process	0.83705	1	1	1786	12	12013	100060629
GO:0016705	oxidoreductase activity, acting on paired donors, with incorporation or reduction of molecular oxygen	molecular_function	0.83852	1	12	1786	111	12013	1.00051e+107
GO:0070848	response to growth factor	biological_process	0.84033	1	1	1786	8	12013	100033843
GO:0071363	cellular response to growth factor stimulus	biological_process	0.84033	1	1	1786	8	12013	100033843
GO:0016757	transferase activity, transferring glycosyl groups	molecular_function	0.84219	1	25	1786	179	12013	1.00059e+224
GO:0016782	transferase activity, transferring sulfur-containing groups	molecular_function	0.84494	1	5	1786	52	12013	1.00054e+44
GO:0045934	negative regulation of nucleobase-containing compound metabolic process	biological_process	0.84542	1	1	1786	11	12013	100052831
GO:0046906	tetrapyrrole binding	molecular_function	0.8462	1	12	1786	121	12013	1.00065e+107
GO:0016758	transferase activity, transferring hexosyl groups	molecular_function	0.84622	1	14	1786	108	12013	1.00063e+125
GO:0004386	helicase activity	molecular_function	0.84668	1	4	1786	30	12013	1.00056e+35
GO:0003950	NAD+ ADP-ribosyltransferase activity	molecular_function	0.84672	1	2	1786	15	12013	1.00053e+17
GO:0006913	nucleocytoplasmic transport	biological_process	0.84678	1	2	1786	20	12013	1.00056e+17
GO:0051169	nuclear transport	biological_process	0.84678	1	2	1786	20	12013	1.00051e+17
GO:0003735	structural constituent of ribosome	molecular_function	0.8468	1	8	1786	174	12013	1.11774e+71
GO:0043228	non-membrane-bounded organelle	cellular_component	0.8474	1	46	1786	459	12013	100068727,100629882,100058331,100071848,100059514,100060108,100071897,100070771,100069995,100630893,100059101,100064888,100054003,100051619,100055208,100059700,100059638,100146343,100059194,100056953,100069275,100629542,100054857,100052750,100066837,100060980,100054378,100058804,100063355,100068162,100058336,100630353,100629488,100061177,100071181,100050166,100067494,111774189,100630525,100147394…
GO:0043232	intracellular non-membrane-bounded organelle	cellular_component	0.8474	1	46	1786	459	12013	100069275,100066837,100052750,100060980,100629542,100054857,100071897,100060108,100071848,100059514,100058331,100068727,100629882,100059194,100056953,100146343,100059638,100059700,100064888,100054003,100059101,100055208,100051619,100630893,100069995,100070771,111774189,100067494,100050166,100056885,111770840,100146489,100069297,100065643,100147394,100069562,100630525,100630353,100068162,100058336…
GO:0016831	carboxy-lyase activity	molecular_function	0.8481	1	2	1786	21	12013	1.00054e+17
GO:0008654	phospholipid biosynthetic process	biological_process	0.8483	1	2	1786	21	12013	1.00063e+17
GO:0043604	amide biosynthetic process	biological_process	0.84968	1	16	1786	237	12013	1.0063e+143
GO:0005743	mitochondrial inner membrane	cellular_component	0.85159	1	1	1786	31	12013	100630213
GO:0008236	serine-type peptidase activity	molecular_function	0.85282	1	17	1786	172	12013	1.00147e+152
GO:0017171	serine hydrolase activity	molecular_function	0.85282	1	17	1786	172	12013	1.11774e+152
GO:0055085	transmembrane transport	biological_process	0.85313	1	65	1786	416	12013	100057437,100071141,100051114,100067143,100063873,100071319,100060336,100051695,100146262,100051653,100073036,100062703,100051186,100147108,100057463,100053312,100147418,100054478,100066449,100055030,100052186,100052802,100052800,100034090,100066769,100052289,100068093,100064000,100065438,100009694,100053019,100034080,100058363,100063001,100055424,111775411,100065180,100058040,100053637,100058805…
GO:0098588	bounding membrane of organelle	cellular_component	0.85397	1	5	1786	52	12013	1.00067e+44
GO:0099513	polymeric cytoskeletal fiber	cellular_component	0.85437	1	2	1786	38	12013	1.11771e+17
GO:0016592	mediator complex	cellular_component	0.8556	1	2	1786	21	12013	1.0063e+17
GO:0140104	molecular carrier activity	molecular_function	0.85997	1	1	1786	10	12013	100055705
GO:0140142	nucleocytoplasmic carrier activity	molecular_function	0.85997	1	1	1786	10	12013	100055705
GO:0016477	cell migration	biological_process	0.8602	1	1	1786	8	12013	100058057
GO:0030334	regulation of cell migration	biological_process	0.8602	1	1	1786	8	12013	100058057
GO:0001871	pattern binding	molecular_function	0.86239	1	1	1786	10	12013	100073089
GO:0030247	polysaccharide binding	molecular_function	0.86239	1	1	1786	10	12013	100073089
GO:0015031	protein transport	biological_process	0.86428	1	15	1786	113	12013	1.00073e+134
GO:0015833	peptide transport	biological_process	0.86428	1	15	1786	113	12013	1.00071e+134
GO:0001522	pseudouridine synthesis	biological_process	0.86451	1	1	1786	14	12013	100062345
GO:0006606	protein import into nucleus	biological_process	0.86553	1	1	1786	10	12013	100055705
GO:0034504	protein localization to nucleus	biological_process	0.86553	1	1	1786	10	12013	100055705
GO:0051170	import into nucleus	biological_process	0.86553	1	1	1786	10	12013	100055705
GO:0034061	DNA polymerase activity	molecular_function	0.86651	1	1	1786	11	12013	100052225
GO:0004540	ribonuclease activity	molecular_function	0.86755	1	2	1786	25	12013	1.00066e+17
GO:0015077	monovalent inorganic cation transmembrane transporter activity	molecular_function	0.8712	1	10	1786	88	12013	1.00053e+89
GO:0006631	fatty acid metabolic process	biological_process	0.8717	1	1	1786	10	12013	100067714
GO:0019867	outer membrane	cellular_component	0.87282	1	1	1786	16	12013	100050684
GO:0009890	negative regulation of biosynthetic process	biological_process	0.87684	1	1	1786	14	12013	100052831
GO:0010558	negative regulation of macromolecule biosynthetic process	biological_process	0.87684	1	1	1786	14	12013	100052831
GO:0031327	negative regulation of cellular biosynthetic process	biological_process	0.87684	1	1	1786	14	12013	100052831
GO:2000113	negative regulation of cellular macromolecule biosynthetic process	biological_process	0.87684	1	1	1786	14	12013	100052831
GO:0004521	endoribonuclease activity	molecular_function	0.87702	1	1	1786	16	12013	100055381
GO:0006412	translation	biological_process	0.87723	1	15	1786	233	12013	1.0006e+134
GO:0034613	cellular protein localization	biological_process	0.87825	1	13	1786	101	12013	1.00073e+116
GO:0070727	cellular macromolecule localization	biological_process	0.87825	1	13	1786	101	12013	1.00066e+116
GO:0001067	regulatory region nucleic acid binding	molecular_function	0.87906	1	1	1786	13	12013	100055087
GO:0044212	transcription regulatory region DNA binding	molecular_function	0.87906	1	1	1786	13	12013	100055087
GO:0006629	lipid metabolic process	biological_process	0.88032	1	19	1786	145	12013	1.00061e+170
GO:0006418	tRNA aminoacylation for protein translation	biological_process	0.88049	1	3	1786	31	12013	1.00066e+26
GO:0040011	locomotion	biological_process	0.88108	1	1	1786	9	12013	100058057
GO:0040012	regulation of locomotion	biological_process	0.88108	1	1	1786	9	12013	100058057
GO:0048870	cell motility	biological_process	0.88108	1	1	1786	9	12013	100058057
GO:0051674	localization of cell	biological_process	0.88108	1	1	1786	9	12013	100058057
GO:2000145	regulation of cell motility	biological_process	0.88108	1	1	1786	9	12013	100058057
GO:0019866	organelle inner membrane	cellular_component	0.88135	1	1	1786	32	12013	100630213
GO:0010605	negative regulation of macromolecule metabolic process	biological_process	0.88151	1	2	1786	23	12013	1.00053e+17
GO:1901137	carbohydrate derivative biosynthetic process	biological_process	0.88223	1	13	1786	107	12013	1.0006e+116
GO:0051234	establishment of localization	biological_process	0.88515	1	117	1786	773	12013	100059322,100052289,100066769,100034090,100060055,100051260,100065438,100009694,100050276,100064000,100068093,100068660,100058363,100063001,100051494,100055424,100073294,100053019,100034080,100069904,100052094,100066550,111775411,100060336,100058539,100060826,100067143,100063873,100073271,100071319,100051114,100057437,100055677,100060642,100071141,100072138,100073036,100146262,100062895,100051695…
GO:0004620	phospholipase activity	molecular_function	0.88884	1	3	1786	30	12013	1.00051e+26
GO:0042886	amide transport	biological_process	0.89029	1	15	1786	116	12013	1.02151e+134
GO:0043043	peptide biosynthetic process	biological_process	0.89172	1	15	1786	235	12013	1.00053e+134
GO:0005261	cation channel activity	molecular_function	0.89442	1	5	1786	35	12013	1.0007e+44
GO:0005615	extracellular space	cellular_component	0.89461	1	4	1786	43	12013	1.0007e+35
GO:0045017	glycerolipid biosynthetic process	biological_process	0.89488	1	1	1786	14	12013	100054404
GO:0046474	glycerophospholipid biosynthetic process	biological_process	0.89488	1	1	1786	14	12013	100054404
GO:1901605	alpha-amino acid metabolic process	biological_process	0.89669	1	1	1786	13	12013	100063632
GO:0006650	glycerophospholipid metabolic process	biological_process	0.89716	1	3	1786	30	12013	1.00067e+26
GO:0046486	glycerolipid metabolic process	biological_process	0.89716	1	3	1786	30	12013	1.00054e+26
GO:0019752	carboxylic acid metabolic process	biological_process	0.89737	1	11	1786	93	12013	1.00068e+98
GO:0005576	extracellular region	cellular_component	0.89926	1	25	1786	297	12013	1.00064e+224
GO:0006520	cellular amino acid metabolic process	biological_process	0.89937	1	6	1786	57	12013	1.00064e+53
GO:0006810	transport	biological_process	0.89997	1	116	1786	771	12013	100066783,100034107,102151038,100067492,100062131,100146223,100630267,100049924,100146819,100058805,100050535,100050559,100052777,100058004,100146907,100055705,100050246,100053155,100058040,100065180,100068421,100146592,100066798,100071762,100053637,100069666,100070557,100054925,100054312,102150167,100056219,100061651,100062355,100034109,100053455,100060383,100062798,100050674,100063496,100051227…
GO:0016311	dephosphorylation	biological_process	0.90238	1	10	1786	78	12013	1.00062e+89
GO:0005125	cytokine activity	molecular_function	0.90372	1	3	1786	60	12013	1.00629e+26
GO:0005798	Golgi-associated vesicle	cellular_component	0.90393	1	1	1786	13	12013	100072883
GO:0012506	vesicle membrane	cellular_component	0.90393	1	1	1786	13	12013	100072883
GO:0030120	vesicle coat	cellular_component	0.90393	1	1	1786	13	12013	100072883
GO:0030135	coated vesicle	cellular_component	0.90393	1	1	1786	13	12013	100072883
GO:0030659	cytoplasmic vesicle membrane	cellular_component	0.90393	1	1	1786	13	12013	100072883
GO:0030660	Golgi-associated vesicle membrane	cellular_component	0.90393	1	1	1786	13	12013	100072883
GO:0030662	coated vesicle membrane	cellular_component	0.90393	1	1	1786	13	12013	100072883
GO:0043603	cellular amide metabolic process	biological_process	0.90408	1	16	1786	247	12013	1.0063e+143
GO:0006082	organic acid metabolic process	biological_process	0.90409	1	11	1786	94	12013	1.00073e+98
GO:0043436	oxoacid metabolic process	biological_process	0.90409	1	11	1786	94	12013	1.0005e+98
GO:1902495	transmembrane transporter complex	cellular_component	0.90512	1	3	1786	25	12013	1.00064e+26
GO:1990351	transporter complex	cellular_component	0.90512	1	3	1786	25	12013	1.00064e+26
GO:0016298	lipase activity	molecular_function	0.90536	1	3	1786	31	12013	1.0005e+26
GO:0017038	protein import	biological_process	0.90856	1	1	1786	13	12013	100055705
GO:0045095	keratin filament	cellular_component	0.90892	1	1	1786	32	12013	111770840
GO:0015079	potassium ion transmembrane transporter activity	molecular_function	0.9096	1	1	1786	13	12013	100147108
GO:0031090	organelle membrane	cellular_component	0.9128	1	6	1786	85	12013	1.00055e+53
GO:0006518	peptide metabolic process	biological_process	0.91411	1	15	1786	241	12013	1.00147e+134
GO:0005840	ribosome	cellular_component	0.91739	1	7	1786	175	12013	1.0063e+62
GO:0050660	flavin adenine dinucleotide binding	molecular_function	0.9184	1	4	1786	41	12013	1.00061e+35
GO:0030414	peptidase inhibitor activity	molecular_function	0.91865	1	5	1786	60	12013	1.00054e+44
GO:0061134	peptidase regulator activity	molecular_function	0.91865	1	5	1786	60	12013	1.00054e+44
GO:0098805	whole membrane	cellular_component	0.91919	1	3	1786	42	12013	1.00073e+26
GO:0016702	oxidoreductase activity, acting on single donors with incorporation of molecular oxygen, incorporation of two atoms of oxygen	molecular_function	0.91939	1	1	1786	17	12013	100065260
GO:0015672	monovalent inorganic cation transport	biological_process	0.92083	1	7	1786	74	12013	1.00068e+62
GO:0022804	active transmembrane transporter activity	molecular_function	0.92093	1	9	1786	72	12013	1.00068e+80
GO:0004198	calcium-dependent cysteine-type endopeptidase activity	molecular_function	0.92115	1	1	1786	13	12013	100146816
GO:0140098	catalytic activity, acting on RNA	molecular_function	0.92205	1	11	1786	106	12013	1.00055e+98
GO:0043038	amino acid activation	biological_process	0.92259	1	3	1786	34	12013	1.00066e+26
GO:0043039	tRNA aminoacylation	biological_process	0.92259	1	3	1786	34	12013	1.00066e+26
GO:0016701	oxidoreductase activity, acting on single donors with incorporation of molecular oxygen	molecular_function	0.92479	1	1	1786	18	12013	100065260
GO:0004866	endopeptidase inhibitor activity	molecular_function	0.926	1	4	1786	50	12013	1.0063e+35
GO:0061135	endopeptidase regulator activity	molecular_function	0.926	1	4	1786	50	12013	1.0063e+35
GO:0004812	aminoacyl-tRNA ligase activity	molecular_function	0.93125	1	3	1786	35	12013	1.0005e+26
GO:0016875	ligase activity, forming carbon-oxygen bonds	molecular_function	0.93125	1	3	1786	35	12013	1.00066e+26
GO:0001518	voltage-gated sodium channel complex	cellular_component	0.93527	1	1	1786	9	12013	100052777
GO:0005248	voltage-gated sodium channel activity	molecular_function	0.93527	1	1	1786	9	12013	100052777
GO:0034706	sodium channel complex	cellular_component	0.93527	1	1	1786	9	12013	100052777
GO:0009100	glycoprotein metabolic process	biological_process	0.93586	1	6	1786	56	12013	1.00058e+53
GO:0046907	intracellular transport	biological_process	0.938	1	13	1786	111	12013	1.00051e+116
GO:0004497	monooxygenase activity	molecular_function	0.93845	1	1	1786	15	12013	100051079
GO:0051213	dioxygenase activity	molecular_function	0.93932	1	1	1786	19	12013	100065260
GO:0051649	establishment of localization in cell	biological_process	0.94195	1	13	1786	112	12013	1.00064e+116
GO:0006869	lipid transport	biological_process	0.94545	1	2	1786	34	12013	1.00059e+17
GO:0005882	intermediate filament	cellular_component	0.94584	1	1	1786	35	12013	111770840
GO:0045111	intermediate filament cytoskeleton	cellular_component	0.94584	1	1	1786	35	12013	111770840
GO:0098609	cell-cell adhesion	biological_process	0.94841	1	13	1786	81	12013	1.00066e+116
GO:0007155	cell adhesion	biological_process	0.94891	1	20	1786	123	12013	1.00057e+179
GO:0022610	biological adhesion	biological_process	0.94891	1	20	1786	123	12013	1.00057e+179
GO:0004721	phosphoprotein phosphatase activity	molecular_function	0.94993	1	9	1786	80	12013	1.00064e+80
GO:0048193	Golgi vesicle transport	biological_process	0.952	1	1	1786	15	12013	100072883
GO:0034702	ion channel complex	cellular_component	0.95275	1	2	1786	19	12013	1.00053e+17
GO:0034703	cation channel complex	cellular_component	0.95275	1	2	1786	19	12013	1.00064e+17
GO:0030117	membrane coat	cellular_component	0.95318	1	2	1786	25	12013	1.00073e+17
GO:0048475	coated membrane	cellular_component	0.95318	1	2	1786	25	12013	1.00052e+17
GO:0016042	lipid catabolic process	biological_process	0.95375	1	1	1786	17	12013	100055841
GO:0015081	sodium ion transmembrane transporter activity	molecular_function	0.95428	1	3	1786	28	12013	1.00034e+26
GO:0046488	phosphatidylinositol metabolic process	biological_process	0.95509	1	2	1786	27	12013	1.00067e+17
GO:0010629	negative regulation of gene expression	biological_process	0.95511	1	1	1786	19	12013	100052831
GO:0006814	sodium ion transport	biological_process	0.95593	1	2	1786	23	12013	1.00053e+17
GO:0006950	response to stress	biological_process	0.95707	1	12	1786	137	12013	1.00073e+104
GO:0010876	lipid localization	biological_process	0.95838	1	2	1786	36	12013	1.00061e+17
GO:0140101	catalytic activity, acting on a tRNA	molecular_function	0.96208	1	4	1786	55	12013	1.00066e+35
GO:0005215	transporter activity	molecular_function	0.96411	1	71	1786	481	12013	100054478,100051329,100052800,100052186,100052802,100033912,100051186,100147108,100059861,100059721,100051653,100146262,100051695,100073036,100060642,100071141,100057437,100051114,100064635,100071319,100063873,100067143,100060336,100066550,111775411,100069904,100034080,100053019,100058363,100055424,100063001,100146913,100068093,100064000,100065438,100051260,100060055,100034090,100052289,100059322…
GO:0071705	nitrogen compound transport	biological_process	0.96461	1	15	1786	134	12013	1.00051e+134
GO:0004519	endonuclease activity	molecular_function	0.96507	1	1	1786	23	12013	100055381
GO:0072594	establishment of protein localization to organelle	biological_process	0.96606	1	1	1786	21	12013	100055705
GO:0016791	phosphatase activity	molecular_function	0.96793	1	10	1786	95	12013	1.00062e+89
GO:0007156	homophilic cell adhesion via plasma membrane adhesion molecules	biological_process	0.96852	1	12	1786	80	12013	1.00059e+107
GO:0098742	cell-cell adhesion via plasma-membrane adhesion molecules	biological_process	0.96852	1	12	1786	80	12013	1.00059e+107
GO:0006644	phospholipid metabolic process	biological_process	0.96968	1	4	1786	53	12013	1.00063e+35
GO:0005272	sodium channel activity	molecular_function	0.9702	1	1	1786	13	12013	100052777
GO:0006486	protein glycosylation	biological_process	0.97077	1	5	1786	55	12013	1.00052e+44
GO:0009101	glycoprotein biosynthetic process	biological_process	0.97077	1	5	1786	55	12013	1.00058e+44
GO:0043413	macromolecule glycosylation	biological_process	0.97077	1	5	1786	55	12013	1.00062e+44
GO:0070085	glycosylation	biological_process	0.97077	1	5	1786	55	12013	1.00058e+44
GO:0022857	transmembrane transporter activity	molecular_function	0.97111	1	64	1786	442	12013	100063873,100067143,100064635,100071319,100060336,100057437,100051114,100051695,100146262,100051653,100059721,100147108,100059861,100051186,100033912,100052802,100052186,100052800,100051329,100054478,100052289,100060055,100034090,100064000,100051260,100146913,100068093,100063001,100058363,100055424,100053019,100034080,100069904,111775411,100146592,100053637,100069331,100067492,100058799,100066783…
GO:0008138	protein tyrosine/serine/threonine phosphatase activity	molecular_function	0.97228	1	2	1786	33	12013	1.00058e+17
GO:1990904	ribonucleoprotein complex	cellular_component	0.97246	1	8	1786	199	12013	1.11774e+71
GO:0030286	dynein complex	cellular_component	0.97543	1	2	1786	18	12013	1.00057e+17
GO:0008033	tRNA processing	biological_process	0.97804	1	1	1786	27	12013	100067148
GO:0006357	regulation of transcription by RNA polymerase II	biological_process	0.97981	1	1	1786	22	12013	100629872
GO:0031966	mitochondrial membrane	cellular_component	0.98046	1	1	1786	47	12013	100630213
GO:0008373	sialyltransferase activity	molecular_function	0.98144	1	1	1786	23	12013	100062033
GO:0044255	cellular lipid metabolic process	biological_process	0.98402	1	6	1786	75	12013	1.00058e+53
GO:0071702	organic substance transport	biological_process	0.98445	1	17	1786	167	12013	1.00073e+152
GO:0006399	tRNA metabolic process	biological_process	0.98457	1	4	1786	61	12013	1.00066e+35
GO:0006886	intracellular protein transport	biological_process	0.98513	1	9	1786	95	12013	1.00073e+80
GO:0032991	protein-containing complex	cellular_component	0.98548	1	70	1786	726	12013	111774189,100060531,100050166,100146489,100052184,100054440,100630525,100052777,100055050,100070638,100630353,100068162,100063355,100054378,100069214,100057117,100061177,100057584,100049909,100629872,100069513,100052750,100054977,100069785,100064310,100062410,100071897,100060108,100071848,100050373,100058331,100146291,100059967,100059638,100059287,100059700,100066148,100069995,100070771,100069157…
GO:0005875	microtubule associated complex	cellular_component	0.98611	1	2	1786	22	12013	1.00061e+17
GO:0098796	membrane protein complex	cellular_component	0.98799	1	11	1786	144	12013	1.00052e+98
GO:0016627	oxidoreductase activity, acting on the CH-CH group of donors	molecular_function	0.98804	1	1	1786	26	12013	100072394
GO:0006974	cellular response to DNA damage stimulus	biological_process	0.99128	1	5	1786	64	12013	1.00053e+44
GO:0033554	cellular response to stress	biological_process	0.9916	1	5	1786	65	12013	1.00073e+44
GO:0006259	DNA metabolic process	biological_process	0.99237	1	11	1786	116	12013	1.00057e+98
GO:0140097	catalytic activity, acting on DNA	molecular_function	0.99338	1	2	1786	37	12013	1.00052e+17
GO:0008610	lipid biosynthetic process	biological_process	0.99391	1	2	1786	42	12013	1.00063e+17
GO:0006281	DNA repair	biological_process	0.99416	1	4	1786	58	12013	1.00067e+35
GO:0015399	primary active transmembrane transporter activity	molecular_function	0.99559	1	2	1786	40	12013	1.00054e+17
GO:0015405	P-P-bond-hydrolysis-driven transmembrane transporter activity	molecular_function	0.99559	1	2	1786	40	12013	1.00054e+17
GO:0042626	ATPase activity, coupled to transmembrane movement of substances	molecular_function	0.99559	1	2	1786	40	12013	1.00147e+17
GO:0043492	ATPase activity, coupled to movement of substances	molecular_function	0.99559	1	2	1786	40	12013	1.00147e+17
GO:0005126	cytokine receptor binding	molecular_function	0.99922	1	1	1786	87	12013	100065499
GO:0042623	ATPase activity, coupled	molecular_function	0.99966	1	2	1786	53	12013	1.00054e+17
GO:0016887	ATPase activity	molecular_function	0.99967	1	6	1786	84	12013	1.00053e+53
GO:0009987	cellular process	biological_process	0.99993	1	645	1786	5312	12013	100058245,100065101,100062090,100058438,100067262,100073151,102149682,100146301,102150035,100073049,100061177,100071850,100063963,100057557,100058510,100064391,100059075,100051333,100051257,100054440,100054008,100060528,100058981,100055494,100064718,100070498,100071363,100052973,102150116,100067303,100057584,100054822,100053027,100146742,100063066,111771516,100064310,100147352,100064727,100066929…
GO:0004930	G protein-coupled receptor activity	molecular_function	0.99999	1	31	1786	396	12013	1.00065e+278
GO:0065007	biological regulation	biological_process	1	1	345	1786	3556	12013	100064738,100073042,100061818,100065790,100053654,100064888,100061950,100051649,100055416,111774270,100056464,100060431,100059753,100067228,100146645,100061169,100060769,100052313,100049880,100063620,100049993,102149746,100060703,100060714,106782827,100071181,100147203,100055752,111767407,100061802,100054331,100147460,100055426,100052661,100051000,100056622,100069613,100058336,100066176,100050934…
GO:0050794	regulation of cellular process	biological_process	1	1	335	1786	3486	12013	100060528,100058981,100055494,100070498,100058891,100061311,100071363,100070015,100052973,102150116,106781248,100056932,100057156,100053027,100146742,100061819,100056118,100054977,100147352,100053199,100009701,100058245,100056821,100065101,100062090,100146301,102149103,102150035,100059419,100071850,100063963,100062615,100146743,100059218,100064391,100051333,100059075,100051673,100051257,100054440…
GO:0050789	regulation of biological process	biological_process	1	1	337	1786	3510	12013	100060013,100067884,100062290,100147041,100147376,100059144,100054111,100050849,100058279,100061125,100053692,100056552,100062026,102149771,100071200,100146771,100054846,100061945,100067425,100066730,100049953,102150831,100066831,100051721,100059301,111767920,100072729,100054333,100052451,100052112,100061429,100147036,100059724,100066550,100051615,100061976,100072601,100054213,106781151,100067883…
GO:0004871	obsolete signal transducer activity	molecular_function	1	1	54	1786	2177	12013	100050745,100061217,100051274,100009714,100051329,100057127,100059861,100034043,100063963,100062615,100055544,100147119,100052105,100034117,100069331,100061879,100067254,100066831,100058539,791252,100064635,100058280,111772982,100057437,100064565,100068039,100065091,111774270,100062619,100061311,100073109,100071083,100055494,106783417,111774159,100071363,100067279,100054142,102150116,100052112,10…
GO:0004888	transmembrane signaling receptor activity	molecular_function	1	1	49	1786	2160	12013	100067755,102148904,100147130,100067195,100064367,100059646,100053508,102148282,100052178,100063620,100055494,100073109,100061311,100062619,111774270,100065091,100068039,106780838,100056932,100053554,100052112,102150116,100054142,100071363,100067279,106783417,111774159,100066831,100061879,100069331,100067254,100052105,100147119,100034117,100055544,100062615,100064565,111772982,100058280,791252,10…
GO:0004984	olfactory receptor activity	molecular_function	1	1	5	1786	1734	12013	1.00057e+44
GO:0007186	G protein-coupled receptor signaling pathway	biological_process	1	1	46	1786	2172	12013	100147203,100064813,100063963,100034043,100051274,100009714,100057127,100066334,100050745,100058280,111772982,100064565,100065016,100067254,100061879,100066831,100062615,100055544,100147119,100052105,102150116,100052112,100054142,106780838,100056932,106783417,100071363,100067279,100073109,100061311,100055494,100066550,100068039,100065091,111774270,100060528,100056464,100051662,100050622,100051976…
GO:0016020	membrane	cellular_component	1	1	273	1786	3522	12013	100059585,100073135,100057341,100146768,100053312,100066831,100146646,100146262,100062895,100057452,100057437,100061447,100146771,100064635,100059664,100065979,100066550,100058103,100064166,100052112,100034080,100053019,100059301,100055424,100065606,100066851,100060055,100034090,100067837,100066769,100052289,100053658,100051679,100146819,100062131,100034107,100061879,100053637,100063403,100058151…
GO:0016021	integral component of membrane	cellular_component	1	1	152	1786	2798	12013	100034107,100067124,100062131,100073118,100146223,100146819,100052777,100051679,100051274,100058817,100053658,100053155,791252,100063388,100058280,100052105,100063403,100053637,100061879,100061651,100053455,102150227,100060480,100051413,100070048,106781167,100053502,100055223,100056000,102148282,100049909,100055625,100051255,100059646,100054570,100068407,100147130,100071110,100053312,100054565,10…
GO:0031224	intrinsic component of membrane	cellular_component	1	1	155	1786	2804	12013	100061879,100063403,100053637,100052105,100058280,100063388,791252,100053155,100053658,100058817,100051274,100051679,100052777,100146819,100146223,100073118,100062131,100067124,100034107,100071110,100147130,100068407,100054570,100059646,100051255,102148282,100049909,100055625,100056000,100055223,100053502,106781167,100060480,100051413,100070048,102150227,100053455,100061651,100066831,100146646,10…
GO:0038023	signaling receptor activity	molecular_function	1	1	52	1786	2171	12013	100147119,100052105,100034117,100055544,100062615,100066831,100061879,100069331,100067254,100064635,791252,100058539,100064565,111772982,100058280,100061217,100050745,100057127,100051329,100051274,100009714,100034043,100059861,100063963,100067195,100053508,100064367,100059646,102148282,100063620,100052178,102148904,100067755,100147130,111774270,100065091,100068039,100071083,100055494,100073109,10…
GO:0044425	membrane part	cellular_component	1	1	163	1786	2914	12013	100059721,100054317,100052676,100059808,100064565,111772982,100051114,100060081,100071801,111770620,100066449,100055030,100050745,100070653,100054266,100147372,100059303,100062703,100057463,100034043,100147418,100068660,100146913,100068093,100053508,100052178,100051260,100009694,100058273,100050006,100052094,100066949,111770626,100068039,100060320,100057948,100054142,100055873,100052804,106783417…
GO:0060089	molecular transducer activity	molecular_function	1	1	52	1786	2171	12013	100062619,100055494,100071083,100061311,100073109,100065091,100068039,111774270,100052112,102150116,100054142,106780838,100053554,100056932,111774159,106783417,100067279,100071363,100147130,100067755,102148904,100063620,102148282,100052178,100064367,100067195,100059646,100053508,100051274,100009714,100051329,100057127,100061217,100050745,100063963,100059861,100034043,100066831,100067254,100069331…
GO:0051716	cellular response to stimulus	biological_process	1	1	186	1786	2729	12013	100034043,100060713,100063739,100033990,100050745,100061217,100061415,100071328,100060622,102147960,100066250,102148488,100068724,100064565,100056199,111772982,100055597,100065944,100071351,100069735,100146348,100059194,106783417,100054142,100057783,100068039,100054416,100067894,100063318,100056276,100066837,100066853,100058273,100050622,100069702,100053508,100073101,100052178,100630909,100056119…
GO:0007165	signal transduction	biological_process	1	1	181	1786	2666	12013	100060560,100056699,100050548,100070270,100053252,100066306,111771347,100070242,100051662,100050311,100069263,100050566,100055002,100051976,100147654,100057444,100058309,100052761,100051041,100059646,100070647,100053961,102148282,100064198,100147130,100056200,100009699,100064240,100073291,100064813,100052480,100146449,100070862,100066334,100064184,100055011,100051274,100060411,100060235,100057517…
GO:0050896	response to stimulus	biological_process	1	1	206	1786	2899	12013	100072601,100049880,100060769,100052313,100054189,102149746,100058175,106781151,100067883,100063620,100054403,100052112,100061950,100061818,100064738,100073042,100051721,100059301,100059753,100050550,100066550,100067228,100629131,100055416,100051649,100056464,111774270,100146771,102148588,100054846,100049953,100066831,100147119,100066730,100069527,100055544,100147041,100147203,100055752,100061802…
GO:0023052	signaling	biological_process	1	1	186	1786	2677	12013	100147130,100056200,100053961,100070647,100059646,100064198,102148282,100058309,100051041,100052761,100147654,100057444,100051976,100050566,100069263,100055002,100051662,100050311,100053252,100070270,100050548,100070242,111771347,100066306,100056699,100060560,100056548,100061879,100070450,100052105,100051560,100055670,100058280,100060748,100059804,100147450,100057517,100060235,100064184,100055011…
GO:0007154	cell communication	biological_process	1	1	187	1786	2679	12013	100056548,100061879,100070450,100052105,100059804,100058280,100060748,100051560,100055670,100057517,100060235,100147450,100051274,100055011,100060411,100064184,100051679,100066334,100070862,100146449,100052480,100146819,100064813,100073291,100064240,100009699,100056200,100147130,100064198,102148282,100053961,100070647,100059646,100051041,100052761,100058309,100057444,100147654,100051976,100055002…

## Sheet: GO_Enrichment_Methy_CHG
GO_accession	Description	Term_type	Over_represented_pValue	Corrected_pValue	DMR_item	DMR_list	Bg_item	Bg_list	DMR genes
GO:0005216	ion channel activity	molecular_function	0.00032339	0.34437	5	40	157	12013	1.0006e+44
GO:0022838	substrate-specific channel activity	molecular_function	0.00032339	0.34437	5	40	157	12013	1.0006e+44
GO:0015267	channel activity	molecular_function	0.0004107	0.34437	5	40	167	12013	1.0006e+44
GO:0022803	passive transmembrane transporter activity	molecular_function	0.0004107	0.34437	5	40	167	12013	1.0006e+44
GO:0015318	inorganic molecular entity transmembrane transporter activity	molecular_function	0.0021304	1	5	40	254	12013	1.00052e+44
GO:0030001	metal ion transport	biological_process	0.0022871	1	3	40	70	12013	1.00053e+26
GO:0015075	ion transmembrane transporter activity	molecular_function	0.0032646	1	5	40	281	12013	1.0006e+44
GO:0005923	bicellular tight junction	cellular_component	0.0035123	1	1	40	1	12013	100055288
GO:0043296	apical junction complex	cellular_component	0.0035123	1	1	40	1	12013	100055288
GO:0070160	tight junction	cellular_component	0.0035123	1	1	40	1	12013	100055288
GO:0006811	ion transport	biological_process	0.0044094	1	5	40	310	12013	1.0006e+44
GO:0004779	sulfate adenylyltransferase activity	molecular_function	0.0065588	1	1	40	2	12013	100071740
GO:0004781	sulfate adenylyltransferase (ATP) activity	molecular_function	0.0065588	1	1	40	2	12013	100071740
GO:0005261	cation channel activity	molecular_function	0.0092745	1	2	40	35	12013	1.00053e+17
GO:0007586	digestion	biological_process	0.011152	1	1	40	4	12013	100629442
GO:0005911	cell-cell junction	cellular_component	0.01122	1	1	40	3	12013	100055288
GO:0019900	kinase binding	molecular_function	0.012617	1	1	40	4	12013	100060501
GO:0019901	protein kinase binding	molecular_function	0.012617	1	1	40	4	12013	100060501
GO:0004252	serine-type endopeptidase activity	molecular_function	0.012623	1	3	40	160	12013	1.00064e+26
GO:0006812	cation transport	biological_process	0.012657	1	3	40	140	12013	1.0006e+26
GO:0098797	plasma membrane protein complex	cellular_component	0.012795	1	2	40	48	12013	1.00146e+17
GO:0046872	metal ion binding	molecular_function	0.012826	1	8	40	902	12013	1.00034e+71
GO:0043169	cation binding	molecular_function	0.013102	1	8	40	906	12013	1.00067e+71
GO:0008236	serine-type peptidase activity	molecular_function	0.015648	1	3	40	172	12013	1.00147e+26
GO:0017171	serine hydrolase activity	molecular_function	0.015648	1	3	40	172	12013	1.00064e+26
GO:0004175	endopeptidase activity	molecular_function	0.015891	1	4	40	309	12013	1.00147e+35
GO:0044459	plasma membrane part	cellular_component	0.017463	1	2	40	57	12013	1.00053e+17
GO:0006801	superoxide metabolic process	biological_process	0.017763	1	1	40	6	12013	100033855
GO:0015276	ligand-gated ion channel activity	molecular_function	0.018154	1	2	40	54	12013	1.00034e+17
GO:0022834	ligand-gated channel activity	molecular_function	0.018154	1	2	40	54	12013	1.0006e+17
GO:0008201	heparin binding	molecular_function	0.018233	1	1	40	6	12013	100066294
GO:0022857	transmembrane transporter activity	molecular_function	0.01939	1	5	40	442	12013	1.0006e+44
GO:0005217	intracellular ligand-gated ion channel activity	molecular_function	0.019809	1	1	40	3	12013	100034090
GO:0005219	ryanodine-sensitive calcium-release channel activity	molecular_function	0.019809	1	1	40	3	12013	100034090
GO:0015278	calcium-release channel activity	molecular_function	0.019809	1	1	40	3	12013	100034090
GO:0099094	ligand-gated cation channel activity	molecular_function	0.019809	1	1	40	3	12013	100034090
GO:0099604	ligand-gated calcium channel activity	molecular_function	0.019809	1	1	40	3	12013	100034090
GO:0043015	gamma-tubulin binding	molecular_function	0.020693	1	1	40	6	12013	100066840
GO:0006874	cellular calcium ion homeostasis	biological_process	0.022387	1	1	40	4	12013	100034090
GO:0055074	calcium ion homeostasis	biological_process	0.022387	1	1	40	4	12013	100034090
GO:0072503	cellular divalent inorganic cation homeostasis	biological_process	0.022387	1	1	40	4	12013	100034090
GO:0072507	divalent inorganic cation homeostasis	biological_process	0.022387	1	1	40	4	12013	100034090
GO:0005886	plasma membrane	cellular_component	0.023029	1	2	40	66	12013	1.00146e+17
GO:0015672	monovalent inorganic cation transport	biological_process	0.025339	1	2	40	74	12013	1.0006e+17
GO:0005215	transporter activity	molecular_function	0.026734	1	5	40	481	12013	1.0006e+44
GO:0072593	reactive oxygen species metabolic process	biological_process	0.02857	1	1	40	9	12013	100033855
GO:0071944	cell periphery	cellular_component	0.029262	1	2	40	75	12013	1.00053e+17
GO:0030054	cell junction	cellular_component	0.029511	1	1	40	7	12013	100055288
GO:0046873	metal ion transmembrane transporter activity	molecular_function	0.031239	1	2	40	72	12013	1.00053e+17
GO:0005544	calcium-dependent phospholipid binding	molecular_function	0.032067	1	1	40	11	12013	100054320
GO:0022836	gated channel activity	molecular_function	0.03369	1	2	40	76	12013	1.0006e+17
GO:0022839	ion gated channel activity	molecular_function	0.03369	1	2	40	76	12013	1.0006e+17
GO:0070566	adenylyltransferase activity	molecular_function	0.035492	1	1	40	10	12013	100071740
GO:0005262	calcium channel activity	molecular_function	0.040228	1	1	40	8	12013	100034090
GO:0070588	calcium ion transmembrane transport	biological_process	0.042754	1	1	40	9	12013	100034090
GO:0042611	MHC protein complex	cellular_component	0.043338	1	1	40	15	12013	100146181
GO:0042613	MHC class II protein complex	cellular_component	0.043338	1	1	40	15	12013	100146181
GO:0001518	voltage-gated sodium channel complex	cellular_component	0.044312	1	1	40	9	12013	100052777
GO:0005248	voltage-gated sodium channel activity	molecular_function	0.044312	1	1	40	9	12013	100052777
GO:0034706	sodium channel complex	cellular_component	0.044312	1	1	40	9	12013	100052777
GO:0006816	calcium ion transport	biological_process	0.04559	1	1	40	10	12013	100034090
GO:1901681	sulfur compound binding	molecular_function	0.046236	1	1	40	15	12013	100066294
GO:0009116	nucleoside metabolic process	biological_process	0.048143	1	1	40	16	12013	100065929
GO:1901657	glycosyl compound metabolic process	biological_process	0.048143	1	1	40	16	12013	100065929
GO:0015085	calcium ion transmembrane transporter activity	molecular_function	0.048788	1	1	40	10	12013	100034090
GO:0098772	molecular function regulator	molecular_function	0.051149	1	4	40	423	12013	1.00066e+35
GO:0070011	peptidase activity, acting on L-amino acid peptides	molecular_function	0.051266	1	4	40	433	12013	1.00064e+35
GO:0006508	proteolysis	biological_process	0.054922	1	4	40	443	12013	1.00064e+35
GO:0006813	potassium ion transport	biological_process	0.055896	1	1	40	17	12013	100060065
GO:0016042	lipid catabolic process	biological_process	0.056162	1	1	40	17	12013	100629442
GO:0008233	peptidase activity	molecular_function	0.056774	1	4	40	447	12013	1.00147e+35
GO:0005272	sodium channel activity	molecular_function	0.056908	1	1	40	13	12013	100052777
GO:0055085	transmembrane transport	biological_process	0.057487	1	4	40	416	12013	1.0006e+35
GO:0005539	glycosaminoglycan binding	molecular_function	0.061087	1	1	40	17	12013	100066294
GO:0004867	serine-type endopeptidase inhibitor activity	molecular_function	0.063758	1	1	40	20	12013	100066294
GO:0070838	divalent metal ion transport	biological_process	0.065709	1	1	40	16	12013	100034090
GO:0072511	divalent inorganic cation transport	biological_process	0.065709	1	1	40	16	12013	100034090
GO:0022890	inorganic cation transmembrane transporter activity	molecular_function	0.067131	1	2	40	121	12013	1.00053e+17
GO:0030234	enzyme regulator activity	molecular_function	0.074577	1	2	40	138	12013	1.00629e+17
GO:0019882	antigen processing and presentation	biological_process	0.076732	1	1	40	27	12013	100146181
GO:0098796	membrane protein complex	cellular_component	0.078262	1	2	40	144	12013	1.00146e+17
GO:0034702	ion channel complex	cellular_component	0.079815	1	1	40	19	12013	100052777
GO:0034703	cation channel complex	cellular_component	0.079815	1	1	40	19	12013	100052777
GO:0005887	integral component of plasma membrane	cellular_component	0.081819	1	1	40	21	12013	100052777
GO:0006873	cellular ion homeostasis	biological_process	0.082491	1	1	40	27	12013	100034090
GO:0006875	cellular metal ion homeostasis	biological_process	0.082491	1	1	40	27	12013	100034090
GO:0030003	cellular cation homeostasis	biological_process	0.082491	1	1	40	27	12013	100034090
GO:0055082	cellular chemical homeostasis	biological_process	0.082491	1	1	40	27	12013	100034090
GO:0008324	cation transmembrane transporter activity	molecular_function	0.082904	1	2	40	137	12013	1.00034e+17
GO:0050801	ion homeostasis	biological_process	0.085728	1	1	40	28	12013	100034090
GO:0055065	metal ion homeostasis	biological_process	0.085728	1	1	40	28	12013	100034090
GO:0055080	cation homeostasis	biological_process	0.085728	1	1	40	28	12013	100034090
GO:0098771	inorganic ion homeostasis	biological_process	0.085728	1	1	40	28	12013	100034090
GO:0006814	sodium ion transport	biological_process	0.086947	1	1	40	23	12013	100052777
GO:0006629	lipid metabolic process	biological_process	0.08816	1	2	40	145	12013	1.00629e+17
GO:0048878	chemical homeostasis	biological_process	0.088178	1	1	40	29	12013	100034090
GO:1902495	transmembrane transporter complex	cellular_component	0.096386	1	1	40	25	12013	100052777
GO:1990351	transporter complex	cellular_component	0.096386	1	1	40	25	12013	100052777
GO:0031226	intrinsic component of plasma membrane	cellular_component	0.097227	1	1	40	26	12013	100052777
GO:0005509	calcium ion binding	molecular_function	0.098092	1	3	40	294	12013	1.00034e+26
GO:0015081	sodium ion transmembrane transporter activity	molecular_function	0.10602	1	1	40	28	12013	100052777
GO:0019899	enzyme binding	molecular_function	0.11214	1	2	40	146	12013	1.06781e+17
GO:0006810	transport	biological_process	0.12232	1	5	40	771	12013	1.0006e+44
GO:0051234	establishment of localization	biological_process	0.12317	1	5	40	773	12013	1.00034e+44
GO:0051179	localization	biological_process	0.13198	1	5	40	789	12013	1.00034e+44
GO:0005179	hormone activity	molecular_function	0.13674	1	1	40	50	12013	100057178
GO:0008047	enzyme activator activity	molecular_function	0.13801	1	1	40	42	12013	100629442
GO:0004930	G protein-coupled receptor activity	molecular_function	0.13982	1	3	40	396	12013	1.00057e+26
GO:0004866	endopeptidase inhibitor activity	molecular_function	0.14875	1	1	40	50	12013	100066294
GO:0061135	endopeptidase regulator activity	molecular_function	0.14875	1	1	40	50	12013	100066294
GO:0098655	cation transmembrane transport	biological_process	0.14956	1	1	40	49	12013	100034090
GO:0098660	inorganic ion transmembrane transport	biological_process	0.14956	1	1	40	49	12013	100034090
GO:0098662	inorganic cation transmembrane transport	biological_process	0.14956	1	1	40	49	12013	100034090
GO:0008081	phosphoric diester hydrolase activity	molecular_function	0.15752	1	1	40	43	12013	100147516
GO:0034220	ion transmembrane transport	biological_process	0.15911	1	1	40	53	12013	100034090
GO:0005230	extracellular ligand-gated ion channel activity	molecular_function	0.1716	1	1	40	51	12013	100060380
GO:0030414	peptidase inhibitor activity	molecular_function	0.17502	1	1	40	60	12013	100066294
GO:0061134	peptidase regulator activity	molecular_function	0.17502	1	1	40	60	12013	100066294
GO:0005543	phospholipid binding	molecular_function	0.17973	1	1	40	57	12013	100054320
GO:0019725	cellular homeostasis	biological_process	0.18493	1	1	40	65	12013	100034090
GO:0016779	nucleotidyltransferase activity	molecular_function	0.18503	1	1	40	60	12013	100071740
GO:0042592	homeostatic process	biological_process	0.1928	1	1	40	68	12013	100034090
GO:0004857	enzyme inhibitor activity	molecular_function	0.20568	1	1	40	73	12013	100066294
GO:0046914	transition metal ion binding	molecular_function	0.2117	1	3	40	465	12013	1.00067e+26
GO:0005576	extracellular region	cellular_component	0.22174	1	2	40	297	12013	1.00057e+17
GO:0015631	tubulin binding	molecular_function	0.23736	1	1	40	68	12013	100066840
GO:0015077	monovalent inorganic cation transmembrane transporter activity	molecular_function	0.25834	1	1	40	88	12013	100052777
GO:0055086	nucleobase-containing small molecule metabolic process	biological_process	0.25835	1	1	40	95	12013	100065929
GO:0004222	metalloendopeptidase activity	molecular_function	0.26022	1	1	40	87	12013	100057011
GO:0065008	regulation of biological quality	biological_process	0.28078	1	1	40	106	12013	100034090
GO:0043167	ion binding	molecular_function	0.28607	1	9	40	2004	12013	1.00054e+80
GO:0005515	protein binding	molecular_function	0.28728	1	12	40	2780	12013	1.00058e+107
GO:0006955	immune response	biological_process	0.29327	1	1	40	117	12013	100146181
GO:0016705	oxidoreductase activity, acting on paired donors, with incorporation or reduction of molecular oxygen	molecular_function	0.29581	1	1	40	111	12013	102148233
GO:0008289	lipid binding	molecular_function	0.29707	1	1	40	105	12013	100054320
GO:0020037	heme binding	molecular_function	0.30119	1	1	40	116	12013	102148233
GO:0140096	catalytic activity, acting on a protein	molecular_function	0.30344	1	5	40	1032	12013	1.00057e+44
GO:0002376	immune system process	biological_process	0.30543	1	1	40	122	12013	100146181
GO:0046906	tetrapyrrole binding	molecular_function	0.31279	1	1	40	121	12013	102148233
GO:1901575	organic substance catabolic process	biological_process	0.31586	1	1	40	118	12013	100629442
GO:0005506	iron ion binding	molecular_function	0.31814	1	1	40	125	12013	102148233
GO:0009056	catabolic process	biological_process	0.33332	1	1	40	125	12013	100629442
GO:0032501	multicellular organismal process	biological_process	0.33552	1	1	40	125	12013	100629442
GO:0008237	metallopeptidase activity	molecular_function	0.34013	1	1	40	120	12013	100057011
GO:0005085	guanyl-nucleotide exchange factor activity	molecular_function	0.35085	1	1	40	108	12013	106781162
GO:0043565	sequence-specific DNA binding	molecular_function	0.35353	1	1	40	129	12013	100053693
GO:1901564	organonitrogen compound metabolic process	biological_process	0.35606	1	6	40	1443	12013	1.00066e+53
GO:0008152	metabolic process	biological_process	0.36879	1	12	40	3150	12013	1.00147e+107
GO:0044425	membrane part	cellular_component	0.37483	1	10	40	2914	12013	1.00146e+89
GO:0007264	small GTPase mediated signal transduction	biological_process	0.37717	1	1	40	118	12013	106781162
GO:1901135	carbohydrate derivative metabolic process	biological_process	0.39527	1	1	40	152	12013	100065929
GO:0008092	cytoskeletal protein binding	molecular_function	0.39936	1	1	40	132	12013	100066840
GO:0051020	GTPase binding	molecular_function	0.40651	1	1	40	130	12013	106781162
GO:0016020	membrane	cellular_component	0.40834	1	12	40	3522	12013	1.0006e+107
GO:0042578	phosphoric ester hydrolase activity	molecular_function	0.40852	1	1	40	143	12013	100147516
GO:0044238	primary metabolic process	biological_process	0.409	1	10	40	2633	12013	1.00058e+89
GO:0030545	receptor regulator activity	molecular_function	0.4135	1	1	40	176	12013	100057178
GO:0048018	receptor ligand activity	molecular_function	0.4135	1	1	40	176	12013	100057178
GO:0071704	organic substance metabolic process	biological_process	0.44286	1	10	40	2704	12013	1.00057e+89
GO:0019538	protein metabolic process	biological_process	0.45409	1	5	40	1300	12013	1.00057e+44
GO:0016787	hydrolase activity	molecular_function	0.46435	1	5	40	1296	12013	1.00057e+44
GO:0016021	integral component of membrane	cellular_component	0.46818	1	9	40	2798	12013	1.1177e+80
GO:0031224	intrinsic component of membrane	cellular_component	0.47134	1	9	40	2804	12013	1.11776e+80
GO:0044281	small molecule metabolic process	biological_process	0.50196	1	1	40	211	12013	100065929
GO:0046983	protein dimerization activity	molecular_function	0.52855	1	1	40	236	12013	102151108
GO:0005102	signaling receptor binding	molecular_function	0.55377	1	1	40	261	12013	100057178
GO:0048037	cofactor binding	molecular_function	0.57902	1	1	40	270	12013	102148233
GO:0016788	hydrolase activity, acting on ester bonds	molecular_function	0.58454	1	1	40	247	12013	100147516
GO:0005488	binding	molecular_function	0.58723	1	21	40	5994	12013	1.00053e+188
GO:0003700	DNA-binding transcription factor activity	molecular_function	0.60546	1	1	40	264	12013	100053693
GO:0016772	transferase activity, transferring phosphorus-containing groups	molecular_function	0.61328	1	2	40	551	12013	1.00058e+17
GO:0006807	nitrogen compound metabolic process	biological_process	0.61995	1	8	40	2459	12013	1.00058e+71
GO:0035556	intracellular signal transduction	biological_process	0.62086	1	1	40	252	12013	106781162
GO:0140110	transcription regulator activity	molecular_function	0.65461	1	1	40	299	12013	100053693
GO:0008270	zinc ion binding	molecular_function	0.6731	1	1	40	309	12013	100067474
GO:0032991	protein-containing complex	cellular_component	0.67583	1	2	40	726	12013	1.00146e+17
GO:0003677	DNA binding	molecular_function	0.69628	1	2	40	705	12013	1.00054e+17
GO:0006355	regulation of transcription, DNA-templated	biological_process	0.69652	1	2	40	669	12013	1.00054e+17
GO:0051252	regulation of RNA metabolic process	biological_process	0.69652	1	2	40	669	12013	1.00054e+17
GO:1903506	regulation of nucleic acid-templated transcription	biological_process	0.69652	1	2	40	669	12013	1.00054e+17
GO:2001141	regulation of RNA biosynthetic process	biological_process	0.69652	1	2	40	669	12013	1.0006e+17
GO:0043170	macromolecule metabolic process	biological_process	0.69978	1	7	40	2306	12013	1.00058e+62
GO:0019219	regulation of nucleobase-containing compound metabolic process	biological_process	0.70097	1	2	40	675	12013	1.0006e+17
GO:0009889	regulation of biosynthetic process	biological_process	0.70361	1	2	40	679	12013	1.00054e+17
GO:0010556	regulation of macromolecule biosynthetic process	biological_process	0.70361	1	2	40	679	12013	1.00054e+17
GO:0031326	regulation of cellular biosynthetic process	biological_process	0.70361	1	2	40	679	12013	1.00054e+17
GO:2000112	regulation of cellular macromolecule biosynthetic process	biological_process	0.70361	1	2	40	679	12013	1.0006e+17
GO:0010468	regulation of gene expression	biological_process	0.70647	1	2	40	682	12013	1.0006e+17
GO:0051171	regulation of nitrogen compound metabolic process	biological_process	0.7122	1	2	40	692	12013	1.00054e+17
GO:0080090	regulation of primary metabolic process	biological_process	0.7122	1	2	40	692	12013	1.00054e+17
GO:0031323	regulation of cellular metabolic process	biological_process	0.71686	1	2	40	698	12013	1.00054e+17
GO:0060255	regulation of macromolecule metabolic process	biological_process	0.7177	1	2	40	699	12013	1.0006e+17
GO:0019222	regulation of metabolic process	biological_process	0.72291	1	2	40	706	12013	1.0006e+17
GO:0055114	oxidation-reduction process	biological_process	0.73314	1	1	40	407	12013	102148233
GO:0016491	oxidoreductase activity	molecular_function	0.73756	1	1	40	416	12013	102148233
GO:0006351	transcription, DNA-templated	biological_process	0.74168	1	2	40	735	12013	1.0006e+17
GO:0097659	nucleic acid-templated transcription	biological_process	0.74168	1	2	40	735	12013	1.00054e+17
GO:0032774	RNA biosynthetic process	biological_process	0.74431	1	2	40	739	12013	1.00054e+17
GO:0006139	nucleobase-containing compound metabolic process	biological_process	0.75929	1	3	40	1128	12013	1.00066e+26
GO:0006725	cellular aromatic compound metabolic process	biological_process	0.76937	1	3	40	1149	12013	1.0006e+26
GO:0046483	heterocycle metabolic process	biological_process	0.7707	1	3	40	1152	12013	1.00054e+26
GO:1901360	organic cyclic compound metabolic process	biological_process	0.77598	1	3	40	1163	12013	1.0006e+26
GO:0004871	obsolete signal transducer activity	molecular_function	0.77872	1	5	40	2177	12013	1.11776e+44
GO:0034654	nucleobase-containing compound biosynthetic process	biological_process	0.78264	1	2	40	805	12013	1.0006e+17
GO:0019438	aromatic compound biosynthetic process	biological_process	0.78745	1	2	40	814	12013	1.0006e+17
GO:0005634	nucleus	cellular_component	0.7879	1	1	40	445	12013	100060438
GO:0006468	protein phosphorylation	biological_process	0.78937	1	1	40	403	12013	100058026
GO:0018130	heterocycle biosynthetic process	biological_process	0.79115	1	2	40	821	12013	1.0006e+17
GO:1901362	organic cyclic compound biosynthetic process	biological_process	0.79435	1	2	40	827	12013	1.0006e+17
GO:0004672	protein kinase activity	molecular_function	0.79609	1	1	40	409	12013	100058026
GO:0043168	anion binding	molecular_function	0.80147	1	3	40	1150	12013	1.00066e+26
GO:0016310	phosphorylation	biological_process	0.80511	1	1	40	426	12013	100058026
GO:0050896	response to stimulus	biological_process	0.81321	1	7	40	2899	12013	1.00057e+62
GO:0016773	phosphotransferase activity, alcohol group as acceptor	molecular_function	0.82557	1	1	40	450	12013	100058026
GO:0065007	biological regulation	biological_process	0.83045	1	9	40	3556	12013	1.00073e+80
GO:0016301	kinase activity	molecular_function	0.83445	1	1	40	465	12013	100058026
GO:0016070	RNA metabolic process	biological_process	0.83818	1	2	40	916	12013	1.00054e+17
GO:0003824	catalytic activity	molecular_function	0.84727	1	8	40	3010	12013	1.00057e+71
GO:0034641	cellular nitrogen compound metabolic process	biological_process	0.84928	1	3	40	1367	12013	1.0006e+26
GO:0007165	signal transduction	biological_process	0.85061	1	6	40	2666	12013	1.1177e+53
GO:0023052	signaling	biological_process	0.85392	1	6	40	2677	12013	1.06781e+53
GO:0007154	cell communication	biological_process	0.85504	1	6	40	2679	12013	1.00057e+53
GO:0051716	cellular response to stimulus	biological_process	0.86913	1	6	40	2729	12013	1.06781e+53
GO:0016740	transferase activity	molecular_function	0.87784	1	2	40	977	12013	1.00072e+17
GO:0043231	intracellular membrane-bounded organelle	cellular_component	0.87826	1	1	40	622	12013	100060438
GO:0044271	cellular nitrogen compound biosynthetic process	biological_process	0.88079	1	2	40	1061	12013	1.00054e+17
GO:0090304	nucleic acid metabolic process	biological_process	0.88276	1	2	40	1027	12013	1.00054e+17
GO:0043227	membrane-bounded organelle	cellular_component	0.88676	1	1	40	644	12013	100060438
GO:0004888	transmembrane signaling receptor activity	molecular_function	0.89014	1	4	40	2160	12013	1.00073e+35
GO:0034645	cellular macromolecule biosynthetic process	biological_process	0.8903	1	2	40	1081	12013	1.00054e+17
GO:0009059	macromolecule biosynthetic process	biological_process	0.89108	1	2	40	1083	12013	1.0006e+17
GO:0007186	G protein-coupled receptor signaling pathway	biological_process	0.89124	1	4	40	2172	12013	1.1177e+35
GO:0038023	signaling receptor activity	molecular_function	0.89339	1	4	40	2171	12013	1.1177e+35
GO:0060089	molecular transducer activity	molecular_function	0.89339	1	4	40	2171	12013	1.1177e+35
GO:0097367	carbohydrate derivative binding	molecular_function	0.89518	1	2	40	1009	12013	1.00058e+17
GO:0050794	regulation of cellular process	biological_process	0.89561	1	8	40	3486	12013	1.00057e+71
GO:0010467	gene expression	biological_process	0.89772	1	2	40	1114	12013	1.0006e+17
GO:0050789	regulation of biological process	biological_process	0.90038	1	8	40	3510	12013	1.0006e+71
GO:0006793	phosphorus metabolic process	biological_process	0.90301	1	1	40	624	12013	100058026
GO:0006796	phosphate-containing compound metabolic process	biological_process	0.90301	1	1	40	624	12013	100058026
GO:0044237	cellular metabolic process	biological_process	0.90428	1	5	40	2232	12013	1.00054e+44
GO:0005623	cell	cellular_component	0.91106	1	3	40	1581	12013	1.0006e+26
GO:0044464	cell part	cellular_component	0.91106	1	3	40	1581	12013	1.0006e+26
GO:0006464	cellular protein modification process	biological_process	0.918	1	1	40	652	12013	100058026
GO:0036211	protein modification process	biological_process	0.918	1	1	40	652	12013	100058026
GO:0044249	cellular biosynthetic process	biological_process	0.92157	1	2	40	1200	12013	1.0006e+17
GO:0043412	macromolecule modification	biological_process	0.92575	1	1	40	681	12013	100058026
GO:1901576	organic substance biosynthetic process	biological_process	0.92617	1	2	40	1220	12013	1.0006e+17
GO:0009058	biosynthetic process	biological_process	0.934	1	2	40	1257	12013	1.0006e+17
GO:0003676	nucleic acid binding	molecular_function	0.9349	1	3	40	1641	12013	1.00053e+26
GO:0005524	ATP binding	molecular_function	0.94514	1	1	40	734	12013	100058026
GO:0032559	adenyl ribonucleotide binding	molecular_function	0.9465	1	1	40	741	12013	100058026
GO:0030554	adenyl nucleotide binding	molecular_function	0.94687	1	1	40	743	12013	100058026
GO:0008144	drug binding	molecular_function	0.95357	1	1	40	781	12013	100058026
GO:0044260	cellular macromolecule metabolic process	biological_process	0.96087	1	3	40	1794	12013	1.0006e+26
GO:0044267	cellular protein metabolic process	biological_process	0.9666	1	1	40	941	12013	100058026
GO:0043229	intracellular organelle	cellular_component	0.97172	1	1	40	1052	12013	100060438
GO:0043226	organelle	cellular_component	0.97213	1	1	40	1056	12013	100060438
GO:0035639	purine ribonucleoside triphosphate binding	molecular_function	0.97625	1	1	40	973	12013	100058026
GO:0032555	purine ribonucleotide binding	molecular_function	0.97685	1	1	40	980	12013	100058026
GO:0032553	ribonucleotide binding	molecular_function	0.97747	1	1	40	987	12013	100058026
GO:0017076	purine nucleotide binding	molecular_function	0.97814	1	1	40	996	12013	100058026
GO:1901363	heterocyclic compound binding	molecular_function	0.97983	1	5	40	2782	12013	1.00058e+44
GO:0097159	organic cyclic compound binding	molecular_function	0.97988	1	5	40	2783	12013	1.00058e+44
GO:0044424	intracellular part	cellular_component	0.9843	1	1	40	1218	12013	100060438
GO:0009987	cellular process	biological_process	0.98549	1	11	40	5312	12013	1.1177e+98
GO:0000166	nucleotide binding	molecular_function	0.98587	1	1	40	1108	12013	100058026
GO:1901265	nucleoside phosphate binding	molecular_function	0.98587	1	1	40	1108	12013	100058026
GO:0036094	small molecule binding	molecular_function	0.98883	1	1	40	1169	12013	100058026
GO:0004984	olfactory receptor activity	molecular_function	0.9941	1	1	40	1734	12013	111776122
GO:0005622	intracellular	cellular_component	0.99525	1	1	40	1510	12013	100060438

## Sheet: GO_Enrichment_Methy_CHH
GO_accession	Description	Term_type	Over_represented_pValue	Corrected_pValue	DMR_item	DMR_list	Bg_item	Bg_list	DMR genes
GO:0003723	RNA binding	molecular_function	0.0031305	1	6	88	199	12013	1.00147e+53
GO:0022843	voltage-gated cation channel activity	molecular_function	0.0054095	1	2	88	10	12013	1.00055e+17
GO:0003676	nucleic acid binding	molecular_function	0.0078675	1	23	88	1641	12013	1.00052e+206
GO:0003954	NADH dehydrogenase activity	molecular_function	0.011052	1	1	88	10	12013	807848
GO:0008137	NADH dehydrogenase (ubiquinone) activity	molecular_function	0.011052	1	1	88	10	12013	807848
GO:0016655	oxidoreductase activity, acting on NAD(P)H, quinone or similar compound as acceptor	molecular_function	0.011052	1	1	88	10	12013	807848
GO:0050136	NADH dehydrogenase (quinone) activity	molecular_function	0.011052	1	1	88	10	12013	807848
GO:0006448	regulation of translational elongation	biological_process	0.014081	1	1	88	2	12013	100146743
GO:0006449	regulation of translational termination	biological_process	0.014081	1	1	88	2	12013	100146743
GO:0006452	translational frameshifting	biological_process	0.014081	1	1	88	2	12013	100146743
GO:0034250	positive regulation of cellular amide metabolic process	biological_process	0.014081	1	1	88	2	12013	100146743
GO:0043243	positive regulation of protein complex disassembly	biological_process	0.014081	1	1	88	2	12013	100146743
GO:0045727	positive regulation of translation	biological_process	0.014081	1	1	88	2	12013	100146743
GO:0045901	positive regulation of translational elongation	biological_process	0.014081	1	1	88	2	12013	100146743
GO:0045905	positive regulation of translational termination	biological_process	0.014081	1	1	88	2	12013	100146743
GO:0044459	plasma membrane part	cellular_component	0.015235	1	3	88	57	12013	1.00058e+26
GO:0043022	ribosome binding	molecular_function	0.01578	1	1	88	3	12013	100146743
GO:0042138	meiotic DNA double-strand break formation	biological_process	0.018116	1	1	88	3	12013	100062976
GO:0005244	voltage-gated ion channel activity	molecular_function	0.018611	1	2	88	17	12013	1.00055e+17
GO:0022832	voltage-gated channel activity	molecular_function	0.018611	1	2	88	17	12013	1.00055e+17
GO:0019902	phosphatase binding	molecular_function	0.020764	1	1	88	3	12013	100051083
GO:0019900	kinase binding	molecular_function	0.022137	1	1	88	4	12013	100060501
GO:0019901	protein kinase binding	molecular_function	0.022137	1	1	88	4	12013	100060501
GO:0005886	plasma membrane	cellular_component	0.022615	1	3	88	66	12013	1.00058e+26
GO:0003746	translation elongation factor activity	molecular_function	0.023739	1	1	88	6	12013	100146743
GO:0006414	translational elongation	biological_process	0.023739	1	1	88	6	12013	100146743
GO:0016651	oxidoreductase activity, acting on NAD(P)H	molecular_function	0.024003	1	1	88	13	12013	807848
GO:0008076	voltage-gated potassium channel complex	cellular_component	0.027161	1	1	88	2	12013	100057009
GO:0034705	potassium channel complex	cellular_component	0.027161	1	1	88	2	12013	100057009
GO:0090305	nucleic acid phosphodiester bond hydrolysis	biological_process	0.028564	1	1	88	6	12013	100062976
GO:0043021	ribonucleoprotein complex binding	molecular_function	0.030489	1	1	88	5	12013	100146743
GO:0032270	positive regulation of cellular protein metabolic process	biological_process	0.030614	1	1	88	7	12013	100146743
GO:0051247	positive regulation of protein metabolic process	biological_process	0.030614	1	1	88	7	12013	100146743
GO:0051130	positive regulation of cellular component organization	biological_process	0.032216	1	1	88	10	12013	100146743
GO:0071944	cell periphery	cellular_component	0.032406	1	3	88	75	12013	1.00055e+26
GO:0006417	regulation of translation	biological_process	0.033382	1	1	88	6	12013	100146743
GO:0010608	posttranscriptional regulation of gene expression	biological_process	0.033382	1	1	88	6	12013	100146743
GO:0034248	regulation of cellular amide metabolic process	biological_process	0.033382	1	1	88	6	12013	100146743
GO:0019899	enzyme binding	molecular_function	0.033745	1	5	88	146	12013	1.00061e+44
GO:0009395	phospholipid catabolic process	biological_process	0.034259	1	1	88	4	12013	100033889
GO:0006415	translational termination	biological_process	0.035046	1	1	88	6	12013	100146743
GO:0030126	COPI vesicle coat	cellular_component	0.036187	1	1	88	5	12013	100056177
GO:0030137	COPI-coated vesicle	cellular_component	0.036187	1	1	88	5	12013	100056177
GO:0030663	COPI-coated vesicle membrane	cellular_component	0.036187	1	1	88	5	12013	100056177
GO:0003873	6-phosphofructo-2-kinase activity	molecular_function	0.03676	1	1	88	3	12013	100070251
GO:0006000	fructose metabolic process	biological_process	0.03676	1	1	88	3	12013	100070251
GO:0034702	ion channel complex	cellular_component	0.036905	1	2	88	19	12013	1.00055e+17
GO:0034703	cation channel complex	cellular_component	0.036905	1	2	88	19	12013	1.00057e+17
GO:0046658	anchored component of plasma membrane	cellular_component	0.039047	1	1	88	5	12013	100058273
GO:0031226	intrinsic component of plasma membrane	cellular_component	0.04004	1	2	88	26	12013	1.00057e+17
GO:0008610	lipid biosynthetic process	biological_process	0.042313	1	2	88	42	12013	1.00071e+17
GO:1902495	transmembrane transporter complex	cellular_component	0.043073	1	2	88	25	12013	1.00055e+17
GO:1990351	transporter complex	cellular_component	0.043073	1	2	88	25	12013	1.00057e+17
GO:0010941	regulation of cell death	biological_process	0.043335	1	2	88	46	12013	1.00058e+17
GO:0042981	regulation of apoptotic process	biological_process	0.043335	1	2	88	46	12013	1.00051e+17
GO:0043067	regulation of programmed cell death	biological_process	0.043335	1	2	88	46	12013	1.00058e+17
GO:0009966	regulation of signal transduction	biological_process	0.043897	1	4	88	107	12013	1.00068e+35
GO:0010646	regulation of cell communication	biological_process	0.043897	1	4	88	107	12013	1.00062e+35
GO:0061982	meiosis I cell cycle process	biological_process	0.04472	1	1	88	7	12013	100062976
GO:0023051	regulation of signaling	biological_process	0.044861	1	4	88	108	12013	1.00055e+35
GO:0005488	binding	molecular_function	0.044936	1	63	88	5994	12013	100058912,100050414,100071472,100058382,100062294,100070326,100064600,100071973,100146743,100051546,100063298,100055186,100070488,100057531,100060501,100061960,100060373,100058112,100053190,100147323,100062042,100067883,100053279,100033991,100146664,100051755,100059840,100052339,100061836,100066840,100051875,100055054,100054583,100051389,106781898,100068152,100053830,102149771,100065448,100067432…
GO:0031225	anchored component of membrane	cellular_component	0.047637	1	1	88	6	12013	100058273
GO:0003989	acetyl-CoA carboxylase activity	molecular_function	0.049165	1	1	88	2	12013	100071472
GO:0016421	CoA carboxylase activity	molecular_function	0.049165	1	1	88	2	12013	100071472
GO:0016885	ligase activity, forming carbon-carbon bonds	molecular_function	0.049165	1	1	88	2	12013	100071472
GO:0048583	regulation of response to stimulus	biological_process	0.05289	1	4	88	119	12013	1.00068e+35
GO:0006633	fatty acid biosynthetic process	biological_process	0.053647	1	1	88	3	12013	100071472
GO:0005245	voltage-gated calcium channel activity	molecular_function	0.054002	1	1	88	4	12013	100055054
GO:0009889	regulation of biosynthetic process	biological_process	0.05413	1	11	88	679	12013	1.0005e+98
GO:0010556	regulation of macromolecule biosynthetic process	biological_process	0.05413	1	11	88	679	12013	1.00062e+98
GO:0031326	regulation of cellular biosynthetic process	biological_process	0.05413	1	11	88	679	12013	1.00057e+98
GO:2000112	regulation of cellular macromolecule biosynthetic process	biological_process	0.05413	1	11	88	679	12013	1.00052e+98
GO:1903046	meiotic cell cycle process	biological_process	0.054798	1	1	88	8	12013	100062976
GO:0043933	protein-containing complex subunit organization	biological_process	0.055863	1	3	88	134	12013	1.00067e+26
GO:0010468	regulation of gene expression	biological_process	0.056424	1	11	88	682	12013	1.00065e+98
GO:0043015	gamma-tubulin binding	molecular_function	0.056794	1	1	88	6	12013	100066840
GO:0005249	voltage-gated potassium channel activity	molecular_function	0.057049	1	1	88	6	12013	100057009
GO:0051171	regulation of nitrogen compound metabolic process	biological_process	0.057196	1	11	88	692	12013	1.00052e+98
GO:0080090	regulation of primary metabolic process	biological_process	0.057196	1	11	88	692	12013	1.00065e+98
GO:0007049	cell cycle	biological_process	0.058802	1	2	88	46	12013	1.00063e+17
GO:0008443	phosphofructokinase activity	molecular_function	0.059131	1	1	88	6	12013	100070251
GO:0019200	carbohydrate kinase activity	molecular_function	0.059131	1	1	88	6	12013	100070251
GO:0031323	regulation of cellular metabolic process	biological_process	0.060168	1	11	88	698	12013	1.00052e+98
GO:0060255	regulation of macromolecule metabolic process	biological_process	0.060878	1	11	88	699	12013	1.00065e+98
GO:0098796	membrane protein complex	cellular_component	0.06301	1	3	88	144	12013	1.00056e+26
GO:0019222	regulation of metabolic process	biological_process	0.064221	1	11	88	706	12013	1.00062e+98
GO:0051321	meiotic cell cycle	biological_process	0.064527	1	1	88	9	12013	100062976
GO:0032268	regulation of cellular protein metabolic process	biological_process	0.066997	1	1	88	16	12013	100146743
GO:0008013	beta-catenin binding	molecular_function	0.067902	1	1	88	4	12013	100056909
GO:0043244	regulation of protein complex disassembly	biological_process	0.068187	1	1	88	14	12013	100146743
GO:0006915	apoptotic process	biological_process	0.070643	1	2	88	56	12013	1.00051e+17
GO:0008219	cell death	biological_process	0.070643	1	2	88	56	12013	1.00051e+17
GO:0012501	programmed cell death	biological_process	0.070643	1	2	88	56	12013	1.00058e+17
GO:0051246	regulation of protein metabolic process	biological_process	0.071098	1	1	88	17	12013	100146743
GO:0098797	plasma membrane protein complex	cellular_component	0.073549	1	2	88	48	12013	1.00057e+17
GO:0044242	cellular lipid catabolic process	biological_process	0.07392	1	1	88	8	12013	100033889
GO:0004000	adenosine deaminase activity	molecular_function	0.075802	1	1	88	8	12013	100057531
GO:0016814	hydrolase activity, acting on carbon-nitrogen (but not peptide) bonds, in cyclic amidines	molecular_function	0.079316	1	1	88	9	12013	100057531
GO:0005891	voltage-gated calcium channel complex	cellular_component	0.083943	1	1	88	7	12013	100055054
GO:0034704	calcium channel complex	cellular_component	0.084947	1	1	88	8	12013	100055054
GO:0032984	protein-containing complex disassembly	biological_process	0.088014	1	1	88	18	12013	100146743
GO:0043624	cellular protein complex disassembly	biological_process	0.088014	1	1	88	18	12013	100146743
GO:0009891	positive regulation of biosynthetic process	biological_process	0.088791	1	1	88	11	12013	100146743
GO:0010557	positive regulation of macromolecule biosynthetic process	biological_process	0.088791	1	1	88	11	12013	100146743
GO:0010628	positive regulation of gene expression	biological_process	0.088791	1	1	88	11	12013	100146743
GO:0031328	positive regulation of cellular biosynthetic process	biological_process	0.088791	1	1	88	11	12013	100146743
GO:0005261	cation channel activity	molecular_function	0.091117	1	2	88	35	12013	1.00057e+17
GO:0016702	oxidoreductase activity, acting on single donors with incorporation of molecular oxygen, incorporation of two atoms of oxygen	molecular_function	0.0914	1	1	88	17	12013	100062042
GO:0022411	cellular component disassembly	biological_process	0.092074	1	1	88	19	12013	100146743
GO:0016701	oxidoreductase activity, acting on single donors with incorporation of molecular oxygen	molecular_function	0.09274	1	1	88	18	12013	100062042
GO:0019882	antigen processing and presentation	biological_process	0.09373	1	1	88	27	12013	100034210
GO:0005267	potassium channel activity	molecular_function	0.095009	1	1	88	12	12013	100057009
GO:0005798	Golgi-associated vesicle	cellular_component	0.096674	1	1	88	13	12013	100056177
GO:0012506	vesicle membrane	cellular_component	0.096674	1	1	88	13	12013	100056177
GO:0030120	vesicle coat	cellular_component	0.096674	1	1	88	13	12013	100056177
GO:0030135	coated vesicle	cellular_component	0.096674	1	1	88	13	12013	100056177
GO:0030659	cytoplasmic vesicle membrane	cellular_component	0.096674	1	1	88	13	12013	100056177
GO:0030660	Golgi-associated vesicle membrane	cellular_component	0.096674	1	1	88	13	12013	100056177
GO:0030662	coated vesicle membrane	cellular_component	0.096674	1	1	88	13	12013	100056177
GO:0003677	DNA binding	molecular_function	0.097062	1	9	88	705	12013	1.0007e+80
GO:0009058	biosynthetic process	biological_process	0.097757	1	14	88	1257	12013	1.00071e+125
GO:0051213	dioxygenase activity	molecular_function	0.10025	1	1	88	19	12013	100062042
GO:0006355	regulation of transcription, DNA-templated	biological_process	0.10143	1	10	88	669	12013	1.0005e+89
GO:0051252	regulation of RNA metabolic process	biological_process	0.10143	1	10	88	669	12013	1.00057e+89
GO:1903506	regulation of nucleic acid-templated transcription	biological_process	0.10143	1	10	88	669	12013	1.0005e+89
GO:2001141	regulation of RNA biosynthetic process	biological_process	0.10143	1	10	88	669	12013	1.00057e+89
GO:0006631	fatty acid metabolic process	biological_process	0.10323	1	1	88	10	12013	100071472
GO:0009055	electron transfer activity	molecular_function	0.10325	1	1	88	32	12013	807847
GO:0015079	potassium ion transmembrane transporter activity	molecular_function	0.10353	1	1	88	13	12013	100057009
GO:0005515	protein binding	molecular_function	0.10372	1	33	88	2780	12013	1.00061e+296
GO:0009893	positive regulation of metabolic process	biological_process	0.10408	1	1	88	16	12013	100146743
GO:0010604	positive regulation of macromolecule metabolic process	biological_process	0.10408	1	1	88	16	12013	100146743
GO:0031325	positive regulation of cellular metabolic process	biological_process	0.10408	1	1	88	16	12013	100146743
GO:0051173	positive regulation of nitrogen compound metabolic process	biological_process	0.10408	1	1	88	16	12013	100146743
GO:0044433	cytoplasmic vesicle part	cellular_component	0.10448	1	1	88	18	12013	100056177
GO:0019219	regulation of nucleobase-containing compound metabolic process	biological_process	0.10504	1	10	88	675	12013	1.0215e+89
GO:0044255	cellular lipid metabolic process	biological_process	0.10742	1	2	88	75	12013	1.00034e+17
GO:0072330	monocarboxylic acid biosynthetic process	biological_process	0.10758	1	1	88	15	12013	100071472
GO:0090304	nucleic acid metabolic process	biological_process	0.10891	1	13	88	1027	12013	1.0005e+116
GO:0005086	ARF guanyl-nucleotide exchange factor activity	molecular_function	0.11002	1	1	88	10	12013	100055011
GO:0032011	ARF protein signal transduction	biological_process	0.11002	1	1	88	10	12013	100055011
GO:0032012	regulation of ARF protein signal transduction	biological_process	0.11002	1	1	88	10	12013	100055011
GO:0050794	regulation of cellular process	biological_process	0.11272	1	25	88	3486	12013	1.00073e+224
GO:0019318	hexose metabolic process	biological_process	0.11479	1	1	88	13	12013	100070251
GO:0006302	double-strand break repair	biological_process	0.11584	1	1	88	11	12013	100056056
GO:0006629	lipid metabolic process	biological_process	0.11752	1	3	88	145	12013	1.00034e+26
GO:0019239	deaminase activity	molecular_function	0.11942	1	1	88	14	12013	100057531
GO:1901363	heterocyclic compound binding	molecular_function	0.12077	1	30	88	2782	12013	1.00034e+269
GO:0097159	organic cyclic compound binding	molecular_function	0.12089	1	30	88	2783	12013	1.00065e+269
GO:0050789	regulation of biological process	biological_process	0.1209	1	25	88	3510	12013	1.0007e+224
GO:0000003	reproduction	biological_process	0.12274	1	1	88	23	12013	100062976
GO:0022414	reproductive process	biological_process	0.12274	1	1	88	23	12013	100062976
GO:0006813	potassium ion transport	biological_process	0.12307	1	1	88	17	12013	100057009
GO:0046434	organophosphate catabolic process	biological_process	0.12326	1	1	88	23	12013	100033889
GO:0006310	DNA recombination	biological_process	0.12431	1	1	88	13	12013	100062976
GO:0006334	nucleosome assembly	biological_process	0.12993	1	1	88	27	12013	100066929
GO:0031497	chromatin assembly	biological_process	0.12993	1	1	88	27	12013	100066929
GO:0006333	chromatin assembly or disassembly	biological_process	0.13126	1	1	88	28	12013	100066929
GO:0034728	nucleosome organization	biological_process	0.13157	1	1	88	28	12013	100066929
GO:0016042	lipid catabolic process	biological_process	0.13192	1	1	88	17	12013	100033889
GO:0010467	gene expression	biological_process	0.13201	1	12	88	1114	12013	1.0215e+107
GO:0065007	biological regulation	biological_process	0.1362	1	25	88	3556	12013	1.0005e+224
GO:0016053	organic acid biosynthetic process	biological_process	0.13777	1	1	88	18	12013	100071472
GO:0046394	carboxylic acid biosynthetic process	biological_process	0.13777	1	1	88	18	12013	100071472
GO:0034641	cellular nitrogen compound metabolic process	biological_process	0.13778	1	14	88	1367	12013	1.00065e+125
GO:0006351	transcription, DNA-templated	biological_process	0.13779	1	10	88	735	12013	1.0215e+89
GO:0097659	nucleic acid-templated transcription	biological_process	0.13779	1	10	88	735	12013	1.0005e+89
GO:0008135	translation factor activity, RNA binding	molecular_function	0.13812	1	1	88	31	12013	100146743
GO:0004143	diacylglycerol kinase activity	molecular_function	0.13834	1	1	88	8	12013	100052717
GO:0007205	protein kinase C-activating G protein-coupled receptor signaling pathway	biological_process	0.13834	1	1	88	8	12013	100052717
GO:0006323	DNA packaging	biological_process	0.13895	1	1	88	29	12013	100066929
GO:1901576	organic substance biosynthetic process	biological_process	0.13906	1	13	88	1220	12013	1.0005e+116
GO:0032774	RNA biosynthetic process	biological_process	0.14072	1	10	88	739	12013	1.00052e+89
GO:0031410	cytoplasmic vesicle	cellular_component	0.15018	1	1	88	29	12013	100056177
GO:0031982	vesicle	cellular_component	0.15018	1	1	88	29	12013	100056177
GO:0097708	intracellular vesicle	cellular_component	0.15018	1	1	88	29	12013	100056177
GO:0065004	protein-DNA complex assembly	biological_process	0.15284	1	1	88	32	12013	100066929
GO:0032787	monocarboxylic acid metabolic process	biological_process	0.15436	1	1	88	22	12013	100071472
GO:0071824	protein-DNA complex subunit organization	biological_process	0.15444	1	1	88	33	12013	100066929
GO:0006139	nucleobase-containing compound metabolic process	biological_process	0.15648	1	13	88	1128	12013	1.00065e+116
GO:0016592	mediator complex	cellular_component	0.15705	1	1	88	21	12013	100056909
GO:0005996	monosaccharide metabolic process	biological_process	0.15832	1	1	88	16	12013	100070251
GO:0051128	regulation of cellular component organization	biological_process	0.16154	1	1	88	35	12013	100146743
GO:0005262	calcium channel activity	molecular_function	0.16341	1	1	88	8	12013	100055054
GO:0070588	calcium ion transmembrane transport	biological_process	0.16433	1	1	88	9	12013	100055054
GO:0006725	cellular aromatic compound metabolic process	biological_process	0.16505	1	13	88	1149	12013	1.0007e+116
GO:0046483	heterocycle metabolic process	biological_process	0.16595	1	13	88	1152	12013	1.0215e+116
GO:0006816	calcium ion transport	biological_process	0.16743	1	1	88	10	12013	100055054
GO:1901360	organic cyclic compound metabolic process	biological_process	0.17169	1	13	88	1163	12013	1.00052e+116
GO:0006357	regulation of transcription by RNA polymerase II	biological_process	0.17202	1	1	88	22	12013	100056909
GO:0016070	RNA metabolic process	biological_process	0.17334	1	11	88	916	12013	1.00057e+98
GO:0016567	protein ubiquitination	biological_process	0.17542	1	1	88	17	12013	100033991
GO:0044271	cellular nitrogen compound biosynthetic process	biological_process	0.17557	1	11	88	1061	12013	1.00062e+98
GO:0044431	Golgi apparatus part	cellular_component	0.17667	1	1	88	24	12013	100056177
GO:0032446	protein modification by small protein conjugation	biological_process	0.1814	1	1	88	18	12013	100033991
GO:0034654	nucleobase-containing compound biosynthetic process	biological_process	0.18199	1	10	88	805	12013	1.00065e+89
GO:0030001	metal ion transport	biological_process	0.18354	1	2	88	70	12013	1.00057e+17
GO:0019438	aromatic compound biosynthetic process	biological_process	0.18768	1	10	88	814	12013	1.00062e+89
GO:0048522	positive regulation of cellular process	biological_process	0.18794	1	1	88	38	12013	100146743
GO:0016810	hydrolase activity, acting on carbon-nitrogen (but not peptide) bonds	molecular_function	0.18861	1	1	88	28	12013	100057531
GO:0051726	regulation of cell cycle	biological_process	0.18983	1	1	88	23	12013	100057080
GO:0015085	calcium ion transmembrane transporter activity	molecular_function	0.19126	1	1	88	10	12013	100055054
GO:0018130	heterocycle biosynthetic process	biological_process	0.19196	1	10	88	821	12013	1.0215e+89
GO:0071103	DNA conformation change	biological_process	0.19494	1	1	88	35	12013	100066929
GO:1901362	organic cyclic compound biosynthetic process	biological_process	0.19663	1	10	88	827	12013	1.00052e+89
GO:0065003	protein-containing complex assembly	biological_process	0.20088	1	2	88	127	12013	1.00067e+17
GO:0098805	whole membrane	cellular_component	0.20209	1	1	88	42	12013	100056177
GO:0030117	membrane coat	cellular_component	0.20307	1	1	88	25	12013	100056177
GO:0048475	coated membrane	cellular_component	0.20307	1	1	88	25	12013	100056177
GO:0000287	magnesium ion binding	molecular_function	0.20422	1	1	88	26	12013	100146664
GO:0044249	cellular biosynthetic process	biological_process	0.20567	1	12	88	1200	12013	1.00062e+107
GO:0005794	Golgi apparatus	cellular_component	0.20593	1	1	88	29	12013	100056177
GO:0044260	cellular macromolecule metabolic process	biological_process	0.21029	1	19	88	1794	12013	1.00051e+170
GO:0044237	cellular metabolic process	biological_process	0.21138	1	22	88	2232	12013	1.0005e+197
GO:0070838	divalent metal ion transport	biological_process	0.2134	1	1	88	16	12013	100055054
GO:0072511	divalent inorganic cation transport	biological_process	0.2134	1	1	88	16	12013	100055054
GO:0046873	metal ion transmembrane transporter activity	molecular_function	0.21367	1	2	88	72	12013	1.00055e+17
GO:0048518	positive regulation of biological process	biological_process	0.21775	1	1	88	48	12013	100146743
GO:0034645	cellular macromolecule biosynthetic process	biological_process	0.21842	1	11	88	1081	12013	1.0005e+98
GO:0022836	gated channel activity	molecular_function	0.21912	1	2	88	76	12013	1.00055e+17
GO:0022839	ion gated channel activity	molecular_function	0.21912	1	2	88	76	12013	1.00055e+17
GO:0005044	scavenger receptor activity	molecular_function	0.21939	1	1	88	31	12013	111769621
GO:0038024	cargo receptor activity	molecular_function	0.21939	1	1	88	31	12013	111769621
GO:0000786	nucleosome	cellular_component	0.22166	1	1	88	86	12013	100053279
GO:0009059	macromolecule biosynthetic process	biological_process	0.22169	1	11	88	1083	12013	1.00062e+98
GO:0032993	protein-DNA complex	cellular_component	0.22353	1	1	88	87	12013	100053279
GO:0004620	phospholipase activity	molecular_function	0.22502	1	1	88	30	12013	100033889
GO:0009987	cellular process	biological_process	0.22574	1	38	88	5312	12013	100051389,102149771,100062480,100033889,100055011,100034056,100050770,100057556,100057009,100056056,100072611,100053692,100057080,100064631,100052451,100052717,100066929,100056909,100050414,100071472,100058382,100062976,100070326,111770288,100146743,100051546,100051487,100057531,100061960,100055816,100050934,100067883,100051192,100146664,100033991,100069737,100052339,100058273
GO:0000785	chromatin	cellular_component	0.22595	1	1	88	89	12013	100053279
GO:0051020	GTPase binding	molecular_function	0.22781	1	3	88	130	12013	1.00055e+26
GO:0044815	DNA packaging complex	cellular_component	0.22894	1	1	88	87	12013	100053279
GO:0016491	oxidoreductase activity	molecular_function	0.23006	1	4	88	416	12013	1.00053e+29
GO:0004112	cyclic-nucleotide phosphodiesterase activity	molecular_function	0.23297	1	1	88	18	12013	100053692
GO:0004114	3',5'-cyclic-nucleotide phosphodiesterase activity	molecular_function	0.23297	1	1	88	18	12013	100053692
GO:0016298	lipase activity	molecular_function	0.23351	1	1	88	31	12013	100033889
GO:0007265	Ras protein signal transduction	biological_process	0.23716	1	2	88	61	12013	1.00068e+17
GO:0046578	regulation of Ras protein signal transduction	biological_process	0.23716	1	2	88	61	12013	1.00055e+17
GO:0016773	phosphotransferase activity, alcohol group as acceptor	molecular_function	0.23928	1	7	88	450	12013	1.0007e+62
GO:0017048	Rho GTPase binding	molecular_function	0.24295	1	2	88	59	12013	1.00034e+17
GO:0005887	integral component of plasma membrane	cellular_component	0.24561	1	1	88	21	12013	100057009
GO:0044283	small molecule biosynthetic process	biological_process	0.24915	1	1	88	42	12013	100071472
GO:0000988	obsolete transcription factor activity, protein binding	molecular_function	0.25337	1	1	88	29	12013	100056909
GO:0000989	obsolete transcription factor activity, transcription factor binding	molecular_function	0.25337	1	1	88	29	12013	100056909
GO:0003712	transcription coregulator activity	molecular_function	0.25337	1	1	88	29	12013	100056909
GO:0022607	cellular component assembly	biological_process	0.25501	1	2	88	149	12013	1.00067e+17
GO:0016301	kinase activity	molecular_function	0.25577	1	7	88	465	12013	1.0007e+62
GO:0098588	bounding membrane of organelle	cellular_component	0.25783	1	1	88	52	12013	100056177
GO:0022402	cell cycle process	biological_process	0.26214	1	1	88	35	12013	100062976
GO:0006259	DNA metabolic process	biological_process	0.26375	1	2	88	116	12013	1.00063e+17
GO:0006366	transcription by RNA polymerase II	biological_process	0.26923	1	1	88	40	12013	100056909
GO:0043231	intracellular membrane-bounded organelle	cellular_component	0.27894	1	6	88	622	12013	1.00056e+53
GO:0140110	transcription regulator activity	molecular_function	0.28083	1	4	88	299	12013	1.00052e+35
GO:0044877	protein-containing complex binding	molecular_function	0.28159	1	1	88	35	12013	100146743
GO:0051056	regulation of small GTPase mediated signal transduction	biological_process	0.28448	1	2	88	69	12013	1.00055e+17
GO:0098655	cation transmembrane transport	biological_process	0.28682	1	1	88	49	12013	100055054
GO:0098660	inorganic ion transmembrane transport	biological_process	0.28682	1	1	88	49	12013	100055054
GO:0098662	inorganic cation transmembrane transport	biological_process	0.28682	1	1	88	49	12013	100055054
GO:0006325	chromatin organization	biological_process	0.28927	1	1	88	49	12013	100066929
GO:0044238	primary metabolic process	biological_process	0.29117	1	24	88	2633	12013	1.00071e+215
GO:1902531	regulation of intracellular signal transduction	biological_process	0.29287	1	2	88	75	12013	1.00068e+17
GO:0034220	ion transmembrane transport	biological_process	0.29501	1	1	88	53	12013	100055054
GO:0022890	inorganic cation transmembrane transporter activity	molecular_function	0.29541	1	2	88	121	12013	1.00055e+17
GO:0005216	ion channel activity	molecular_function	0.29693	1	3	88	157	12013	1.00057e+26
GO:0022838	substrate-specific channel activity	molecular_function	0.29693	1	3	88	157	12013	1.00057e+26
GO:0005634	nucleus	cellular_component	0.29791	1	5	88	445	12013	1.00057e+44
GO:0043227	membrane-bounded organelle	cellular_component	0.30022	1	6	88	644	12013	1.00056e+53
GO:0031090	organelle membrane	cellular_component	0.30336	1	1	88	85	12013	100056177
GO:0017016	Ras GTPase binding	molecular_function	0.30415	1	2	88	73	12013	1.00034e+17
GO:0031267	small GTPase binding	molecular_function	0.30415	1	2	88	73	12013	1.00068e+17
GO:0051260	protein homooligomerization	biological_process	0.30477	1	1	88	41	12013	100057009
GO:0044085	cellular component biogenesis	biological_process	0.30757	1	2	88	179	12013	1.00057e+17
GO:0046982	protein heterodimerization activity	molecular_function	0.30793	1	1	88	107	12013	100053279
GO:0006644	phospholipid metabolic process	biological_process	0.30989	1	1	88	53	12013	100033889
GO:0015267	channel activity	molecular_function	0.31479	1	3	88	167	12013	1.00057e+26
GO:0022803	passive transmembrane transporter activity	molecular_function	0.31479	1	3	88	167	12013	1.00063e+26
GO:0008152	metabolic process	biological_process	0.31944	1	27	88	3150	12013	1.00051e+239
GO:0071704	organic substance metabolic process	biological_process	0.33028	1	24	88	2704	12013	1.00051e+215
GO:0034622	cellular protein-containing complex assembly	biological_process	0.3328	1	1	88	79	12013	100066929
GO:0008324	cation transmembrane transporter activity	molecular_function	0.34682	1	2	88	137	12013	1.00055e+17
GO:0006812	cation transport	biological_process	0.34744	1	2	88	140	12013	1.00055e+17
GO:0051259	protein complex oligomerization	biological_process	0.34834	1	1	88	48	12013	100057009
GO:0007156	homophilic cell adhesion via plasma membrane adhesion molecules	biological_process	0.35707	1	2	88	80	12013	1.00052e+17
GO:0098742	cell-cell adhesion via plasma-membrane adhesion molecules	biological_process	0.35707	1	2	88	80	12013	1.00052e+17
GO:0016043	cellular component organization	biological_process	0.35877	1	3	88	282	12013	1.00147e+26
GO:0016772	transferase activity, transferring phosphorus-containing groups	molecular_function	0.36231	1	7	88	551	12013	1.0007e+62
GO:0006955	immune response	biological_process	0.36506	1	1	88	117	12013	100034210
GO:0098609	cell-cell adhesion	biological_process	0.36514	1	2	88	81	12013	1.00072e+17
GO:0005654	nucleoplasm	cellular_component	0.3712	1	1	88	57	12013	100056909
GO:0044451	nucleoplasm part	cellular_component	0.3712	1	1	88	57	12013	100056909
GO:0044427	chromosomal part	cellular_component	0.38654	1	1	88	120	12013	100053279
GO:0002376	immune system process	biological_process	0.39037	1	1	88	122	12013	100034210
GO:0005509	calcium ion binding	molecular_function	0.39207	1	4	88	294	12013	1.06782e+35
GO:0005085	guanyl-nucleotide exchange factor activity	molecular_function	0.39352	1	2	88	108	12013	1.00055e+17
GO:0071840	cellular component organization or biogenesis	biological_process	0.39744	1	3	88	312	12013	1.00057e+26
GO:0032991	protein-containing complex	cellular_component	0.40161	1	5	88	726	12013	1.00053e+44
GO:0046983	protein dimerization activity	molecular_function	0.40227	1	2	88	236	12013	1.00062e+17
GO:0003700	DNA-binding transcription factor activity	molecular_function	0.40863	1	3	88	264	12013	1.00052e+26
GO:0006281	DNA repair	biological_process	0.41507	1	1	88	58	12013	100056056
GO:0016874	ligase activity	molecular_function	0.41921	1	1	88	66	12013	100071472
GO:0015672	monovalent inorganic cation transport	biological_process	0.42475	1	1	88	74	12013	100057009
GO:0008081	phosphoric diester hydrolase activity	molecular_function	0.42952	1	1	88	43	12013	100053692
GO:0043170	macromolecule metabolic process	biological_process	0.43025	1	20	88	2306	12013	1.00051e+179
GO:0044281	small molecule metabolic process	biological_process	0.43685	1	2	88	211	12013	1.00071e+17
GO:0007275	multicellular organism development	biological_process	0.44032	1	1	88	66	12013	100062480
GO:0007264	small GTPase mediated signal transduction	biological_process	0.44112	1	2	88	118	12013	1.00055e+17
GO:0006974	cellular response to DNA damage stimulus	biological_process	0.44325	1	1	88	64	12013	100056056
GO:0033554	cellular response to stress	biological_process	0.44389	1	1	88	65	12013	100056056
GO:0005506	iron ion binding	molecular_function	0.44484	1	1	88	125	12013	100052771
GO:0031981	nuclear lumen	cellular_component	0.44647	1	1	88	76	12013	100056909
GO:0031974	membrane-enclosed lumen	cellular_component	0.45823	1	1	88	86	12013	100056909
GO:0043233	organelle lumen	cellular_component	0.45823	1	1	88	86	12013	100056909
GO:0070013	intracellular organelle lumen	cellular_component	0.45823	1	1	88	86	12013	100056909
GO:0048856	anatomical structure development	biological_process	0.45905	1	1	88	78	12013	100062480
GO:0055114	oxidation-reduction process	biological_process	0.45959	1	3	88	407	12013	1.00062e+23
GO:0032502	developmental process	biological_process	0.46533	1	1	88	80	12013	100062480
GO:0046872	metal ion binding	molecular_function	0.467	1	9	88	902	12013	1.00052e+80
GO:0006468	protein phosphorylation	biological_process	0.46817	1	5	88	403	12013	1.00051e+44
GO:0043169	cation binding	molecular_function	0.46971	1	9	88	906	12013	1.00147e+80
GO:0004842	ubiquitin-protein transferase activity	molecular_function	0.47092	1	1	88	42	12013	100033991
GO:0019787	ubiquitin-like protein transferase activity	molecular_function	0.47092	1	1	88	42	12013	100033991
GO:0005694	chromosome	cellular_component	0.47378	1	1	88	133	12013	100053279
GO:0015318	inorganic molecular entity transmembrane transporter activity	molecular_function	0.47642	1	3	88	254	12013	1.00063e+26
GO:0051276	chromosome organization	biological_process	0.47669	1	1	88	83	12013	100066929
GO:0044248	cellular catabolic process	biological_process	0.48562	1	1	88	106	12013	100033889
GO:0005623	cell	cellular_component	0.49325	1	12	88	1581	12013	1.00052e+107
GO:0044464	cell part	cellular_component	0.49325	1	12	88	1581	12013	1.00052e+107
GO:0004672	protein kinase activity	molecular_function	0.49504	1	5	88	409	12013	1.00051e+44
GO:0016310	phosphorylation	biological_process	0.49719	1	5	88	426	12013	1.00034e+44
GO:0006412	translation	biological_process	0.49785	1	1	88	233	12013	100146743
GO:0012505	endomembrane system	cellular_component	0.50063	1	1	88	108	12013	100056177
GO:0015077	monovalent inorganic cation transmembrane transporter activity	molecular_function	0.50248	1	1	88	88	12013	100057009
GO:0070647	protein modification by small protein conjugation or removal	biological_process	0.5039	1	1	88	60	12013	100033991
GO:0043043	peptide biosynthetic process	biological_process	0.50492	1	1	88	235	12013	100146743
GO:0043604	amide biosynthetic process	biological_process	0.50898	1	1	88	237	12013	100146743
GO:0019752	carboxylic acid metabolic process	biological_process	0.50937	1	1	88	93	12013	100071472
GO:0005198	structural molecule activity	molecular_function	0.50946	1	1	88	218	12013	100056177
GO:0006082	organic acid metabolic process	biological_process	0.5123	1	1	88	94	12013	100071472
GO:0043436	oxoacid metabolic process	biological_process	0.5123	1	1	88	94	12013	100071472
GO:0006518	peptide metabolic process	biological_process	0.51427	1	1	88	241	12013	100146743
GO:1901575	organic substance catabolic process	biological_process	0.51653	1	1	88	118	12013	100033889
GO:0006807	nitrogen compound metabolic process	biological_process	0.52411	1	20	88	2459	12013	1.00056e+179
GO:0043603	cellular amide metabolic process	biological_process	0.53089	1	1	88	247	12013	100146743
GO:0007155	cell adhesion	biological_process	0.53311	1	2	88	123	12013	1.00052e+17
GO:0022610	biological adhesion	biological_process	0.53311	1	2	88	123	12013	1.00072e+17
GO:0043229	intracellular organelle	cellular_component	0.53369	1	7	88	1052	12013	1.00057e+62
GO:0016192	vesicle-mediated transport	biological_process	0.53417	1	1	88	96	12013	100056177
GO:0055085	transmembrane transport	biological_process	0.53697	1	4	88	416	12013	1.00067e+35
GO:0043226	organelle	cellular_component	0.53786	1	7	88	1056	12013	1.00067e+62
GO:0015075	ion transmembrane transporter activity	molecular_function	0.54048	1	3	88	281	12013	1.00055e+26
GO:0006396	RNA processing	biological_process	0.54222	1	1	88	121	12013	100057531
GO:0006886	intracellular protein transport	biological_process	0.54502	1	1	88	95	12013	100056177
GO:0006811	ion transport	biological_process	0.54565	1	3	88	310	12013	1.00063e+26
GO:0009056	catabolic process	biological_process	0.54993	1	1	88	125	12013	100033889
GO:0035556	intracellular signal transduction	biological_process	0.55006	1	3	88	252	12013	1.00055e+26
GO:0005975	carbohydrate metabolic process	biological_process	0.5509	1	1	88	108	12013	100070251
GO:0044428	nuclear part	cellular_component	0.55571	1	1	88	107	12013	100056909
GO:0032501	multicellular organismal process	biological_process	0.55884	1	1	88	125	12013	100062480
GO:0005088	Ras guanyl-nucleotide exchange factor activity	molecular_function	0.56032	1	1	88	51	12013	100067883
GO:0005089	Rho guanyl-nucleotide exchange factor activity	molecular_function	0.56032	1	1	88	51	12013	100067883
GO:0007266	Rho protein signal transduction	biological_process	0.56032	1	1	88	51	12013	100067883
GO:0035023	regulation of Rho protein signal transduction	biological_process	0.56032	1	1	88	51	12013	100067883
GO:0034613	cellular protein localization	biological_process	0.56382	1	1	88	101	12013	100056177
GO:0070727	cellular macromolecule localization	biological_process	0.56382	1	1	88	101	12013	100056177
GO:0006950	response to stress	biological_process	0.57543	1	1	88	137	12013	100056056
GO:0004674	protein serine/threonine kinase activity	molecular_function	0.57859	1	1	88	60	12013	100146664
GO:0015631	tubulin binding	molecular_function	0.58415	1	1	88	68	12013	100066840
GO:0006793	phosphorus metabolic process	biological_process	0.58655	1	6	88	624	12013	1.00034e+53
GO:0006796	phosphate-containing compound metabolic process	biological_process	0.58655	1	6	88	624	12013	1.00051e+53
GO:0046907	intracellular transport	biological_process	0.59828	1	1	88	111	12013	100056177
GO:0051649	establishment of localization in cell	biological_process	0.60049	1	1	88	112	12013	100056177
GO:0015031	protein transport	biological_process	0.6025	1	1	88	113	12013	100056177
GO:0015833	peptide transport	biological_process	0.6025	1	1	88	113	12013	100056177
GO:0045184	establishment of protein localization	biological_process	0.60333	1	1	88	114	12013	100056177
GO:0019637	organophosphate metabolic process	biological_process	0.60487	1	1	88	142	12013	100033889
GO:0044446	intracellular organelle part	cellular_component	0.60846	1	3	88	488	12013	1.00056e+26
GO:0042886	amide transport	biological_process	0.61264	1	1	88	116	12013	100056177
GO:0044422	organelle part	cellular_component	0.61419	1	3	88	492	12013	1.00057e+26
GO:0008104	protein localization	biological_process	0.6145	1	1	88	118	12013	100056177
GO:0050896	response to stimulus	biological_process	0.62326	1	13	88	2899	12013	1.00058e+116
GO:0043565	sequence-specific DNA binding	molecular_function	0.63783	1	1	88	129	12013	100051546
GO:0051641	cellular localization	biological_process	0.6464	1	1	88	128	12013	100056177
GO:0071705	nitrogen compound transport	biological_process	0.65506	1	1	88	134	12013	100056177
GO:0016788	hydrolase activity, acting on ester bonds	molecular_function	0.65829	1	2	88	247	12013	1.00054e+17
GO:0051716	cellular response to stimulus	biological_process	0.66313	1	12	88	2729	12013	1.1177e+107
GO:0044267	cellular protein metabolic process	biological_process	0.68534	1	7	88	941	12013	1.00034e+62
GO:0044424	intracellular part	cellular_component	0.68867	1	7	88	1218	12013	1.00057e+62
GO:0006464	cellular protein modification process	biological_process	0.6994	1	6	88	652	12013	1.00034e+53
GO:0036211	protein modification process	biological_process	0.6994	1	6	88	652	12013	1.00051e+53
GO:0033036	macromolecule localization	biological_process	0.70008	1	1	88	157	12013	100056177
GO:0007165	signal transduction	biological_process	0.71404	1	11	88	2666	12013	1.00062e+98
GO:0071702	organic substance transport	biological_process	0.7158	1	1	88	167	12013	100056177
GO:0023052	signaling	biological_process	0.72314	1	11	88	2677	12013	1.00058e+98
GO:0043412	macromolecule modification	biological_process	0.72357	1	6	88	681	12013	1.00034e+53
GO:0007154	cell communication	biological_process	0.7298	1	11	88	2679	12013	1.00056e+98
GO:0016740	transferase activity	molecular_function	0.73821	1	8	88	977	12013	1.0007e+71
GO:0006996	organelle organization	biological_process	0.74052	1	1	88	180	12013	100066929
GO:0046914	transition metal ion binding	molecular_function	0.74336	1	3	88	465	12013	1.00053e+26
GO:0005524	ATP binding	molecular_function	0.7463	1	7	88	734	12013	1.0007e+62
GO:0032559	adenyl ribonucleotide binding	molecular_function	0.75228	1	7	88	741	12013	1.00051e+62
GO:0030554	adenyl nucleotide binding	molecular_function	0.75363	1	7	88	743	12013	1.00052e+62
GO:0042578	phosphoric ester hydrolase activity	molecular_function	0.76968	1	1	88	143	12013	100053692
GO:0004930	G protein-coupled receptor activity	molecular_function	0.77209	1	2	88	396	12013	1.1177e+17
GO:0005622	intracellular	cellular_component	0.78018	1	9	88	1510	12013	1.00057e+80
GO:0008144	drug binding	molecular_function	0.78234	1	7	88	781	12013	1.00052e+62
GO:0044444	cytoplasmic part	cellular_component	0.78496	1	1	88	406	12013	100056177
GO:0006810	transport	biological_process	0.78996	1	5	88	771	12013	1.00057e+44
GO:0051234	establishment of localization	biological_process	0.79081	1	5	88	773	12013	1.00063e+44
GO:0008092	cytoskeletal protein binding	molecular_function	0.79327	1	1	88	132	12013	100066840
GO:0022857	transmembrane transporter activity	molecular_function	0.79774	1	3	88	442	12013	1.00063e+26
GO:0008270	zinc ion binding	molecular_function	0.80052	1	2	88	309	12013	1.00052e+17
GO:0051179	localization	biological_process	0.80944	1	5	88	789	12013	1.00056e+44
GO:0098772	molecular function regulator	molecular_function	0.81457	1	2	88	423	12013	1.00055e+17
GO:0007186	G protein-coupled receptor signaling pathway	biological_process	0.8174	1	5	88	2172	12013	1.00073e+44
GO:1901566	organonitrogen compound biosynthetic process	biological_process	0.82515	1	1	88	375	12013	100146743
GO:0016020	membrane	cellular_component	0.84	1	15	88	3522	12013	1.00058e+131
GO:0005215	transporter activity	molecular_function	0.84157	1	3	88	481	12013	1.00063e+26
GO:0140096	catalytic activity, acting on a protein	molecular_function	0.85603	1	7	88	1032	12013	1.00147e+62
GO:0035639	purine ribonucleoside triphosphate binding	molecular_function	0.88114	1	7	88	973	12013	1.00071e+62
GO:0005737	cytoplasm	cellular_component	0.88406	1	1	88	494	12013	100056177
GO:0004984	olfactory receptor activity	molecular_function	0.88428	1	2	88	1734	12013	1.0007e+17
GO:0032555	purine ribonucleotide binding	molecular_function	0.88449	1	7	88	980	12013	1.00051e+62
GO:0032553	ribonucleotide binding	molecular_function	0.88861	1	7	88	987	12013	1.00034e+62
GO:0017076	purine nucleotide binding	molecular_function	0.89147	1	7	88	996	12013	1.00034e+62
GO:0043167	ion binding	molecular_function	0.89491	1	15	88	2004	12013	1.00072e+134
GO:0019538	protein metabolic process	biological_process	0.8957	1	7	88	1300	12013	1.00147e+62
GO:0044425	membrane part	cellular_component	0.89577	1	9	88	2914	12013	1.00057e+80
GO:0097367	carbohydrate derivative binding	molecular_function	0.90143	1	7	88	1009	12013	1.00051e+62
GO:0004888	transmembrane signaling receptor activity	molecular_function	0.92229	1	4	88	2160	12013	1.00073e+35
GO:0031224	intrinsic component of membrane	cellular_component	0.92449	1	8	88	2804	12013	1.00055e+71
GO:0038023	signaling receptor activity	molecular_function	0.92901	1	4	88	2171	12013	1.00056e+35
GO:0060089	molecular transducer activity	molecular_function	0.92901	1	4	88	2171	12013	1.0007e+35
GO:0043228	non-membrane-bounded organelle	cellular_component	0.92977	1	1	88	459	12013	100053279
GO:0043232	intracellular non-membrane-bounded organelle	cellular_component	0.92977	1	1	88	459	12013	100053279
GO:1901564	organonitrogen compound metabolic process	biological_process	0.93444	1	7	88	1443	12013	1.00051e+62
GO:0004871	obsolete signal transducer activity	molecular_function	0.93508	1	4	88	2177	12013	1.0007e+35
GO:0003824	catalytic activity	molecular_function	0.93764	1	19	88	3010	12013	1.00051e+164
GO:0000166	nucleotide binding	molecular_function	0.93988	1	7	88	1108	12013	1.00051e+62
GO:1901265	nucleoside phosphate binding	molecular_function	0.93988	1	7	88	1108	12013	1.0007e+62
GO:0043168	anion binding	molecular_function	0.94783	1	7	88	1150	12013	1.00034e+62
GO:0008233	peptidase activity	molecular_function	0.95563	1	1	88	447	12013	100063949
GO:0036094	small molecule binding	molecular_function	0.95613	1	7	88	1169	12013	1.00147e+62
GO:0016021	integral component of membrane	cellular_component	0.96272	1	7	88	2798	12013	1.00056e+62
GO:0016787	hydrolase activity	molecular_function	0.98764	1	5	88	1296	12013	1.00054e+44

## Sheet: KEGG_Enrichment_Methy_CG
##Databases: KEGG PATHWAY
##Statistical test method: hypergeometric test / Fisher's exact test
##FDR correction method: Benjamini and Hochberg
#Term	Database	ID	Input number	Background number	P-Value	Corrected P-Value	Input	Hyperlink
Axon guidance	KEGG PATHWAY	ecb04360	68	181	3.10260672301e-12	5.61112171023e-10	100054607|100072862|100050968|100059157|100146368|100058245|100054213|100067195|100058188|100063217|100072180|100060218|100071503|100060411|100055670|100058349|100146348|100066188|100063240|100057358|100051861|100052657|100052488|100061732|100068428|100053554|100056017|100059024|100069870|100069715|100052590|100069054|100070536|100062355|100054221|100062100|100051440|100061033|100051110|100073071…	http://www.genome.jp/kegg-bin/show_pathway?ecb04360/ecb:100033990%09red/ecb:100057358%09red/ecb:100061732%09red/ecb:100072287%09red/ecb:100052488%09red/ecb:100070536%09red/ecb:100058349%09red/ecb:100052657%09red/ecb:100051440%09red/ecb:100072180%09red/ecb:100065867%09red/ecb:100060411%09red/ecb:100054410%09red/ecb:111774429%09red/ecb:100063194%09red/ecb:100147489%09red/ecb:100054706%09red/ecb:100…
Endocytosis	KEGG PATHWAY	ecb04144	84	256	3.50695106889e-12	5.61112171023e-10	100071282|100058336|100060218|100066655|100053764|100053918|100056413|100071351|106781352|100057627|100058188|100058331|100069605|100068654|100065931|100057096|100054114|100072805|100034210|100051657|100055011|100058765|100052296|100070649|100065919|100056309|100064657|100062532|100058900|100058539|100071193|100056391|100057600|100069870|100034114|100034117|100064153|111770054|100053004|100033843…	http://www.genome.jp/kegg-bin/show_pathway?ecb04144/ecb:100033843%09red/ecb:100070282%09red/ecb:100053004%09red/ecb:100069340%09red/ecb:100053624%09red/ecb:100066724%09red/ecb:100071897%09red/ecb:100069605%09red/ecb:100069848%09red/ecb:100052296%09red/ecb:100034089%09red/ecb:100050473%09red/ecb:100058539%09red/ecb:100056391%09red/ecb:100071351%09red/ecb:100056309%09red/ecb:100056212%09red/ecb:100…
Human papillomavirus infection	KEGG PATHWAY	ecb05165	100	342	9.388449322e-12	1.00143459435e-09	100050968|100066148|100058245|100062224|100064184|100630049|100059472|100060434|100060431|100061802|100056391|100056017|100630695|100059146|100054397|100056464|100062391|100054008|100056309|100050473|100033839|100070913|100056062|100146215|100053811|100059157|100053764|100061033|100055269|100147188|100052802|100069786|100146348|100069785|100059315|100070376|102149114|100062414|100051679|100051866…	http://www.genome.jp/kegg-bin/show_pathway?ecb05165/ecb:100070486%09red/ecb:100053027%09red/ecb:100066356%09red/ecb:100146394%09red/ecb:100057395%09red/ecb:100059817%09red/ecb:100049798%09red/ecb:100056062%09red/ecb:100054880%09red/ecb:102149114%09red/ecb:100059472%09red/ecb:100062414%09red/ecb:100059146%09red/ecb:100034211%09red/ecb:100053811%09red/ecb:100054114%09red/ecb:100147654%09red/ecb:111…
MAPK signaling pathway	KEGG PATHWAY	ecb04010	88	292	4.4845961259e-11	3.58767690072e-09	100050968|100060525|100050176|100063646|100050279|100063240|100067818|100060005|100061353|100057759|100033839|100057614|100060423|100070300|100057186|100056278|100066248|100058911|100063318|100058919|100062549|100070664|100073174|100063388|100063873|100060219|100058153|100053481|100057450|100051866|106782258|100056764|100072397|100055086|100068407|100054638|100067492|100065378|100630574|100009699…	http://www.genome.jp/kegg-bin/show_pathway?ecb04010/ecb:100058153%09red/ecb:100051839%09red/ecb:100056239%09red/ecb:100051186%09red/ecb:100061645%09red/ecb:100072862%09red/ecb:100064521%09red/ecb:100058256%09red/ecb:100064671%09red/ecb:100050827%09red/ecb:100063873%09red/ecb:100071790%09red/ecb:100067755%09red/ecb:100063602%09red/ecb:100629648%09red/ecb:100049924%09red/ecb:100073174%09red/ecb:100…
Pathways in cancer	KEGG PATHWAY	ecb05200	131	530	1.19765237694e-10	7.6649752124e-09	100050968|100053393|100066148|100058245|100060525|100070311|100054274|100072938|100630049|100055670|100060434|100070498|100069215|100059178|100058891|100146965|100067420|100067423|100060005|100056017|100630695|100069715|100059146|100052954|100069096|100057614|791252|100060423|100056464|100064184|100054008|100033839|100063318|100062549|106782489|100066921|100146215|100060219|100059157|100071503|10…	http://www.genome.jp/kegg-bin/show_pathway?ecb05200/ecb:100033990%09red/ecb:100062483%09red/ecb:100053027%09red/ecb:100061567%09red/ecb:100064813%09red/ecb:100034080%09red/ecb:100059178%09red/ecb:102149114%09red/ecb:100146368%09red/ecb:100059146%09red/ecb:100070498%09red/ecb:100147654%09red/ecb:100064671%09red/ecb:100147102%09red/ecb:100068636%09red/ecb:100630049%09red/ecb:100051623%09red/ecb:100…
Proteoglycans in cancer	KEGG PATHWAY	ecb05205	67	201	3.00722434966e-10	1.60385298649e-08	100146215|100050968|100059157|100146368|100069215|100071701|100147450|100055459|100009701|100058188|100053811|100063217|100147634|102147960|100034198|100071503|100055670|100056278|100052205|100049880|100064198|100146348|100059727|100068724|100064557|100058245|100070376|102149114|100034056|100052828|100051866|100067268|100069870|100063928|106782258|100053005|100061130|100062924|100069711|100053027…	http://www.genome.jp/kegg-bin/show_pathway?ecb05205/ecb:100064198%09red/ecb:100067268%09red/ecb:100033990%09red/ecb:100062775%09red/ecb:100064184%09red/ecb:100064671%09red/ecb:100146215%09red/ecb:100063217%09red/ecb:100056278%09red/ecb:100068724%09red/ecb:100050139%09red/ecb:100056239%09red/ecb:100059727%09red/ecb:100053005%09red/ecb:106782258%09red/ecb:100063190%09red/ecb:100070376%09red/ecb:100…
Rap1 signaling pathway	KEGG PATHWAY	ecb04015	69	215	6.21236312995e-10	2.81753288548e-08	100050968|100060218|100069215|100058891|100060525|100062549|100057186|100058188|100060219|100053481|100034198|100051000|100060199|100055086|100070498|100069527|100146348|100064671|100069694|100056814|100063240|100034114|100057358|100059274|106782338|100069870|100059861|100054846|100051282|106782258|100061130|100629648|106782874|100050139|100056239|100051329|100033878|100057444|100050855|100071790…	http://www.genome.jp/kegg-bin/show_pathway?ecb04015/ecb:100058188%09red/ecb:100051485%09red/ecb:100057358%09red/ecb:100051329%09red/ecb:100066773%09red/ecb:106782874%09red/ecb:100053481%09red/ecb:100061732%09red/ecb:100054846%09red/ecb:100057444%09red/ecb:100051282%09red/ecb:100056278%09red/ecb:100056049%09red/ecb:100050139%09red/ecb:100056239%09red/ecb:111774429%09red/ecb:100069694%09red/ecb:100…
Human cytomegalovirus infection	KEGG PATHWAY	ecb05163	73	236	7.67080522066e-10	2.81753288548e-08	100072862|100050968|100060005|100053764|100058245|100054213|100053811|100630067|100054114|100034210|100071503|102150905|100067327|100064813|100051650|100070498|100058432|100146348|100069215|100064671|100050855|100050550|100053918|100051657|100034056|100058891|100052828|100051866|100069870|100061874|100056391|100034211|100059736|100065378|106782258|100053005|100061802|100051282|100061395|100056239…	http://www.genome.jp/kegg-bin/show_pathway?ecb05163/ecb:100051485%09red/ecb:100067327%09red/ecb:100051650%09red/ecb:100056182%09red/ecb:100064671%09red/ecb:100050855%09red/ecb:100630493%09red/ecb:100052657%09red/ecb:100050473%09red/ecb:100056278%09red/ecb:100064813%09red/ecb:100056239%09red/ecb:100058432%09red/ecb:100049798%09red/ecb:100061874%09red/ecb:100054331%09red/ecb:100056062%09red/ecb:106…
PI3K-Akt signaling pathway	KEGG PATHWAY	ecb04151	95	350	8.29201884425e-10	2.81753288548e-08	100050968|100066148|100058245|100060525|100009701|100066558|100059472|100060434|100060431|100070796|100056814|100063240|100067818|100062224|100061353|100069096|100057614|791252|100060423|100073076|100057186|100054008|100066248|100033839|100063318|100052084|100054765|100062878|100060219|100055269|100063383|100630067|100064813|100146348|100059315|100070376|100051679|100051866|100055913|100053005|10…	http://www.genome.jp/kegg-bin/show_pathway?ecb04151/ecb:100146703%09red/ecb:100066216%09red/ecb:100066356%09red/ecb:100064813%09red/ecb:100054765%09red/ecb:100051839%09red/ecb:100054880%09red/ecb:102149114%09red/ecb:100059472%09red/ecb:100064671%09red/ecb:100061353%09red/ecb:100070796%09red/ecb:100061395%09red/ecb:100067755%09red/ecb:100629648%09red/ecb:100053005%09red/ecb:100071790%09red/ecb:100…
Human immunodeficiency virus 1 infection	KEGG PATHWAY	ecb05170	71	227	8.80479026711e-10	2.81753288548e-08	100072862|100050968|100053764|100058245|100054213|100052094|100009701|100053811|100069972|100630067|100053481|100054114|100051432|100055670|102150905|100067327|100064813|100051650|100052296|100058432|100146348|100069215|100064671|100050855|100065378|100053918|100051657|100052657|100053019|100056391|100059736|106782258|100053005|100061802|100051282|100050934|100061395|100056239|100054397|100058274…	http://www.genome.jp/kegg-bin/show_pathway?ecb05170/ecb:100054213%09red/ecb:100052094%09red/ecb:100067327%09red/ecb:100071182%09red/ecb:100056182%09red/ecb:100064671%09red/ecb:100053481%09red/ecb:100050855%09red/ecb:100052296%09red/ecb:100052657%09red/ecb:100050473%09red/ecb:100056278%09red/ecb:100064813%09red/ecb:100051432%09red/ecb:100056239%09red/ecb:100050934%09red/ecb:100058432%09red/ecb:100…
Cell adhesion molecules (CAMs)	KEGG PATHWAY	ecb04514	56	159	1.6756288295e-09	4.87455659491e-08	100071640|100053764|100053918|100067948|100069501|100059645|100060257|100054114|100063411|102150905|100059664|100065463|100051657|100052908|100056309|100059727|100055880|100051718|100050997|100054397|100061848|100053205|100051771|100056391|100060287|100057648|100071118|100059024|100052046|100054374|100067189|100060320|100054575|100060531|100070567|100057048|100064803|100050550|100063403|100062081…	http://www.genome.jp/kegg-bin/show_pathway?ecb04514/ecb:100034025%09red/ecb:100051771%09red/ecb:100071118%09red/ecb:100055880%09red/ecb:100072264%09red/ecb:100056182%09red/ecb:100067189%09red/ecb:100064309%09red/ecb:100059645%09red/ecb:100056049%09red/ecb:100056128%09red/ecb:100062081%09red/ecb:100060531%09red/ecb:100059664%09red/ecb:100059727%09red/ecb:100063411%09red/ecb:100051718%09red/ecb:100…
Hippo signaling pathway	KEGG PATHWAY	ecb04390	53	151	4.9667073467e-09	1.31107568772e-07	100146215|100059157|100147102|100067195|100064367|100050150|100053393|100059205|100630049|100056084|102149114|100059146|100049880|100059704|100070486|100071493|100062224|100034117|100067420|100068680|100033843|100053554|100069972|100147654|100033845|100053027|100050139|100146394|100033878|100061033|102148318|100064184|100070133|100072938|100055278|100057123|100060218|100064240|100065624|100146714…	http://www.genome.jp/kegg-bin/show_pathway?ecb04390/ecb:100146394%09red/ecb:100070486%09red/ecb:100054660%09red/ecb:100064184%09red/ecb:100146215%09red/ecb:100056128%09red/ecb:100062224%09red/ecb:100060397%09red/ecb:100056049%09red/ecb:100056084%09red/ecb:100050139%09red/ecb:100059704%09red/ecb:100050150%09red/ecb:100146714%09red/ecb:100064240%09red/ecb:100068680%09red/ecb:100072938%09red/ecb:100…
Ras signaling pathway	KEGG PATHWAY	ecb04014	70	234	5.32624498138e-09	1.31107568772e-07	100050968|100069715|100069215|100060525|100058188|100060219|100062877|100063217|100630067|100034198|100051000|100055670|100060199|100064813|100051650|100058432|100146348|100060748|100064671|100067818|100056699|100063240|100034114|100063318|100052828|100051866|106782338|100069694|100059861|100054846|100066248|100053004|100629648|100059969|100051329|100062924|106782874|100061395|100055086|100049811…	http://www.genome.jp/kegg-bin/show_pathway?ecb04014/ecb:100063240%09red/ecb:100062877%09red/ecb:100053004%09red/ecb:100058432%09red/ecb:100051329%09red/ecb:100051650%09red/ecb:100061395%09red/ecb:106782874%09red/ecb:100061732%09red/ecb:100054846%09red/ecb:100064813%09red/ecb:100060748%09red/ecb:111774429%09red/ecb:100069694%09red/ecb:100061130%09red/ecb:100063190%09red/ecb:100051388%09red/ecb:100…
Signaling pathways regulating pluripotency of stem cells	KEGG PATHWAY	ecb04550	50	139	6.97347985724e-09	1.59393825308e-07	100146215|100050968|100059157|100147102|100067195|100051257|100630049|100147220|102147960|100062493|100034198|102147825|100062619|100049880|100146348|100056239|100064671|100147654|100058699|100629131|100034114|100051866|100056019|102148742|106782258|100033843|100053554|100033845|100053027|100057759|100062041|100061033|100051110|100057614|100054537|100051649|100064184|100056278|100054008|100067535…	http://www.genome.jp/kegg-bin/show_pathway?ecb04550/ecb:100033843%09red/ecb:100064184%09red/ecb:100064671%09red/ecb:100146215%09red/ecb:100056278%09red/ecb:100056239%09red/ecb:100053588%09red/ecb:100054537%09red/ecb:106782258%09red/ecb:100063190%09red/ecb:100051819%09red/ecb:100146348%09red/ecb:100061033%09red/ecb:100147220%09red/ecb:100061130%09red/ecb:100629131%09red/ecb:100051110%09red/ecb:100…
Kaposi sarcoma-associated herpesvirus infection	KEGG PATHWAY	ecb05167	61	200	2.78646937393e-08	5.94446799771e-07	100072862|100050968|100053764|100053918|100054213|111775192|100063383|100630067|100054114|102150905|100055670|100064813|100051650|100051657|100629613|100146348|100055087|100064671|100065378|100052489|100056239|102149114|100062414|111774185|100069870|100056391|100059736|106782258|100061802|100033924|100061395|100055110|100071328|100054397|100058274|100052657|100061033|100051110|100630493|100069613…	http://www.genome.jp/kegg-bin/show_pathway?ecb05167/ecb:100069613%09red/ecb:100058432%09red/ecb:100051650%09red/ecb:100056182%09red/ecb:100052489%09red/ecb:100064671%09red/ecb:100052657%09red/ecb:100056278%09red/ecb:100064813%09red/ecb:100056239%09red/ecb:100071328%09red/ecb:100061130%09red/ecb:100049798%09red/ecb:102149114%09red/ecb:100054331%09red/ecb:100061874%09red/ecb:106782258%09red/ecb:100…
Regulation of actin cytoskeleton	KEGG PATHWAY	ecb04810	62	209	4.97693924771e-08	9.95387849542e-07	100147102|100050968|100064906|100058245|100066733|100063928|100058188|100053811|100058331|100050207|100071224|100071503|100055086|100146348|100050855|100070376|100057358|100034056|100056145|100051679|100033956|100069870|100034114|100064781|100051814|100065944|100068260|100050139|100058336|100060219|100033878|100062100|100054374|100071790|100057614|100056622|100630364|100061295|100072180|100064803…	http://www.genome.jp/kegg-bin/show_pathway?ecb04810/ecb:100051679%09red/ecb:100057358%09red/ecb:100060005%09red/ecb:100070376%09red/ecb:106782874%09red/ecb:100147102%09red/ecb:100056128%09red/ecb:100051266%09red/ecb:100054374%09red/ecb:100072180%09red/ecb:100056049%09red/ecb:100068724%09red/ecb:100050139%09red/ecb:100065944%09red/ecb:111774175%09red/ecb:100050855%09red/ecb:100063190%09red/ecb:100…
Human T-cell leukemia virus 1 infection	KEGG PATHWAY	ecb05166	66	232	7.0009527971e-08	1.31782640887e-06	100058891|100072862|100056391|100053764|100053918|100054213|100050140|100051388|102149114|100060257|100071110|100054114|102150905|100058432|100034044|100070498|100146348|100056309|100058904|100069613|100050550|100067388|100051657|100064671|100061874|100052828|100053057|100034117|100060287|100033843|100059969|100033845|100034211|100630695|100054397|100052954|100060320|100052657|100060531|100050559…	http://www.genome.jp/kegg-bin/show_pathway?ecb05166/ecb:100069768%09red/ecb:100069613%09red/ecb:100058432%09red/ecb:100056182%09red/ecb:100069676%09red/ecb:100061688%09red/ecb:100064671%09red/ecb:100056128%09red/ecb:100052657%09red/ecb:100060531%09red/ecb:100056049%09red/ecb:100034080%09red/ecb:100147220%09red/ecb:100049798%09red/ecb:100061874%09red/ecb:100056062%09red/ecb:100063190%09red/ecb:100…
Yersinia infection	KEGG PATHWAY	ecb05135	43	124	1.75289984665e-07	3.11626639405e-06	100053811|100058245|100058188|100053481|100071503|100058432|100051650|100052296|100146348|100050207|100050855|100064430|100052657|100062414|100059274|100069870|100033909|106782258|100072397|100064671|100050139|100056239|100033878|100062100|100061033|100054247|100064973|100065920|100070300|100061130|100050176|100056278|100065378|100061732|111774185|100058911|100073291|100063190|100055697|100051623…	http://www.genome.jp/kegg-bin/show_pathway?ecb05135/ecb:100051650%09red/ecb:100064671%09red/ecb:100053481%09red/ecb:100052296%09red/ecb:100052657%09red/ecb:100056278%09red/ecb:100058432%09red/ecb:100050139%09red/ecb:100056239%09red/ecb:100073291%09red/ecb:100050176%09red/ecb:111774175%09red/ecb:100050855%09red/ecb:106782258%09red/ecb:100063190%09red/ecb:100064973%09red/ecb:100065920%09red/ecb:100…
Glutamatergic synapse	KEGG PATHWAY	ecb04724	40	111	2.05744730887e-07	3.46517441494e-06	100051186|100069215|100072862|111774159|100056993|100630067|100063477|100064813|100630493|100070498|100061705|100051510|100058891|100052828|100059861|100052178|100051282|100146907|100054716|100051329|100069209|100062355|100058274|100061395|100061879|100049924|100056464|100064557|100061874|100059736|100630574|100057463|100063318|100062549|100051485|100053019|100068333|100063873|100069331|100146911	http://www.genome.jp/kegg-bin/show_pathway?ecb04724/ecb:100051510%09red/ecb:100061705%09red/ecb:100051329%09red/ecb:100069209%09red/ecb:100068333%09red/ecb:100052178%09red/ecb:100056993%09red/ecb:100051485%09red/ecb:100064813%09red/ecb:100051186%09red/ecb:111774159%09red/ecb:100063873%09red/ecb:100057463%09red/ecb:100061874%09red/ecb:100146911%09red/ecb:100069331%09red/ecb:100069215%09red/ecb:100…
Wnt signaling pathway	KEGG PATHWAY	ecb04310	49	154	2.19250377834e-07	3.50800604534e-06	100146215|100059157|100146368|100069215|100057532|100054745|100147102|100054115|102147960|100059585|100064718|100630049|100049880|102149114|100064565|100054869|100055845|100061874|100056830|100054213|100052828|100062774|100147654|100069972|100072862|100056017|100053027|100059146|100052657|100061033|100069613|100051649|100064184|100072938|100059048|100065378|100057156|100061732|100057994|100062946…	http://www.genome.jp/kegg-bin/show_pathway?ecb04310/ecb:100054745%09red/ecb:100057139%09red/ecb:100056830%09red/ecb:100065602%09red/ecb:100064718%09red/ecb:100064184%09red/ecb:100053027%09red/ecb:100066492%09red/ecb:100054869%09red/ecb:100052657%09red/ecb:100051485%09red/ecb:100055845%09red/ecb:100061874%09red/ecb:100069962%09red/ecb:100072938%09red/ecb:100054194%09red/ecb:100054213%09red/ecb:100…
Cellular senescence	KEGG PATHWAY	ecb04218	51	167	3.55259878123e-07	5.41348385712e-06	100051186|100050968|100053764|100053918|100054213|102149114|100053481|100066558|100054114|106781398|100051000|102150905|100051657|100146348|100056309|100064671|100050550|100059194|100069786|100052657|100056391|100034117|100060431|100065378|106782258|100033843|100069972|100072862|100033845|100051623|100056239|100054397|100058310|100052084|100051110|100067894|100064559|100056278|100064557|100061874…	http://www.genome.jp/kegg-bin/show_pathway?ecb04218/ecb:100069786%09red/ecb:100060431%09red/ecb:100056182%09red/ecb:100064671%09red/ecb:100053481%09red/ecb:100066558%09red/ecb:100052657%09red/ecb:100050473%09red/ecb:100056278%09red/ecb:100056239%09red/ecb:100051186%09red/ecb:100049798%09red/ecb:100061874%09red/ecb:100056062%09red/ecb:106782258%09red/ecb:100063190%09red/ecb:100064781%09red/ecb:100…
Oxytocin signaling pathway	KEGG PATHWAY	ecb04921	47	149	4.70122722264e-07	6.83814868748e-06	100063388|100051186|100050968|100146368|100069215|100054213|100063928|100057437|100060665|100034098|100034090|100070498|100034095|100058891|100058387|100065378|100058510|102149114|100034056|100057533|100052828|100069870|100072862|100050139|100068407|100052657|100051110|100061645|100049924|100056464|100009710|100054570|100064557|100061874|100051282|100063318|100063190|100059197|100062549|100051388…	http://www.genome.jp/kegg-bin/show_pathway?ecb04921/ecb:100073174%09red/ecb:100051485%09red/ecb:100052657%09red/ecb:100055199%09red/ecb:100050139%09red/ecb:100058510%09red/ecb:100051186%09red/ecb:100061645%09red/ecb:100061874%09red/ecb:100063190%09red/ecb:100055416%09red/ecb:100034098%09red/ecb:100054213%09red/ecb:100051282%09red/ecb:102149114%09red/ecb:100034056%09red/ecb:100065378%09red/ecb:100…
EGFR tyrosine kinase inhibitor resistance	KEGG PATHWAY	ecb01521	32	80	5.31272456055e-07	7.3916167799e-06	100050968|100069215|100066558|100034198|100055670|100146348|100066216|100064671|100051866|100069870|100034114|100064312|100053005|100061130|100062924|106782874|100050934|100055086|100061033|100051110|100060423|100073076|100054008|100033839|100063318|100051623|100033956|100062549|100067755|100070283|100063190|100061417	http://www.genome.jp/kegg-bin/show_pathway?ecb01521/ecb:100066216%09red/ecb:100053005%09red/ecb:106782874%09red/ecb:100066558%09red/ecb:100034198%09red/ecb:100050934%09red/ecb:100063190%09red/ecb:100070283%09red/ecb:100146348%09red/ecb:100061033%09red/ecb:100055086%09red/ecb:100069215%09red/ecb:100051110%09red/ecb:100062924%09red/ecb:100060423%09red/ecb:100064312%09red/ecb:100064671%09red/ecb:100…
Bacterial invasion of epithelial cells	KEGG PATHWAY	ecb05100	30	72	6.02494481101e-07	8.03325974801e-06	100053811|100053393|100058245|100056774|100057627|100058188|100147634|100058639|100146348|100070757|100069870|100057933|100066751|100066358|100058331|100050139|100058336|100033878|100058313|100050855|100063132|100061732|100070282|100057066|100051623|100070647|100055697|100055551|100054189|100062924	http://www.genome.jp/kegg-bin/show_pathway?ecb05100/ecb:100050139%09red/ecb:100055551%09red/ecb:100058639%09red/ecb:100066358%09red/ecb:100050855%09red/ecb:100070282%09red/ecb:100070757%09red/ecb:100146348%09red/ecb:100062924%09red/ecb:100056774%09red/ecb:100063132%09red/ecb:100147634%09red/ecb:100053811%09red/ecb:100058188%09red/ecb:100061732%09red/ecb:100058313%09red/ecb:100058336%09red/ecb:100…
Viral carcinogenesis	KEGG PATHWAY	ecb05203	59	213	7.01724991902e-07	8.98207989635e-06	100062878|100053811|100053764|100053918|100053057|100060980|100058188|100146361|102149114|100054114|100062208|100054008|102150905|100058432|100056084|100051657|100146348|100056309|100058904|100069613|100050617|100067014|100061976|100056692|100069786|100052828|100051866|100069870|100056391|100067729|100060431|100073305|100063383|100055110|100055087|100054397|100052954|100052084|100050559|100067894…	http://www.genome.jp/kegg-bin/show_pathway?ecb05203/ecb:100069786%09red/ecb:100073305%09red/ecb:100060431%09red/ecb:100069613%09red/ecb:100058432%09red/ecb:100056182%09red/ecb:100062878%09red/ecb:100062208%09red/ecb:100050473%09red/ecb:100063383%09red/ecb:100056084%09red/ecb:100534009%09red/ecb:100059817%09red/ecb:100049798%09red/ecb:100056062%09red/ecb:100056692%09red/ecb:100067014%09red/ecb:100…
mTOR signaling pathway	KEGG PATHWAY	ecb04150	47	152	7.49819705923e-07	9.12291788267e-06	100146215|100050968|100059157|100069215|100053027|100056552|100063745|102147960|100034198|100051354|100066797|100049880|100146348|100066216|100064671|100052790|100051821|100050623|100051866|100055913|100067764|100053005|100061130|100147654|100072397|100056017|100629499|100009710|100147353|100061033|100051110|100073076|100064184|100050176|100055157|100066248|100068917|100052380|100058911|100063318…	http://www.genome.jp/kegg-bin/show_pathway?ecb04150/ecb:100146703%09red/ecb:100066216%09red/ecb:100053005%09red/ecb:100050623%09red/ecb:100064184%09red/ecb:100064671%09red/ecb:100146215%09red/ecb:100055913%09red/ecb:100034198%09red/ecb:100050176%09red/ecb:100052790%09red/ecb:100056552%09red/ecb:100063190%09red/ecb:100066797%09red/ecb:100066248%09red/ecb:100146348%09red/ecb:100061033%09red/ecb:100…
Focal adhesion	KEGG PATHWAY	ecb04510	56	198	7.6974619635e-07	9.12291788267e-06	106782874|100053811|100066148|100058245|100055269|100063928|100058188|100050968|100058057|100059472|100034198|100063217|100055086|100069663|100060434|102149114|100069527|100146348|100069215|100064671|100050855|100059315|100070376|100034056|100051679|100051866|100061732|100069870|100050839|100065944|100050934|100058256|100050139|100066356|100061033|100051110|100009713|100055199|100054374|100056199…	http://www.genome.jp/kegg-bin/show_pathway?ecb04510/ecb:100051679%09red/ecb:100058057%09red/ecb:100147478%09red/ecb:100061732%09red/ecb:100071481%09red/ecb:100070376%09red/ecb:106782874%09red/ecb:100064285%09red/ecb:100066356%09red/ecb:100054374%09red/ecb:100034198%09red/ecb:100050139%09red/ecb:100050839%09red/ecb:100065944%09red/ecb:100050934%09red/ecb:100050855%09red/ecb:100055199%09red/ecb:100…
Viral myocarditis	KEGG PATHWAY	ecb05416	30	74	9.50809711072e-07	1.0866396698e-05	100053764|100053918|100053150|100060257|100054114|102150905|100069715|100071378|102149114|100056309|100051657|100056391|100060287|100050139|100054397|100060320|100060531|791239|100055483|100050550|100061732|100054331|100050473|100034210|100034211|100052184|100033878|100056049|100056128|100056062	http://www.genome.jp/kegg-bin/show_pathway?ecb05416/ecb:100053150%09red/ecb:100056182%09red/ecb:100056128%09red/ecb:100060531%09red/ecb:100056049%09red/ecb:100050139%09red/ecb:100049798%09red/ecb:100054331%09red/ecb:100056062%09red/ecb:100056391%09red/ecb:102149114%09red/ecb:100060320%09red/ecb:100054397%09red/ecb:100054114%09red/ecb:100061732%09red/ecb:100050473%09red/ecb:100050550%09red/ecb:100…
Thyroid hormone signaling pathway	KEGG PATHWAY	ecb04919	39	118	1.69123384146e-06	1.86618906644e-05	100050968|100069215|100061033|100053057|100050359|100063285|100055752|100055670|102149114|100051656|100146348|100064671|100051615|100063318|100052828|100069870|100065126|100050139|100146771|100033878|100069613|100051110|100051174|100061130|100056881|100052084|100069513|100054331|100069796|100069096|100073014|100062895|100061976|100051815|100063190|100034080|100062549|100051485|100051623	http://www.genome.jp/kegg-bin/show_pathway?ecb04919/ecb:100051656%09red/ecb:100051485%09red/ecb:100062895%09red/ecb:100050359%09red/ecb:100069513%09red/ecb:100069796%09red/ecb:100069613%09red/ecb:100051615%09red/ecb:100050139%09red/ecb:100034080%09red/ecb:100054331%09red/ecb:100051815%09red/ecb:100063190%09red/ecb:102149114%09red/ecb:100146348%09red/ecb:100061033%09red/ecb:100069215%09red/ecb:100…
Fc gamma R-mediated phagocytosis	KEGG PATHWAY	ecb04666	32	89	3.37477411031e-06	3.599759051e-05	100050968|100069215|100051333|100063383|100058188|100062877|100068654|100146522|100055670|100146348|100064671|100064896|100053005|100058331|100057627|100058336|100062100|100050855|100051110|100065920|100055483|100064430|100061732|100061950|100051623|100063318|100062549|100063217|100070269|100066751|111774175|100061130	http://www.genome.jp/kegg-bin/show_pathway?ecb04666/ecb:100062877%09red/ecb:100053005%09red/ecb:100064671%09red/ecb:100061130%09red/ecb:111774175%09red/ecb:100050855%09red/ecb:100064896%09red/ecb:100065920%09red/ecb:100062100%09red/ecb:100146348%09red/ecb:100146522%09red/ecb:100069215%09red/ecb:100061950%09red/ecb:100051110%09red/ecb:100058331%09red/ecb:100058188%09red/ecb:100061732%09red/ecb:100…
Hepatocellular carcinoma	KEGG PATHWAY	ecb05225	49	173	3.52803868952e-06	3.64184638919e-05	100146215|100050968|100059157|100055128|100630695|100147102|100058329|102147960|100061001|100630049|100055670|100049880|102149114|100146348|100069215|100064671|100147654|100056017|100055426|100051866|100034117|100053005|100049916|100062924|100060514|100053027|100033878|100050139|100059146|100058279|100064261|100147353|100061033|100051110|100060423|100051649|100064184|100072938|100066816|100033843…	http://www.genome.jp/kegg-bin/show_pathway?ecb05225/ecb:100033843%09red/ecb:100053005%09red/ecb:100064184%09red/ecb:100060514%09red/ecb:100146215%09red/ecb:100066816%09red/ecb:100050139%09red/ecb:100061130%09red/ecb:100059851%09red/ecb:100063190%09red/ecb:100051388%09red/ecb:100063318%09red/ecb:102149114%09red/ecb:100146348%09red/ecb:100062924%09red/ecb:100059146%09red/ecb:100069215%09red/ecb:102…
Dopaminergic synapse	KEGG PATHWAY	ecb04728	40	128	3.90081605484e-06	3.90081605484e-05	100053019|100051186|100146368|100069215|100056413|100062224|100060665|100060079|100069604|100630067|100070133|100054440|100064813|100070498|100064671|100050622|100058805|100052828|100051282|106782258|100072862|100051329|100056239|100058274|100061033|100061395|100630493|100049924|100056464|100056278|100064557|100059736|100630574|100063318|100062549|100051485|100054977|100063873|100069331|100061130	http://www.genome.jp/kegg-bin/show_pathway?ecb04728/ecb:100051485%09red/ecb:100051329%09red/ecb:100050622%09red/ecb:100064671%09red/ecb:100062224%09red/ecb:100064813%09red/ecb:100056239%09red/ecb:100051186%09red/ecb:106782258%09red/ecb:100056413%09red/ecb:100054880%09red/ecb:100063873%09red/ecb:100061033%09red/ecb:100058805%09red/ecb:100069331%09red/ecb:100146368%09red/ecb:100069215%09red/ecb:100…
Phospholipase D signaling pathway	KEGG PATHWAY	ecb04072	44	149	4.48632058036e-06	4.35037147187e-05	100050968|100060528|100058891|100057627|100062877|100057600|100055670|100060199|100070498|100146348|100068797|100064671|100057170|100051866|106782338|100052178|100061130|100060005|100062924|106782874|100069735|100063383|100055086|100070282|100051110|100061879|100065920|100009714|100056464|100050499|100066248|100060911|100051662|100063318|100051976|100063190|100067755|100051485|100064781|100070283…	http://www.genome.jp/kegg-bin/show_pathway?ecb04072/ecb:100057170%09red/ecb:100065016%09red/ecb:100062877%09red/ecb:100051485%09red/ecb:100060005%09red/ecb:106782874%09red/ecb:100052178%09red/ecb:111774175%09red/ecb:100051976%09red/ecb:100063190%09red/ecb:100064781%09red/ecb:100070283%09red/ecb:100070282%09red/ecb:100066248%09red/ecb:100065920%09red/ecb:100146348%09red/ecb:100062924%09red/ecb:100…
Ubiquitin mediated proteolysis	KEGG PATHWAY	ecb04120	41	136	6.16543303678e-06	5.80276050521e-05	102148488|100055128|100057532|100052741|100050962|100061420|100057575|100060214|100630045|100061287|100062598|100052296|100056934|100067388|100067262|100055998|100051493|100058679|100065773|111774290|100056971|100065770|100069972|100063241|100053772|100064883|100053101|100053167|100069340|100057243|100062946|100061688|100061819|100067217|100052084|100071215|100051527|100068879|100066866|100033938…	http://www.genome.jp/kegg-bin/show_pathway?ecb04120/ecb:100056971%09red/ecb:100069340%09red/ecb:100053101%09red/ecb:100053772%09red/ecb:100055998%09red/ecb:100057243%09red/ecb:100062946%09red/ecb:100053167%09red/ecb:100058679%09red/ecb:100061420%09red/ecb:100063241%09red/ecb:100064918%09red/ecb:100065773%09red/ecb:100056934%09red/ecb:100061287%09red/ecb:100067262%09red/ecb:100055128%09red/ecb:102…
Neurotrophin signaling pathway	KEGG PATHWAY	ecb04722	38	122	7.14896583178e-06	6.53619733191e-05	100050968|100146368|100051333|100058188|100066558|100073186|100055670|100052296|100069527|100146348|100064671|100050855|100051866|100069694|106782258|100072397|100062924|100050934|100052205|100056239|100061033|100051110|100069852|100061688|100067894|100061130|100050176|100056278|100069715|100061732|100059630|100058911|100059187|100051623|100051839|100063190|100049942|100073174	http://www.genome.jp/kegg-bin/show_pathway?ecb04722/ecb:100073174%09red/ecb:100064671%09red/ecb:100066558%09red/ecb:100052296%09red/ecb:100056278%09red/ecb:100051839%09red/ecb:100056239%09red/ecb:100050176%09red/ecb:100069694%09red/ecb:100050934%09red/ecb:100050855%09red/ecb:106782258%09red/ecb:100063190%09red/ecb:100146348%09red/ecb:100062924%09red/ecb:100059187%09red/ecb:100146368%09red/ecb:100…
VEGF signaling pathway	KEGG PATHWAY	ecb04370	24	58	8.53352738747e-06	7.58535767775e-05	100072862|100050968|100069215|100058245|100058188|100053811|100055670|100146348|100064671|100069870|106782258|100056239|100052657|100051110|100061130|100056278|100061874|100061732|100054331|100033839|100063318|100063190|100062549|100051623	http://www.genome.jp/kegg-bin/show_pathway?ecb04370/ecb:100064671%09red/ecb:100052657%09red/ecb:100056278%09red/ecb:100056239%09red/ecb:100054331%09red/ecb:106782258%09red/ecb:100063190%09red/ecb:100061874%09red/ecb:100146348%09red/ecb:100061130%09red/ecb:100051110%09red/ecb:100053811%09red/ecb:100058188%09red/ecb:100061732%09red/ecb:100051623%09red/ecb:100069215%09red/ecb:100069870%09red/ecb:100…
Hepatitis B	KEGG PATHWAY	ecb05161	46	165	9.70754437661e-06	8.39571405545e-05	100050968|100069215|100071701|100054213|100009701|100053481|100147188|100059205|100058432|100051650|100052296|100146348|100061802|100064671|100056084|100056239|100062414|100051866|100069870|100034117|100057123|106782258|100033843|100033845|100050934|100055110|100055087|100052954|100052657|100069613|100051110|100061688|100070300|100061130|100056278|100054008|100065378|100054331|111774185|100063318…	http://www.genome.jp/kegg-bin/show_pathway?ecb05161/ecb:100069613%09red/ecb:100009701%09red/ecb:100051650%09red/ecb:100064671%09red/ecb:100053481%09red/ecb:100052296%09red/ecb:100052657%09red/ecb:100056278%09red/ecb:100058432%09red/ecb:100056084%09red/ecb:100056239%09red/ecb:100050934%09red/ecb:100054331%09red/ecb:106782258%09red/ecb:100063190%09red/ecb:100054213%09red/ecb:100146348%09red/ecb:100…
Relaxin signaling pathway	KEGG PATHWAY	ecb04926	39	130	1.12517786087e-05	9.26777996497e-05	100050968|100066148|100058891|100630067|100064813|100070498|100146348|100064657|100052828|100051866|100069870|100034117|100068567|106782258|100033843|100051282|100033845|100064671|100061395|100056239|100058274|100146149|100051110|100630493|100067894|100056464|100051079|100056278|100059736|100630574|100033839|100063318|100063190|100064240|100067755|100051485|100051623|100033877|100061130	http://www.genome.jp/kegg-bin/show_pathway?ecb04926/ecb:100051485%09red/ecb:100064657%09red/ecb:100068567%09red/ecb:100056278%09red/ecb:100064813%09red/ecb:100056239%09red/ecb:106782258%09red/ecb:100063190%09red/ecb:100630067%09red/ecb:100051282%09red/ecb:100146348%09red/ecb:100033845%09red/ecb:100033843%09red/ecb:100061130%09red/ecb:100051110%09red/ecb:100034117%09red/ecb:100070498%09red/ecb:100…
Sphingolipid signaling pathway	KEGG PATHWAY	ecb04071	37	120	1.12951068323e-05	9.26777996497e-05	100050968|100069215|100062224|100062549|100059392|100062877|100070133|100073186|100055037|100054440|100629639|100146348|100063300|100034056|106782258|100060005|100058299|100050934|100056239|100064671|100049834|100051110|100067894|100060079|100056278|100061732|100066888|100061850|100063318|100051623|100064240|100051485|100054977|100070646|100063190|100066949|100061130	http://www.genome.jp/kegg-bin/show_pathway?ecb04071/ecb:100062877%09red/ecb:100051485%09red/ecb:100060005%09red/ecb:100066888%09red/ecb:100062224%09red/ecb:100062549%09red/ecb:100056239%09red/ecb:100050934%09red/ecb:100629639%09red/ecb:106782258%09red/ecb:100063190%09red/ecb:100063300%09red/ecb:100054880%09red/ecb:100146348%09red/ecb:100034056%09red/ecb:100069215%09red/ecb:100051110%09red/ecb:100…
Epstein-Barr virus infection	KEGG PATHWAY	ecb05169	55	216	1.31722640423e-05	0.000105378112339	100053764|100053918|100050934|100050140|100009701|100063383|102149114|100053481|100060257|100054114|100051432|100058456|100055670|100058432|100051650|100051657|100146348|100061802|100064671|100050550|100052489|100056239|100052296|100056391|100060287|106782258|100034211|100055110|100055087|100054397|100060320|100060531|100064312|100051174|100070300|100055483|100056278|100054008|100052084|100056309…	http://www.genome.jp/kegg-bin/show_pathway?ecb05169/ecb:100009701%09red/ecb:100051650%09red/ecb:100056182%09red/ecb:100052489%09red/ecb:100064671%09red/ecb:100053481%09red/ecb:100052296%09red/ecb:100060531%09red/ecb:100056278%09red/ecb:100058432%09red/ecb:100051432%09red/ecb:100056239%09red/ecb:100050934%09red/ecb:100049798%09red/ecb:100054331%09red/ecb:100056062%09red/ecb:106782258%09red/ecb:100…
ErbB signaling pathway	KEGG PATHWAY	ecb04012	29	85	2.12447131735e-05	0.0001658123955	100050968|100146368|100069215|100058245|100063217|100061417|100055670|100146348|100064671|100051866|100069870|100053005|100062924|106782874|100069715|100052954|100061033|100051110|100060423|100061130|100061819|100050855|100056845|100063318|100051623|100062549|100051388|100067755|100063190	http://www.genome.jp/kegg-bin/show_pathway?ecb04012/ecb:100053005%09red/ecb:106782874%09red/ecb:100050855%09red/ecb:100063190%09red/ecb:100051388%09red/ecb:100146348%09red/ecb:100056845%09red/ecb:100062924%09red/ecb:100146368%09red/ecb:100069215%09red/ecb:100061819%09red/ecb:100051110%09red/ecb:100060423%09red/ecb:100064671%09red/ecb:100052904%09red/ecb:100051623%09red/ecb:100061130%09red/ecb:100…
HIF-1 signaling pathway	KEGG PATHWAY	ecb04066	34	110	2.40644349543e-05	0.000183348075842	100146368|100069215|100059178|100034198|100066121|100055670|100064859|100146348|100066216|100064671|100070251|100064521|100034089|100067818|100053005|106782874|100050934|100009677|100060551|100069613|100067894|100073076|100072656|100066248|100033839|100034080|100051623|100063333|100063318|100062549|100067755|100070818|100063190|100061130	http://www.genome.jp/kegg-bin/show_pathway?ecb04066/ecb:100064859%09red/ecb:100066216%09red/ecb:100053005%09red/ecb:100059178%09red/ecb:106782874%09red/ecb:100070251%09red/ecb:100034089%09red/ecb:100069613%09red/ecb:100060551%09red/ecb:100034080%09red/ecb:100067818%09red/ecb:100050934%09red/ecb:100063190%09red/ecb:100146348%09red/ecb:100066248%09red/ecb:100064521%09red/ecb:100146368%09red/ecb:100…
Adherens junction	KEGG PATHWAY	ecb04520	25	68	2.82599904458e-05	0.000210306905643	100071640|100053393|100058188|100063411|100060218|100059664|100065463|100053205|100069870|100034117|100054846|100033843|100033845|100050139|100059146|100069613|100057614|100050207|100072938|100068724|100061732|100066248|100067755|100066751|100033878	http://www.genome.jp/kegg-bin/show_pathway?ecb04520/ecb:100069613%09red/ecb:100065463%09red/ecb:100054846%09red/ecb:100059664%09red/ecb:100068724%09red/ecb:100050139%09red/ecb:100063411%09red/ecb:100066751%09red/ecb:100072938%09red/ecb:100066248%09red/ecb:100033845%09red/ecb:100033843%09red/ecb:100059146%09red/ecb:100057614%09red/ecb:100034117%09red/ecb:100058188%09red/ecb:100061732%09red/ecb:100…
Morphine addiction	KEGG PATHWAY	ecb05032	30	92	3.11938784992e-05	0.000221823135994	100063873|100069215|100058891|100063455|100059608|100060665|100630067|100050311|100064813|100070498|100065919|100064657|100052828|100059736|100147080|100053624|100058274|100061395|100630493|100056464|100053961|100146532|100051282|100630574|100070015|100063318|100062549|100053692|100063963|100051344	http://www.genome.jp/kegg-bin/show_pathway?ecb05032/ecb:100053624%09red/ecb:100053961%09red/ecb:100064657%09red/ecb:100063455%09red/ecb:100064813%09red/ecb:100051344%09red/ecb:100059608%09red/ecb:100147080%09red/ecb:100069215%09red/ecb:100070498%09red/ecb:100058274%09red/ecb:100630574%09red/ecb:100059736%09red/ecb:100060665%09red/ecb:100058891%09red/ecb:100630067%09red/ecb:100063873%09red/ecb:100…
PD-L1 expression and PD-1 checkpoint pathway in cancer	KEGG PATHWAY	ecb05235	30	92	3.11938784992e-05	0.000221823135994	100072862|100050968|100009701|100067948|100053481|100051432|100058432|100052296|100146348|100064671|100065378|100062414|106782258|100053005|106782874|100056239|100052657|111774185|100067894|100061130|100056278|100054008|100070207|100064430|100061874|100051110|100051623|100063333|100067755|100063190	http://www.genome.jp/kegg-bin/show_pathway?ecb05235/ecb:100053005%09red/ecb:106782874%09red/ecb:100053481%09red/ecb:100052296%09red/ecb:100052657%09red/ecb:100056278%09red/ecb:100058432%09red/ecb:100056239%09red/ecb:100009701%09red/ecb:106782258%09red/ecb:100063190%09red/ecb:100061874%09red/ecb:100146348%09red/ecb:100062414%09red/ecb:100061130%09red/ecb:100051110%09red/ecb:100070207%09red/ecb:100…
GnRH signaling pathway	KEGG PATHWAY	ecb04912	30	93	3.68240273056e-05	0.000247231007035	100051186|100050968|100146368|100069215|100051333|100058188|100053481|100067327|100070498|100058891|100052828|100051866|100069870|106782258|100034170|100056239|100051110|100061688|100049924|100056464|100056278|100064557|100063318|100063190|100058153|100051388|100067755|100051485|100053019|100073174	http://www.genome.jp/kegg-bin/show_pathway?ecb04912/ecb:100058153%09red/ecb:100058188%09red/ecb:100073174%09red/ecb:100051485%09red/ecb:100067327%09red/ecb:100053481%09red/ecb:100056278%09red/ecb:100056239%09red/ecb:100051186%09red/ecb:106782258%09red/ecb:100063190%09red/ecb:100052828%09red/ecb:100146368%09red/ecb:100069215%09red/ecb:100051110%09red/ecb:100070498%09red/ecb:100034170%09red/ecb:100…
Gastric cancer	KEGG PATHWAY	ecb05226	41	149	3.68370202786e-05	0.000247231007035	100146215|100050968|100059157|100630695|100147102|100060525|100060219|100053393|100630049|100049880|102149114|100146348|100064671|100147654|100056017|100051866|100034117|100069096|100053005|100629648|100033845|106782874|100053027|100059146|100147353|100061033|100051110|100051649|100064184|100072938|100071790|100063190|100050934|100033843|100067755|102147960|100051623|100062924|100147450|100033956…	http://www.genome.jp/kegg-bin/show_pathway?ecb05226/ecb:100053005%09red/ecb:100064184%09red/ecb:106782874%09red/ecb:100053027%09red/ecb:100147450%09red/ecb:100050934%09red/ecb:100072938%09red/ecb:102149114%09red/ecb:100146348%09red/ecb:100061033%09red/ecb:100033843%09red/ecb:100059146%09red/ecb:100051110%09red/ecb:100062924%09red/ecb:100034117%09red/ecb:100063190%09red/ecb:100033845%09red/ecb:100…
Circadian entrainment	KEGG PATHWAY	ecb04713	31	98	3.75037163336e-05	0.000247231007035	100051186|100146368|100069215|100058891|100057437|100060665|100630067|100073046|100034090|100064813|100070498|100051329|100052828|100059861|100051282|100051079|100058274|100146638|100061395|100630493|100049924|100056464|100067492|100059736|100630574|100063318|100062549|100051485|100053019|100034167|100069331	http://www.genome.jp/kegg-bin/show_pathway?ecb04713/ecb:100051485%09red/ecb:100073046%09red/ecb:100051329%09red/ecb:100067492%09red/ecb:100064813%09red/ecb:100051186%09red/ecb:100058274%09red/ecb:100069331%09red/ecb:100146368%09red/ecb:100069215%09red/ecb:100070498%09red/ecb:100146638%09red/ecb:100051079%09red/ecb:100630574%09red/ecb:100053019%09red/ecb:100059736%09red/ecb:100034090%09red/ecb:100…
Cholinergic synapse	KEGG PATHWAY	ecb04725	34	113	3.78572479522e-05	0.000247231007035	100051186|100146368|100064906|100063873|100060336|100060665|100071357|100630067|100067327|100064813|100070498|100146986|100069215|100064671|100058891|100052828|100059736|100146348|100050934|100058274|100061395|100630493|100049924|100061130|100064557|100051282|100630574|100063318|100051623|100062549|100051485|100069149|100053019|100067963	http://www.genome.jp/kegg-bin/show_pathway?ecb04725/ecb:100146986%09red/ecb:100051485%09red/ecb:100067327%09red/ecb:100067963%09red/ecb:100064671%09red/ecb:100064813%09red/ecb:100051186%09red/ecb:100069149%09red/ecb:100146348%09red/ecb:100146368%09red/ecb:100069215%09red/ecb:100070498%09red/ecb:100058274%09red/ecb:100630574%09red/ecb:100053019%09red/ecb:100059736%09red/ecb:100071357%09red/ecb:100…
Renal cell carcinoma	KEGG PATHWAY	ecb05211	25	71	5.03421652839e-05	0.000322189857817	100050968|100059178|100058188|100064859|100069527|100146348|100064671|100052790|100051866|100067423|100062924|100060551|100069613|100051110|100060423|100061130|100050855|100061732|100033839|100034080|100051623|100063217|100070283|100063190|100064559	http://www.genome.jp/kegg-bin/show_pathway?ecb05211/ecb:100064859%09red/ecb:100069613%09red/ecb:100059178%09red/ecb:100064671%09red/ecb:100060551%09red/ecb:100034080%09red/ecb:100052790%09red/ecb:100050855%09red/ecb:100063190%09red/ecb:100070283%09red/ecb:100146348%09red/ecb:100062924%09red/ecb:100061130%09red/ecb:100067423%09red/ecb:100051110%09red/ecb:100060423%09red/ecb:100058188%09red/ecb:100…
T cell receptor signaling pathway	KEGG PATHWAY	ecb04660	32	105	5.14778283159e-05	0.000322998138453	100072862|100050968|100050140|100067948|100058188|100063602|100051432|100058432|100146348|100064671|100065378|100059274|100051866|106782258|100058981|100056239|100052657|100061033|100051110|100067894|100061130|100061819|100056278|100070207|100064430|100061874|100054579|100061950|100051623|100063217|100055418|100063190	http://www.genome.jp/kegg-bin/show_pathway?ecb04660/ecb:100064671%09red/ecb:100052657%09red/ecb:100056278%09red/ecb:100058432%09red/ecb:100056239%09red/ecb:106782258%09red/ecb:100063190%09red/ecb:100055418%09red/ecb:100054579%09red/ecb:100061874%09red/ecb:100146348%09red/ecb:100061033%09red/ecb:100065378%09red/ecb:100061130%09red/ecb:100061819%09red/ecb:100051110%09red/ecb:100058188%09red/ecb:100…
Colorectal cancer	KEGG PATHWAY	ecb05210	28	87	6.80346736277e-05	0.000418674914632	100147102|100050968|100050934|100630049|100060199|102149114|100146348|100064671|100051866|106782338|100034117|100064312|100053005|100033845|106782874|100146714|100059146|100061033|100051110|100060423|100061130|100033843|100072938|100061732|100054331|100051623|100067755|100063190	http://www.genome.jp/kegg-bin/show_pathway?ecb05210/ecb:100053005%09red/ecb:106782874%09red/ecb:100147102%09red/ecb:100050934%09red/ecb:100054331%09red/ecb:100072938%09red/ecb:102149114%09red/ecb:100146348%09red/ecb:100033845%09red/ecb:100033843%09red/ecb:100059146%09red/ecb:100051110%09red/ecb:100034117%09red/ecb:100060423%09red/ecb:100061732%09red/ecb:100064312%09red/ecb:100146714%09red/ecb:100…
AMPK signaling pathway	KEGG PATHWAY	ecb04152	34	119	8.88246103763e-05	0.000536299534348	100056027|100066413|100063745|100060079|100034098|100066558|100147188|100034198|100054440|102149114|100034095|100146348|100064671|100058387|100070251|100058510|100061491|100060968|100055913|100062224|100057311|100053005|100055336|100061130|100009710|100070133|100052283|100066248|100146180|100065577|100051623|100070818|100054977|100067611	http://www.genome.jp/kegg-bin/show_pathway?ecb04152/ecb:100057311%09red/ecb:100055913%09red/ecb:100053005%09red/ecb:100067611%09red/ecb:100064671%09red/ecb:100066558%09red/ecb:100070251%09red/ecb:100060968%09red/ecb:100062224%09red/ecb:100058510%09red/ecb:100034098%09red/ecb:100056027%09red/ecb:100066248%09red/ecb:102149114%09red/ecb:100146348%09red/ecb:100061130%09red/ecb:100146180%09red/ecb:100…
Fluid shear stress and atherosclerosis	KEGG PATHWAY	ecb05418	39	147	0.000108101408951	0.000628953652078	100055128|100058245|100067195|100064367|100058329|100053588|100146522|100073186|100055086|100058432|100146348|100059727|100033827|100067268|100069870|106782258|100066816|100053554|100050934|100050139|100056239|100061234|100064671|100630015|100067894|100061130|100009710|100056278|100061732|100033839|100009699|100057582|100051623|100064240|100630536|100064309|100070283|100033878|100073174	http://www.genome.jp/kegg-bin/show_pathway?ecb05418/ecb:100073174%09red/ecb:100067268%09red/ecb:100064309%09red/ecb:100056278%09red/ecb:100058432%09red/ecb:100050139%09red/ecb:100056239%09red/ecb:100059727%09red/ecb:100053588%09red/ecb:100064240%09red/ecb:106782258%09red/ecb:100033827%09red/ecb:100070283%09red/ecb:100050934%09red/ecb:100049890%09red/ecb:100146348%09red/ecb:100066816%09red/ecb:100…
Breast cancer	KEGG PATHWAY	ecb05224	39	147	0.000108101408951	0.000628953652078	100146215|100050968|100059157|100147102|100060525|100060219|102147960|100034198|100630049|100049880|102149114|100033883|100146348|100068636|100064671|100147654|100051866|100053005|100629648|100067648|100056017|106782874|100053027|100059146|100146771|100147353|100061033|100071790|100057614|100051649|100064184|100072938|100051110|100063190|100067755|100063598|100051623|100066773|100061130	http://www.genome.jp/kegg-bin/show_pathway?ecb05224/ecb:100053005%09red/ecb:100033883%09red/ecb:100064184%09red/ecb:106782874%09red/ecb:100053027%09red/ecb:100061130%09red/ecb:100063190%09red/ecb:102149114%09red/ecb:100067648%09red/ecb:100146348%09red/ecb:100061033%09red/ecb:100059146%09red/ecb:102147960%09red/ecb:100051110%09red/ecb:100057614%09red/ecb:100066773%09red/ecb:100147654%09red/ecb:100…
Autophagy - animal	KEGG PATHWAY	ecb04140	35	127	0.000128094087745	0.000731966215684	100050968|100051333|100062224|100052647|100072436|100052296|100629639|100146348|100064671|100060963|100058510|100052828|100055913|111770056|100053005|100629499|100061234|100061567|100051110|100146693|100061130|100056276|100009710|100070207|100068917|100067797|100051673|100063190|100050934|100064781|100068181|100051623|100033873|100146703|100066921	http://www.genome.jp/kegg-bin/show_pathway?ecb04140/ecb:100146703%09red/ecb:100055913%09red/ecb:100053005%09red/ecb:100051673%09red/ecb:100064671%09red/ecb:100052296%09red/ecb:100062224%09red/ecb:100061567%09red/ecb:100060963%09red/ecb:100058510%09red/ecb:100067797%09red/ecb:100050934%09red/ecb:100629639%09red/ecb:100063190%09red/ecb:100064781%09red/ecb:100146693%09red/ecb:100146348%09red/ecb:100…
Apelin signaling pathway	KEGG PATHWAY	ecb04371	37	138	0.000133823574095	0.000751290240534	100050968|100058891|100057437|100009710|100052647|100630067|100034090|100064813|100070498|100034095|100064671|100067014|102149114|102149746|100052828|100034117|100034098|100033843|100033845|100061395|100146771|100058274|100051110|100630493|100073076|100051079|100053005|100064557|100059736|100630574|100063190|100053312|100051485|100053019|100146819|100064781|100061130	http://www.genome.jp/kegg-bin/show_pathway?ecb04371/ecb:100051485%09red/ecb:100053312%09red/ecb:100064671%09red/ecb:100064813%09red/ecb:100053005%09red/ecb:100063190%09red/ecb:100067014%09red/ecb:100034098%09red/ecb:102149114%09red/ecb:100033845%09red/ecb:100033843%09red/ecb:100061130%09red/ecb:100051110%09red/ecb:100051079%09red/ecb:100034117%09red/ecb:100146819%09red/ecb:100070498%09red/ecb:100…
Lysine degradation	KEGG PATHWAY	ecb00310	21	58	0.0001424873754	0.000781967180043	100059118|100064812|100062108|100058928|100062170|100053438|100060853|100049970|100146430|100068506|100057622|100058570|100068397|100070236|100058869|100067714|100055743|100057047|100064888|100061030|100056844	http://www.genome.jp/kegg-bin/show_pathway?ecb00310/ecb:100068506%09red/ecb:100067714%09red/ecb:100055743%09red/ecb:100060853%09red/ecb:100057047%09red/ecb:100049970%09red/ecb:100059118%09red/ecb:100064888%09red/ecb:100061030%09red/ecb:100146430%09red/ecb:100058570%09red/ecb:100057622%09red/ecb:100056844%09red/ecb:100062170%09red/ecb:100064812%09red/ecb:100062108%09red/ecb:100058928%09red/ecb:100…
C-type lectin receptor signaling pathway	KEGG PATHWAY	ecb04625	31	107	0.00014417519882	0.000781967180043	100072862|100050968|100054213|100050140|100063383|100071503|100055670|100058432|100146348|100064671|100065378|100051333|100069870|106782258|100056239|100052657|100052084|100051110|100067894|100061130|100061819|100056278|100064557|100061874|100054579|100051623|100063217|100070664|100053019|100064781|100071912	http://www.genome.jp/kegg-bin/show_pathway?ecb04625/ecb:100064671%09red/ecb:100052657%09red/ecb:100056278%09red/ecb:100058432%09red/ecb:100056239%09red/ecb:106782258%09red/ecb:100064781%09red/ecb:100054213%09red/ecb:100054579%09red/ecb:100061874%09red/ecb:100146348%09red/ecb:100065378%09red/ecb:100061130%09red/ecb:100061819%09red/ecb:100051110%09red/ecb:100052084%09red/ecb:100063383%09red/ecb:100…
Adrenergic signaling in cardiomyocytes	KEGG PATHWAY	ecb04261	38	145	0.000162287532727	0.000865533507878	100063388|100051186|100146368|100057533|100062224|100060336|100060079|100070133|100146343|100054440|100064738|100056239|100064671|100059197|100070498|100058891|100052828|106782258|100034081|100057437|100050934|100068407|100057711|100061645|100049924|100056464|100056278|100054570|100067330|100069796|100073014|100062895|100063318|100053312|100051485|100054977|100146819|100061130	http://www.genome.jp/kegg-bin/show_pathway?ecb04261/ecb:100051485%09red/ecb:100062895%09red/ecb:100064671%09red/ecb:100062224%09red/ecb:100053312%09red/ecb:100056239%09red/ecb:100034081%09red/ecb:100051186%09red/ecb:100061645%09red/ecb:106782258%09red/ecb:100054570%09red/ecb:100054880%09red/ecb:100050934%09red/ecb:100146368%09red/ecb:100061130%09red/ecb:100057711%09red/ecb:100146819%09red/ecb:100…
Hepatitis C	KEGG PATHWAY	ecb05160	40	157	0.000183312627875	0.000961640015082	100052741|100050968|100052489|100062878|100062224|100059205|100062309|100049840|100058432|100056084|100052296|100146348|100061802|100064671|100051650|102149114|100062414|100051866|100069096|100034192|106782874|100060480|100055110|100055087|100057389|100061033|100051110|100067894|100061130|100070133|100054008|100063403|100054331|111774185|100058015|100051623|100057123|100067755|100068181|100063190	http://www.genome.jp/kegg-bin/show_pathway?ecb05160/ecb:100051650%09red/ecb:100052489%09red/ecb:106782874%09red/ecb:100062878%09red/ecb:100052296%09red/ecb:100062224%09red/ecb:100058432%09red/ecb:100056084%09red/ecb:100049840%09red/ecb:100054331%09red/ecb:100063190%09red/ecb:100062309%09red/ecb:102149114%09red/ecb:100146348%09red/ecb:100061033%09red/ecb:100062414%09red/ecb:100055087%09red/ecb:100…
Th17 cell differentiation	KEGG PATHWAY	ecb04659	31	109	0.000189951062897	0.000980392582695	100072862|100051432|100054274|100060257|100058432|100065378|100060287|100034117|100146965|100147460|100033843|100033845|100056239|100052954|100060320|100052657|100060531|100069096|106782258|791252|100067894|100056278|100054008|100070207|100064430|100069676|100009699|100051950|100063333|100061874|100052184	http://www.genome.jp/kegg-bin/show_pathway?ecb04659/ecb:100069676%09red/ecb:100052657%09red/ecb:100060531%09red/ecb:100056278%09red/ecb:100058432%09red/ecb:100051950%09red/ecb:100056239%09red/ecb:106782258%09red/ecb:100061874%09red/ecb:100033845%09red/ecb:100033843%09red/ecb:100060320%09red/ecb:100054274%09red/ecb:100069096%09red/ecb:100034117%09red/ecb:100009699%09red/ecb:100147460%09red/ecb:100…
cAMP signaling pathway	KEGG PATHWAY	ecb04024	50	214	0.000194013474383	0.000985465266706	100058891|100051186|100050968|100146368|100064906|100055470|100063928|100057437|111774159|100057396|100069604|100050311|100049840|100063001|100070498|100146348|100051344|100064671|100059726|100034056|100055199|100052828|100063963|100059861|100054846|100034081|100061130|100069796|100147080|100051329|100069613|100051110|100057711|100067894|102148318|100053961|100065378|100061732|100073014|100065574…	http://www.genome.jp/kegg-bin/show_pathway?ecb04024/ecb:100069613%09red/ecb:100051329%09red/ecb:100062895%09red/ecb:100064671%09red/ecb:100054846%09red/ecb:100049924%09red/ecb:100069796%09red/ecb:100055199%09red/ecb:100051344%09red/ecb:100034081%09red/ecb:100049840%09red/ecb:100051186%09red/ecb:100147080%09red/ecb:100053961%09red/ecb:100063190%09red/ecb:100063001%09red/ecb:111774159%09red/ecb:100…
Retrograde endocannabinoid signaling	KEGG PATHWAY	ecb04723	38	148	0.000229729455738	0.00114864727869	100051186|100069215|100062793|100063455|100059608|100060665|100053785|100630067|100064813|100070498|100064557|100058891|100052828|807853|100059736|100146907|106782258|100071160|100056239|100058835|100058274|100066330|100061395|100057463|100049924|100059772|100146532|100056278|100060719|100051282|100630574|100630493|100063318|100062549|100051485|100053019|100063873|100069331	http://www.genome.jp/kegg-bin/show_pathway?ecb04723/ecb:100053785%09red/ecb:100051485%09red/ecb:100071160%09red/ecb:100066330%09red/ecb:100056278%09red/ecb:100063455%09red/ecb:100064813%09red/ecb:100060719%09red/ecb:100056239%09red/ecb:100059608%09red/ecb:100057463%09red/ecb:106782258%09red/ecb:100051186%09red/ecb:100069331%09red/ecb:100069215%09red/ecb:100070498%09red/ecb:100058274%09red/ecb:100…
Pancreatic cancer	KEGG PATHWAY	ecb05212	24	75	0.0002336289432	0.00115017325883	100050968|100058188|100060199|100058432|102149114|100146348|100064671|106782338|100034117|100053005|100033845|106782874|100051110|100060423|100067894|100061130|100033843|100054008|100061732|100054331|100033839|100051623|100067755|100056622	http://www.genome.jp/kegg-bin/show_pathway?ecb05212/ecb:100053005%09red/ecb:106782874%09red/ecb:100058432%09red/ecb:100054331%09red/ecb:100060199%09red/ecb:102149114%09red/ecb:100146348%09red/ecb:100033845%09red/ecb:100033843%09red/ecb:100061130%09red/ecb:100051110%09red/ecb:100034117%09red/ecb:100060423%09red/ecb:100058188%09red/ecb:100061732%09red/ecb:100064671%09red/ecb:100051623%09red/ecb:100…
Leukocyte transendothelial migration	KEGG PATHWAY	ecb04670	32	116	0.000239687888807	0.00116212309724	100053811|100053393|100069215|100058245|100058188|100069566|100146522|100051000|100055670|100054984|100146348|100056199|100034056|100054846|106782258|100065944|100050139|100056239|100057444|100055199|100056278|100064803|100063403|100061732|100063318|100051623|100062549|100064309|100033878|100056049|100056128|100072264	http://www.genome.jp/kegg-bin/show_pathway?ecb04670/ecb:100072264%09red/ecb:100064309%09red/ecb:100054846%09red/ecb:100056128%09red/ecb:100056278%09red/ecb:100062549%09red/ecb:100056049%09red/ecb:100050139%09red/ecb:100056239%09red/ecb:100065944%09red/ecb:100054984%09red/ecb:106782258%09red/ecb:100146348%09red/ecb:100034056%09red/ecb:100146522%09red/ecb:100069215%09red/ecb:100053811%09red/ecb:100…
Melanogenesis	KEGG PATHWAY	ecb04916	29	101	0.000263181834479	0.00125698786617	100146215|100050968|100059157|100146368|100069215|100058891|100071524|102147960|100049880|100070498|100147654|106783455|100052828|100056017|100053027|100059146|100061033|100051110|100060227|100056464|100064184|100072938|100069613|100051282|100063318|100063190|100062549|100051485|100051649	http://www.genome.jp/kegg-bin/show_pathway?ecb04916/ecb:100051485%09red/ecb:100064184%09red/ecb:100146215%09red/ecb:100069613%09red/ecb:100072938%09red/ecb:100061033%09red/ecb:100146368%09red/ecb:100059146%09red/ecb:100051110%09red/ecb:100060227%09red/ecb:100070498%09red/ecb:100063190%09red/ecb:100147654%09red/ecb:100051649%09red/ecb:100053027%09red/ecb:100069215%09red/ecb:100058891%09red/ecb:102…
B cell receptor signaling pathway	KEGG PATHWAY	ecb04662	26	86	0.000276066670778	0.00129913727425	100072862|100050968|100069215|100064896|100063383|100055670|100058432|100146348|100064671|100070796|100051866|100058981|100060480|100052657|100061033|100051110|100067894|100055483|100065378|100061874|100061732|100054579|100063190|100051623|100146910|100061130	http://www.genome.jp/kegg-bin/show_pathway?ecb04662/ecb:100064671%09red/ecb:100052657%09red/ecb:100058432%09red/ecb:100063190%09red/ecb:100064896%09red/ecb:100054579%09red/ecb:100070796%09red/ecb:100061874%09red/ecb:100146348%09red/ecb:100146910%09red/ecb:100065378%09red/ecb:100061130%09red/ecb:100051110%09red/ecb:100061732%09red/ecb:100063383%09red/ecb:100051623%09red/ecb:100069215%09red/ecb:100…
Choline metabolism in cancer	KEGG PATHWAY	ecb05231	28	97	0.00030965198306	0.00140328193961	100050968|100069215|100055038|100146348|100060528|100064671|100051866|106782338|100053005|106782874|100055086|100051110|100061130|100050499|100061732|100059839|100051662|100063318|100051976|100051623|100062549|100067755|100066751|100070283|100063190|100065016|111774175|100052163	http://www.genome.jp/kegg-bin/show_pathway?ecb05231/ecb:100065016%09red/ecb:100053005%09red/ecb:106782874%09red/ecb:100061130%09red/ecb:100059839%09red/ecb:111774175%09red/ecb:100051976%09red/ecb:100063190%09red/ecb:100070283%09red/ecb:100146348%09red/ecb:100066751%09red/ecb:100055086%09red/ecb:100069215%09red/ecb:100051110%09red/ecb:100061732%09red/ecb:100052163%09red/ecb:100051662%09red/ecb:100…
Non-small cell lung cancer	KEGG PATHWAY	ecb05223	22	67	0.000311353180351	0.00140328193961	100050968|100069215|100066558|100051000|100055670|102149114|100146348|100064671|100051866|100054331|106782874|100052954|100069096|100060423|100061130|100057165|100051110|100063318|100051623|100062549|100067755|100063190	http://www.genome.jp/kegg-bin/show_pathway?ecb05223/ecb:100062549%09red/ecb:100054331%09red/ecb:100063318%09red/ecb:100063190%09red/ecb:100064671%09red/ecb:100069096%09red/ecb:100052904%09red/ecb:106782874%09red/ecb:100051866%09red/ecb:100066558%09red/ecb:102149114%09red/ecb:100067755%09red/ecb:100055670%09red/ecb:100057165%09red/ecb:100051623%09red/ecb:100061130%09red/ecb:100069215%09red/ecb:100…
Long-term potentiation	KEGG PATHWAY	ecb04720	22	67	0.000311353180351	0.00140328193961	100072862|100050968|100146368|100069215|100064738|100052828|100059861|100072397|100051329|100069613|100051110|100049924|100050176|100064557|100061874|100058911|100063318|100063190|100062549|100051485|100053019|100069331	http://www.genome.jp/kegg-bin/show_pathway?ecb04720/ecb:100062549%09red/ecb:100063318%09red/ecb:100051485%09red/ecb:100063190%09red/ecb:100051329%09red/ecb:100064557%09red/ecb:100061874%09red/ecb:100058911%09red/ecb:100072862%09red/ecb:100064738%09red/ecb:100052828%09red/ecb:100072397%09red/ecb:100069613%09red/ecb:100053019%09red/ecb:100069331%09red/ecb:100146368%09red/ecb:100069215%09red/ecb:100…
Antigen processing and presentation	KEGG PATHWAY	ecb04612	24	77	0.000322103898089	0.0014315728804	100053764|100053918|100056546|102150905|100054114|100060257|100034044|100051657|100056309|100061234|100060963|100053265|100056391|100060287|100054397|100060320|100060531|100050550|100050473|100034210|100034211|100052184|100050827|100056062	http://www.genome.jp/kegg-bin/show_pathway?ecb04612/ecb:100056182%09red/ecb:100050473%09red/ecb:100056062%09red/ecb:100050550%09red/ecb:100052249%09red/ecb:100053918%09red/ecb:100034044%09red/ecb:100052184%09red/ecb:100056391%09red/ecb:100050827%09red/ecb:100053265%09red/ecb:100060531%09red/ecb:100034211%09red/ecb:100060320%09red/ecb:100056309%09red/ecb:100060963%09red/ecb:100054114%09red/ecb:100…
Dilated cardiomyopathy (DCM)	KEGG PATHWAY	ecb05414	27	93	0.000364197756841	0.00159648331766	100063388|100051186|100057533|100053150|100034198|100070498|100059197|100058891|100051679|100052828|100146343|100057437|100050139|100068407|100054374|100061645|100051266|100055483|100054570|100067330|100059369|100053312|100070376|100146819|100033878|100049924|100056464	http://www.genome.jp/kegg-bin/show_pathway?ecb05414/ecb:100051679%09red/ecb:100053150%09red/ecb:100059369%09red/ecb:100070376%09red/ecb:100051266%09red/ecb:100054374%09red/ecb:100053312%09red/ecb:100034198%09red/ecb:100050139%09red/ecb:100051186%09red/ecb:100061645%09red/ecb:100054570%09red/ecb:100146343%09red/ecb:100146819%09red/ecb:100070498%09red/ecb:100067330%09red/ecb:100057533%09red/ecb:100…
Endometrial cancer	KEGG PATHWAY	ecb05213	20	59	0.000410084020346	0.0017733363042	106782874|100147102|100050968|100053393|100059146|100063190|100064671|100051388|100051866|100061033|100051110|100066558|100146348|100067755|100051623|100630049|100072938|102149114|100054331|100061130	http://www.genome.jp/kegg-bin/show_pathway?ecb05213/ecb:100051866%09red/ecb:100063190%09red/ecb:100064671%09red/ecb:100072938%09red/ecb:106782874%09red/ecb:100054331%09red/ecb:100066558%09red/ecb:100146348%09red/ecb:102149114%09red/ecb:100051388%09red/ecb:100067755%09red/ecb:100061033%09red/ecb:100630049%09red/ecb:100051623%09red/ecb:100061130%09red/ecb:100059146%09red/ecb:100051110%09red/ecb:100…
Th1 and Th2 cell differentiation	KEGG PATHWAY	ecb04658	27	94	0.000418840177302	0.00178705142315	100072862|100051432|100060257|100058432|100065378|100060287|100146965|106782258|100067648|100056239|100146771|100052954|100060320|100052657|100060531|791252|100067894|100056278|100054008|100070207|100064430|100069676|100063333|100061874|100063598|100052184|100070913	http://www.genome.jp/kegg-bin/show_pathway?ecb04658/ecb:100069676%09red/ecb:100052657%09red/ecb:100060531%09red/ecb:100056278%09red/ecb:100058432%09red/ecb:100056239%09red/ecb:106782258%09red/ecb:100061874%09red/ecb:100067648%09red/ecb:100060320%09red/ecb:100063598%09red/ecb:100146771%09red/ecb:100070207%09red/ecb:100052904%09red/ecb:100065378%09red/ecb:100070913%09red/ecb:100051432%09red/ecb:100…
GABAergic synapse	KEGG PATHWAY	ecb04727	26	89	0.000428173222949	0.00180042353236	100051186|100069215|100063873|100063455|100060665|100059608|100057720|100064813|100070498|100058891|100051613|100052828|100069870|100059736|100054716|100058274|100061395|100630493|100049924|100146532|100630067|100051282|100630574|100063318|100062549|100063963	http://www.genome.jp/kegg-bin/show_pathway?ecb04727/ecb:100057720%09red/ecb:100051613%09red/ecb:100063455%09red/ecb:100064813%09red/ecb:100059608%09red/ecb:100051186%09red/ecb:100069870%09red/ecb:100069215%09red/ecb:100070498%09red/ecb:100058274%09red/ecb:100630574%09red/ecb:100059736%09red/ecb:100060665%09red/ecb:100058891%09red/ecb:100630067%09red/ecb:100063873%09red/ecb:100062549%09red/ecb:100…
Metabolic pathways	KEGG PATHWAY	ecb01100	236	1457	0.000438850740106	0.00180042353236	100051212|100060528|100062135|100049972|100061432|100063088|100054079|100062033|100049974|100073289|100069086|100057477|100052802|100063291|100070498|100146682|100061962|100070251|100070793|100060801|100059144|100052003|807856|100054676|100147456|100068209|100058590|100063861|100061350|111767590|100009677|100052893|100062620|100146758|100051038|100054319|100060227|100069653|100059511|100051079|10…	http://www.genome.jp/kegg-bin/show_pathway?ecb01100/ecb:100057311%09red/ecb:100053785%09red/ecb:100050356%09red/ecb:100072869%09red/ecb:100053845%09red/ecb:100146156%09red/ecb:100053961%09red/ecb:100146729%09red/ecb:100066052%09red/ecb:100147313%09red/ecb:100070251%09red/ecb:100059819%09red/ecb:100067912%09red/ecb:100055183%09red/ecb:100060579%09red/ecb:100051079%09red/ecb:100056330%09red/ecb:100…
Leishmaniasis	KEGG PATHWAY	ecb05140	23	74	0.000438853236012	0.00180042353236	100069215|100009701|100069566|100146522|100054008|100060257|100052296|100060287|106782258|100056239|100060320|100060531|100070300|100055483|100056278|100064803|100063333|100051388|100070269|100052184|100067894|100056049|100056128	http://www.genome.jp/kegg-bin/show_pathway?ecb05140/ecb:100009701%09red/ecb:100056128%09red/ecb:100060531%09red/ecb:100056278%09red/ecb:100056049%09red/ecb:100056239%09red/ecb:106782258%09red/ecb:100060320%09red/ecb:100146522%09red/ecb:100069215%09red/ecb:100070269%09red/ecb:100069566%09red/ecb:100070300%09red/ecb:100064803%09red/ecb:100052296%09red/ecb:100052249%09red/ecb:100052184%09red/ecb:100…
Phosphatidylinositol signaling system	KEGG PATHWAY	ecb04070	28	100	0.000465970437696	0.00188747519067	100066733|100069215|100147269|100051027|100068731|100055670|100146348|100060528|100064557|100064896|100051038|100059144|100050326|100053066|100052910|100069653|100050499|100065762|100051662|100063318|100051976|100051623|100062549|100051485|100053019|100069680|100065016|111774175	http://www.genome.jp/kegg-bin/show_pathway?ecb04070/ecb:100065016%09red/ecb:100051485%09red/ecb:100052910%09red/ecb:100069653%09red/ecb:100053066%09red/ecb:100147269%09red/ecb:111774175%09red/ecb:100051976%09red/ecb:100064896%09red/ecb:100146348%09red/ecb:100050326%09red/ecb:100069215%09red/ecb:100059144%09red/ecb:100051038%09red/ecb:100051662%09red/ecb:100068731%09red/ecb:100053019%09red/ecb:100…
Prostate cancer	KEGG PATHWAY	ecb05215	27	95	0.000480568983552	0.00189854413255	100050968|100061033|100034198|100058432|102149114|100146348|100064671|100051866|106782874|100050934|100055086|100059146|100052084|100051110|100057614|100060423|100067894|100061130|100072938|100069613|100054331|100063190|100033956|100058172|100067755|100070283|100051623	http://www.genome.jp/kegg-bin/show_pathway?ecb05215/ecb:100069613%09red/ecb:100058172%09red/ecb:106782874%09red/ecb:100058432%09red/ecb:100050934%09red/ecb:100054331%09red/ecb:100072938%09red/ecb:100070283%09red/ecb:102149114%09red/ecb:100146348%09red/ecb:100061033%09red/ecb:100055086%09red/ecb:100061130%09red/ecb:100051110%09red/ecb:100057614%09red/ecb:100060423%09red/ecb:100052084%09red/ecb:100…
Endocrine resistance	KEGG PATHWAY	ecb01522	27	95	0.000480568983552	0.00189854413255	100050968|100058245|100058891|100063285|100034198|102149114|100146348|100064671|100070498|100052828|100051866|100069870|106782258|100053005|100067648|100050934|100056239|100146771|100052084|100051110|100056464|100056278|100051623|100067755|100063598|100063190|100061130	http://www.genome.jp/kegg-bin/show_pathway?ecb01522/ecb:100053005%09red/ecb:100064671%09red/ecb:100056278%09red/ecb:100056239%09red/ecb:100050934%09red/ecb:106782258%09red/ecb:100063190%09red/ecb:102149114%09red/ecb:100067648%09red/ecb:100146348%09red/ecb:100063598%09red/ecb:100051110%09red/ecb:100070498%09red/ecb:100052084%09red/ecb:100063285%09red/ecb:100146771%09red/ecb:100051623%09red/ecb:100…
Cushing syndrome	KEGG PATHWAY	ecb04934	38	155	0.00049344931344	0.00191452414273	100146215|100059157|100146368|100059178|100051186|100147102|102150125|100071524|102147960|100630049|100067327|100049880|100070498|100059726|100147654|102149114|100058891|100052828|100057389|100056017|100053027|100061353|100059146|100146638|100061033|100049924|100056464|100067492|100064184|100072938|100064557|100058426|100063190|100067755|100051485|100053019|100053692|100051649	http://www.genome.jp/kegg-bin/show_pathway?ecb04934/ecb:100051485%09red/ecb:100067327%09red/ecb:100072938%09red/ecb:100067492%09red/ecb:100064184%09red/ecb:100053027%09red/ecb:100061353%09red/ecb:100059726%09red/ecb:100063190%09red/ecb:102150125%09red/ecb:100051186%09red/ecb:102149114%09red/ecb:100061033%09red/ecb:100146368%09red/ecb:100059146%09red/ecb:100059178%09red/ecb:100070498%09red/ecb:100…
Herpes simplex virus 1 infection	KEGG PATHWAY	ecb05168	84	434	0.000496579699521	0.00191452414273	100063383|100053764|100053918|100050934|100009701|100055863|100064480|111774454|100051363|111774438|100061608|100054114|100061383|100062309|102150905|100147036|100058432|100051650|100052296|100146348|100055087|100064671|100059949|100064391|100052489|100057591|100051657|100062414|100060969|100069870|100146901|100056391|100060287|102149626|102147503|100064273|100050473|100059925|100060003|100061318…	http://www.genome.jp/kegg-bin/show_pathway?ecb05168/ecb:100060003%09red/ecb:100056484%09red/ecb:100061235%09red/ecb:100009701%09red/ecb:100051650%09red/ecb:100056182%09red/ecb:100061541%09red/ecb:100052489%09red/ecb:100055863%09red/ecb:100064671%09red/ecb:102147503%09red/ecb:100052296%09red/ecb:100060969%09red/ecb:100060531%09red/ecb:100053376%09red/ecb:100058432%09red/ecb:100051363%09red/ecb:100…
Prolactin signaling pathway	KEGG PATHWAY	ecb04917	22	70	0.000510755499561	0.00193017297855	102148488|100050968|100066558|100056617|102149114|100146348|100064671|100051866|100069870|106782258|100060679|100056239|100052954|100061033|100051110|100067894|100061130|100056278|100034043|100051623|100053252|100063190	http://www.genome.jp/kegg-bin/show_pathway?ecb04917/ecb:100051866%09red/ecb:106782258%09red/ecb:100063190%09red/ecb:100051110%09red/ecb:100052904%09red/ecb:100056239%09red/ecb:100064671%09red/ecb:100066558%09red/ecb:102149114%09red/ecb:100067894%09red/ecb:100146348%09red/ecb:100061033%09red/ecb:100034043%09red/ecb:100051623%09red/ecb:100056278%09red/ecb:100061130%09red/ecb:100060679%09red/ecb:100…
Arrhythmogenic right ventricular cardiomyopathy (ARVC)	KEGG PATHWAY	ecb05412	23	75	0.000512702197428	0.00193017297855	100063388|100051186|100053393|100057533|100053150|100072938|100059146|100059197|100051679|100057437|100050139|100068407|100054374|100061645|100051266|100066038|100059369|100053312|100070376|100054570|100146819|100033878|100049924	http://www.genome.jp/kegg-bin/show_pathway?ecb05412/ecb:100051679%09red/ecb:100053150%09red/ecb:100059369%09red/ecb:100070376%09red/ecb:100050139%09red/ecb:100054374%09red/ecb:100066038%09red/ecb:100053312%09red/ecb:100051266%09red/ecb:100051186%09red/ecb:100061645%09red/ecb:100054570%09red/ecb:100059146%09red/ecb:100146819%09red/ecb:100057533%09red/ecb:100063388%09red/ecb:100057437%09red/ecb:100…
Allograft rejection	KEGG PATHWAY	ecb05330	19	56	0.000560780709547	0.00208662589599	100034211|100054397|100053764|100053918|100056309|100051657|100060320|100034210|100060531|100060257|100056391|100060287|100055483|100052184|102150905|100050550|100054114|100056062|100050473	http://www.genome.jp/kegg-bin/show_pathway?ecb05330/ecb:100050473%09red/ecb:100056062%09red/ecb:100050550%09red/ecb:100052249%09red/ecb:100053918%09red/ecb:100052184%09red/ecb:100056391%09red/ecb:100056182%09red/ecb:100060531%09red/ecb:100060320%09red/ecb:100056309%09red/ecb:100034211%09red/ecb:100054114%09red/ecb:100146643%09red/ecb:100054397%09red/ecb:100049798%09red
Salmonella infection	KEGG PATHWAY	ecb05132	24	81	0.00059088880865	0.00217338412377	100060052|100058188|100058331|111771347|100056239|100034056|106782258|100066358|100058256|100050139|100058336|100630364|100061295|100056278|100061732|100057066|100063333|100147291|100055290|100066751|100065490|100033878|100067894|100070140	http://www.genome.jp/kegg-bin/show_pathway?ecb05132/ecb:100056278%09red/ecb:100050139%09red/ecb:100056239%09red/ecb:100066358%09red/ecb:106782258%09red/ecb:100065490%09red/ecb:111771347%09red/ecb:100034056%09red/ecb:100630364%09red/ecb:100058336%09red/ecb:100058256%09red/ecb:100058188%09red/ecb:100061732%09red/ecb:100147291%09red/ecb:100070140%09red/ecb:100057066%09red/ecb:100060052%09red/ecb:100…
Graft-versus-host disease	KEGG PATHWAY	ecb05332	18	52	0.000640029012898	0.00232737822872	100034211|100054397|100053764|100053918|100056309|100051657|100060320|100034210|100060531|100060257|100056391|100060287|100052184|102150905|100050550|100054114|100056062|100050473	http://www.genome.jp/kegg-bin/show_pathway?ecb05332/ecb:100050473%09red/ecb:100056062%09red/ecb:100050550%09red/ecb:100052249%09red/ecb:100053918%09red/ecb:100052184%09red/ecb:100056391%09red/ecb:100056182%09red/ecb:100060531%09red/ecb:100060320%09red/ecb:100056309%09red/ecb:100034211%09red/ecb:100054114%09red/ecb:100054397%09red/ecb:100049798%09red
Fc epsilon RI signaling pathway	KEGG PATHWAY	ecb04664	21	67	0.000697169051998	0.00250667524314	100064671|100050968|100056239|100063318|100063190|100063383|100064896|100059274|100051866|100056278|100051110|100053481|100055670|100055483|100051623|106782258|100062877|100064430|100061732|100146348|100061130	http://www.genome.jp/kegg-bin/show_pathway?ecb04664/ecb:100059274%09red/ecb:100051866%09red/ecb:100064896%09red/ecb:106782258%09red/ecb:100063190%09red/ecb:100062877%09red/ecb:100064430%09red/ecb:100146643%09red/ecb:100063383%09red/ecb:100064671%09red/ecb:100053481%09red/ecb:100146348%09red/ecb:100056278%09red/ecb:100051623%09red/ecb:100056239%09red/ecb:100061130%09red/ecb:100061732%09red/ecb:100…
Calcium signaling pathway	KEGG PATHWAY	ecb04020	44	194	0.000764586012156	0.00271852804322	100051186|100146368|100064906|100147269|100057437|100069604|100034090|100051274|100055670|102150167|100067327|100069215|100059726|100051530|100050622|100058891|100052828|100059861|100072862|106780838|100051329|100051079|100057711|100009714|100066682|100055483|100067492|100064557|100061874|100068567|100070015|100034081|100063318|100034043|100053312|100062549|100067755|100051485|100053019|100146819…	http://www.genome.jp/kegg-bin/show_pathway?ecb04020/ecb:100051485%09red/ecb:102150167%09red/ecb:100067327%09red/ecb:100051329%09red/ecb:100067492%09red/ecb:100050622%09red/ecb:100068567%09red/ecb:100053312%09red/ecb:100051274%09red/ecb:100034081%09red/ecb:100147269%09red/ecb:100059726%09red/ecb:100063873%09red/ecb:100051186%09red/ecb:100061874%09red/ecb:100146368%09red/ecb:100069215%09red/ecb:100…
Parathyroid hormone synthesis, secretion and action	KEGG PATHWAY	ecb04928	28	104	0.000780067300723	0.00274309380474	100050968|100069215|100058891|100062872|100049862|100067327|100070498|100064657|100052828|100060005|100034170|100050934|100147080|100052730|100147353|100069096|100057614|100051344|100053961|100064557|100051110|100070242|100063318|100062549|100067755|100051485|100053019|100056464	http://www.genome.jp/kegg-bin/show_pathway?ecb04928/ecb:100051485%09red/ecb:100067327%09red/ecb:100062872%09red/ecb:100052730%09red/ecb:100053961%09red/ecb:100064657%09red/ecb:100051344%09red/ecb:100050934%09red/ecb:100147080%09red/ecb:100049862%09red/ecb:100060005%09red/ecb:100069215%09red/ecb:100069096%09red/ecb:100057614%09red/ecb:100070498%09red/ecb:100034170%09red/ecb:100053019%09red/ecb:100…
Type I diabetes mellitus	KEGG PATHWAY	ecb04940	20	63	0.000810877371197	0.00282044303025	100034211|100054397|100053764|100053918|100056309|100051657|100060320|100056391|100034210|100060531|100060257|100067294|100060287|100052184|102150905|100052438|100050550|100054114|100056062|100050473	http://www.genome.jp/kegg-bin/show_pathway?ecb04940/ecb:100050473%09red/ecb:100056062%09red/ecb:100050550%09red/ecb:100052249%09red/ecb:100053918%09red/ecb:100052184%09red/ecb:100067294%09red/ecb:100056182%09red/ecb:100060531%09red/ecb:100056391%09red/ecb:100052438%09red/ecb:100060320%09red/ecb:100056309%09red/ecb:100034211%09red/ecb:100054114%09red/ecb:100054397%09red/ecb:100049798%09red
FoxO signaling pathway	KEGG PATHWAY	ecb04068	33	132	0.00084146913022	0.00289537765237	100050968|100052097|100034098|100066558|100034198|102149114|100034095|100060431|100064671|100051673|100051866|100055913|100034117|100146348|100064312|100033843|100033845|106782874|100056239|100068333|100069613|100051110|106782258|100061130|100009710|100056278|100052084|100066248|100063190|100067755|100073151|100067841|100051623	http://www.genome.jp/kegg-bin/show_pathway?ecb04068/ecb:100060431%09red/ecb:100069613%09red/ecb:100052097%09red/ecb:100051673%09red/ecb:100068333%09red/ecb:106782874%09red/ecb:100066558%09red/ecb:100055913%09red/ecb:100056278%09red/ecb:100056239%09red/ecb:106782258%09red/ecb:100063190%09red/ecb:100066248%09red/ecb:102149114%09red/ecb:100146348%09red/ecb:100033845%09red/ecb:100033843%09red/ecb:100…
Hypertrophic cardiomyopathy (HCM)	KEGG PATHWAY	ecb05410	25	89	0.000877789662135	0.00298822012642	100063388|100051186|100057533|100053150|100034098|100034198|100034095|100059197|100051679|100057437|100050139|100068407|100054374|100061645|100051266|100009710|100054570|100067330|100059369|100053312|100070376|100146819|100033878|100049924|100146343	http://www.genome.jp/kegg-bin/show_pathway?ecb05410/ecb:100051679%09red/ecb:100053150%09red/ecb:100059369%09red/ecb:100070376%09red/ecb:100050139%09red/ecb:100054374%09red/ecb:100053312%09red/ecb:100034198%09red/ecb:100051266%09red/ecb:100051186%09red/ecb:100061645%09red/ecb:100054570%09red/ecb:100146343%09red/ecb:100146819%09red/ecb:100067330%09red/ecb:100057533%09red/ecb:100009710%09red/ecb:100…
Long-term depression	KEGG PATHWAY	ecb04730	19	59	0.000941063642987	0.00313467804675	100063873|100050968|100060005|100069215|100063318|100062224|100063190|100062549|100051485|100051110|100053019|100034198|100051079|100034090|100067327|100069331|100064557|100051282|100056464	http://www.genome.jp/kegg-bin/show_pathway?ecb04730/ecb:100062549%09red/ecb:100051485%09red/ecb:100063190%09red/ecb:100064557%09red/ecb:100051079%09red/ecb:100060005%09red/ecb:100053019%09red/ecb:100063318%09red/ecb:100051282%09red/ecb:100034090%09red/ecb:100069331%09red/ecb:100034198%09red/ecb:100069215%09red/ecb:100062224%09red/ecb:100056464%09red/ecb:100051110%09red/ecb:100063873%09red/ecb:100…
Toxoplasmosis	KEGG PATHWAY	ecb05145	29	111	0.000947130320717	0.00313467804675	102148488|100055269|100009701|100056546|100053481|100060257|100058432|100060434|100052296|100069663|100064671|100060287|100054331|106782258|100050934|100056239|100057389|100060320|100060531|100070300|100061130|100056278|100054008|100051282|100063333|100058057|100052184|100067894|100050827	http://www.genome.jp/kegg-bin/show_pathway?ecb05145/ecb:100069663%09red/ecb:100058057%09red/ecb:100009701%09red/ecb:100060434%09red/ecb:100064671%09red/ecb:100053481%09red/ecb:100052296%09red/ecb:100060531%09red/ecb:100056278%09red/ecb:100058432%09red/ecb:100056239%09red/ecb:100050934%09red/ecb:100054331%09red/ecb:106782258%09red/ecb:100060320%09red/ecb:100070300%09red/ecb:100061130%09red/ecb:100…
Serotonergic synapse	KEGG PATHWAY	ecb04726	31	122	0.000950199282922	0.00313467804675	100051186|100050968|100069215|100063873|100072900|100059608|100060665|100630067|100064813|100070498|100058805|100052828|100033848|100051282|100070962|100061395|100070945|100062355|100058274|100051110|100630493|100049924|100056464|100064557|100059736|100630574|100065574|100063318|100062549|100051485|100053019	http://www.genome.jp/kegg-bin/show_pathway?ecb04726/ecb:100051485%09red/ecb:100070962%09red/ecb:100064813%09red/ecb:100070945%09red/ecb:100059608%09red/ecb:100051186%09red/ecb:100058805%09red/ecb:100069215%09red/ecb:100051110%09red/ecb:100033848%09red/ecb:100070498%09red/ecb:100058274%09red/ecb:100065574%09red/ecb:100630574%09red/ecb:100053019%09red/ecb:100059736%09red/ecb:100062355%09red/ecb:100…
Aldosterone synthesis and secretion	KEGG PATHWAY	ecb04925	26	95	0.000964696847253	0.00315003052164	100051186|100146368|100069215|100058891|102150125|100071524|100067327|100070498|100059726|100052828|100034081|100067492|100061353|100057389|100057711|100049924|100056464|100059772|100064557|100069796|100073014|100062895|100063318|100062549|100051485|100053019	http://www.genome.jp/kegg-bin/show_pathway?ecb04925/ecb:100051485%09red/ecb:100067327%09red/ecb:100067492%09red/ecb:100061353%09red/ecb:100034081%09red/ecb:100051186%09red/ecb:100059726%09red/ecb:100146368%09red/ecb:100069215%09red/ecb:100062895%09red/ecb:100070498%09red/ecb:100069796%09red/ecb:100073014%09red/ecb:100059772%09red/ecb:100053019%09red/ecb:100057389%09red/ecb:100058891%09red/ecb:100…
[truncated: 222 more rows]

## Sheet: KEGG_Enrichment_Methy_CHG
##Databases: KEGG PATHWAY
##Statistical test method: hypergeometric test / Fisher's exact test
##FDR correction method: Benjamini and Hochberg
[truncated: 90 more rows]

## Sheet: KEGG_Enrichment_Methy_CHH
##Databases: KEGG PATHWAY
[truncated: 177 more rows]

## Sheet: GO_Enrichment_promoter_CG
GO_accession	Description	Term_type	Over_represented_pValue	Corrected_pValue	DMR_item	DMR_list	Bg_item	Bg_list	DMR genes
[truncated: 1,313 more rows]

[truncated: 5 more sheets: GO_Enrichment_promoter_CHG, GO_Enrichment_promoter_CHH, KEGG_Enrichment_promoter_CG, KEGG_Enrichment_promoter_CHG, KEGG_Enrichment_promoter_CHH]
