# Supplementary material for: Blood-Based Whole-Genome Methylation Analysis of Yili Horses Pre- and Post-Racing
Source: Animals (Basel). 2025 Jan 24;15(3):326. doi: 10.3390/ani15030326 (PMC11815882; doi:10.3390/ani15030326)
Supplement: Supplementary file 1 [file animals-15-00326-s001.zip › Table S1 Genes Anchored to DMRs-1.xlsx]

## Sheet: After_vs_Before.DMR
gene id	type	region	gene name	gene_description
100009677	CG	intron	HK2	hexokinase 2%2C transcript variant X1 && sp|A2PYL8|HXK2_EQUGR Hexokinase-2 OS=Equus grevyi OX=9792 GN=HK2 PE=2 SV=1 && -
100009694	CG	TSS,exon,utr5	SLC16A1	solute carrier family 16 member 1 && sp|P53985|MOT1_HUMAN Monocarboxylate transporter 1 OS=Homo sapiens OX=9606 GN=SLC16A1 PE=1 SV=3 && PF07690:Major Facilitator Superfamily
100009699	CG	exon,utr5,intron	IL1R1	interleukin 1 receptor type 1%2C transcript variant X3 && sp|P14778|IL1R1_HUMAN Interleukin-1 receptor type 1 OS=Homo sapiens OX=9606 GN=IL1R1 PE=1 SV=1 && PF01582:TIR domain|PF18452:Immunoglobulin domain|PF13895:Immunoglobulin domain
100009701	CG	exon,utr5	TLR2	toll like receptor 2%2C transcript variant X4 && sp|Q6T752|TLR2_HORSE Toll-like receptor 2 OS=Equus caballus OX=9796 GN=TLR2 PE=2 SV=1 && PF13855:Leucine rich repeat|PF01582:TIR domain
100009710	CG	TSS,utr5,exon	PRKAA1	protein kinase AMP-activated catalytic subunit alpha 1%2C transcript variant X4 && sp|Q13131|AAPK1_HUMAN 5'-AMP-activated protein kinase catalytic subunit alpha-1 OS=Homo sapiens OX=9606 GN=PRKAA1 PE=1 SV=4 && PF00069:Protein kinase domain|PF16579:Adenylate sensor of SNF1-like protein kinase
100009713	CG	exon,intron,exon	COL9A2	collagen type IX alpha 2 chain && sp|Q14055|CO9A2_HUMAN Collagen alpha-2(IX) chain OS=Homo sapiens OX=9606 GN=COL9A2 PE=1 SV=2 && PF01391:Collagen triple helix repeat (20 copies)
100009714	CG	intron,exon,utr5	PTGFR	prostaglandin F receptor%2C transcript variant X1 && sp|P43088|PF2R_HUMAN Prostaglandin F2-alpha receptor OS=Homo sapiens OX=9606 GN=PTGFR PE=1 SV=1 && PF00001:7 transmembrane receptor (rhodopsin family)
100033827	CG	intron	TXN	thioredoxin && sp|O97508|THIO_HORSE Thioredoxin OS=Equus caballus OX=9796 GN=TXN PE=3 SV=3 && PF00085:Thioredoxin
100033833	CG	intron,exon	SKI	SKI proto-oncogene%2C transcript variant X1 && sp|Q9TUG2|SKI_HORSE Ski oncogene OS=Equus caballus OX=9796 GN=SKI PE=2 SV=1 && -
100033839	CG	exon	VEGFA	vascular endothelial growth factor A && sp|Q9GKR0|VEGFA_HORSE Vascular endothelial growth factor A OS=Equus caballus OX=9796 GN=VEGFA PE=2 SV=1 && PF00341:PDGF/VEGF domain|PF14554:VEGF heparin-binding domain
100033843	CG	exon,utr5,TSS	SMAD2	SMAD family member 2%2C transcript variant X6 && sp|Q15796|SMAD2_HUMAN Mothers against decapentaplegic homolog 2 OS=Homo sapiens OX=9606 GN=SMAD2 PE=1 SV=1 && PF03166:MH2 domain|PF03165:MH1 domain
100033845	CG	intron	SMAD3	SMAD family member 3%2C transcript variant X1 && sp|P84022|SMAD3_HUMAN Mothers against decapentaplegic homolog 3 OS=Homo sapiens OX=9606 GN=SMAD3 PE=1 SV=1 && -
100033848	CG	intron	SLC6A4	solute carrier family 6 member 4%2C transcript variant X1 && sp|Q9MYX0|SC6A4_MACMU Sodium-dependent serotonin transporter OS=Macaca mulatta OX=9544 GN=SLC6A4 PE=2 SV=1 && PF03491:Serotonin (5-HT) neurotransmitter transporter, N-terminus|PF00209:Sodium:neurotransmitter symporter family
100033855	CG	intron	SOD1	superoxide dismutase 1 && sp|P00443|SODC_HORSE Superoxide dismutase [Cu-Zn] OS=Equus caballus OX=9796 GN=SOD1 PE=1 SV=2 && PF00080:Copper/zinc superoxide dismutase (SODC)
100033855	CHG	intron	SOD1	superoxide dismutase 1 && sp|P00443|SODC_HORSE Superoxide dismutase [Cu-Zn] OS=Equus caballus OX=9796 GN=SOD1 PE=1 SV=2 && PF00080:Copper/zinc superoxide dismutase (SODC)
100033873	CG	intron,intron	HMGB1	high mobility group box 1 && sp|P10103|HMGB1_BOVIN High mobility group protein B1 OS=Bos taurus OX=9913 GN=HMGB1 PE=1 SV=3 && -
100033877	CG	utr3,exon,exon	COL1A1	collagen type I alpha 1 chain && sp|Q9XSJ7|CO1A1_CANLF Collagen alpha-1(I) chain OS=Canis lupus familiaris OX=9615 GN=COL1A1 PE=2 SV=1 && PF01391:Collagen triple helix repeat (20 copies)|PF00093:von Willebrand factor type C domain|PF01410:Fibrillar collagen C-terminal domain
100033878	CG	intron	ACTB	actin beta%2C transcript variant X1 && sp|P60712|ACTB_BOVIN Actin, cytoplasmic 1 OS=Bos taurus OX=9913 GN=ACTB PE=1 SV=1 && PF00022:Actin
100033883	CG	exon	PGR	progesterone receptor%2C transcript variant X2 && sp|P06186|PRGR_RABIT Progesterone receptor OS=Oryctolagus cuniculus OX=9986 GN=PGR PE=2 SV=1 && PF00104:Ligand-binding domain of nuclear hormone receptor
100033889	CHH	intron	PLA2G4A	phospholipase A2 group IVA%2C transcript variant X3 && sp|O77793|PA24A_HORSE Cytosolic phospholipase A2 OS=Equus caballus OX=9796 GN=PLA2G4A PE=2 SV=1 && PF01735:Lysophospholipase catalytic domain|PF00168:C2 domain
100033901	CG	exon	BCHE	butyrylcholinesterase && sp|P81908|CHLE_HORSE Cholinesterase OS=Equus caballus OX=9796 GN=BCHE PE=1 SV=1 && PF08674:Acetylcholinesterase tetramerisation domain|PF00135:Carboxylesterase family
100033909	CG	intron	ACTR3	ARP3 actin related protein 3 homolog && sp|P61157|ARP3_BOVIN Actin-related protein 3 OS=Bos taurus OX=9913 GN=ACTR3 PE=1 SV=3 && PF00022:Actin
100033912	CG	intron,exon	SLC11A1	solute carrier family 11 member 1%2C transcript variant X1 && sp|Q95102|NRAM1_BISBI Natural resistance-associated macrophage protein 1 OS=Bison bison OX=9901 GN=SLC11A1 PE=2 SV=1 && PF01566:Natural resistance-associated macrophage protein
100033920	CG	exon,intron	PAPPA	pappalysin 1 && sp|Q13219|PAPP1_HUMAN Pappalysin-1 OS=Homo sapiens OX=9606 GN=PAPPA PE=1 SV=3 && -
100033920	CHH	intron	PAPPA	pappalysin 1 && sp|Q13219|PAPP1_HUMAN Pappalysin-1 OS=Homo sapiens OX=9606 GN=PAPPA PE=1 SV=3 && -
100033923	CG	intron,intron,intron	LITAF	lipopolysaccharide induced TNF factor && sp|Q9JLJ0|LITAF_MOUSE Lipopolysaccharide-induced tumor necrosis factor-alpha factor homolog OS=Mus musculus OX=10090 GN=Litaf PE=1 SV=1 && PF10601:LITAF-like zinc ribbon domain
100033924	CG	exon	UBC	ubiquitin B && sp|P0CG53|UBB_BOVIN Polyubiquitin-B OS=Bos taurus OX=9913 GN=UBB PE=1 SV=1 && PF00240:Ubiquitin family
100033929	CG	exon,utr5,intron	SATB1	SATB homeobox 1%2C transcript variant X1 && sp|Q01826|SATB1_HUMAN DNA-binding protein SATB1 OS=Homo sapiens OX=9606 GN=SATB1 PE=1 SV=1 && PF00046:Homeodomain|PF16557:CUT1-like DNA-binding domain of SATB|PF16534:Ubiquitin-like oligomerisation domain of SATB|PF02376:CUT domain
100033929	CHH	exon,intron	SATB1	SATB homeobox 1%2C transcript variant X1 && sp|Q01826|SATB1_HUMAN DNA-binding protein SATB1 OS=Homo sapiens OX=9606 GN=SATB1 PE=1 SV=1 && PF00046:Homeodomain|PF16557:CUT1-like DNA-binding domain of SATB|PF16534:Ubiquitin-like oligomerisation domain of SATB|PF02376:CUT domain
100033930	CG	intron	CUL4A	cullin 4A%2C transcript variant X1 && sp|Q13619|CUL4A_HUMAN Cullin-4A OS=Homo sapiens OX=9606 GN=CUL4A PE=1 SV=3 && PF10557:Cullin protein neddylation domain|PF00888:Cullin family
100033938	CG	intron	CUL4B	cullin 4B%2C transcript variant X1 && sp|Q13620|CUL4B_HUMAN Cullin-4B OS=Homo sapiens OX=9606 GN=CUL4B PE=1 SV=4 && PF00888:Cullin family|PF10557:Cullin protein neddylation domain
100033940	CG	intron	ANXA1	annexin A1 && sp|Q8HZM6|ANXA1_HORSE Annexin A1 OS=Equus caballus OX=9796 GN=ANXA1 PE=2 SV=3 && PF00191:Annexin
100033941	CG	exon,utr5,intron	LOC100033941	cyclin-dependent kinase 11B%2C transcript variant X1 && sp|P21127|CD11B_HUMAN Cyclin-dependent kinase 11B OS=Homo sapiens OX=9606 GN=CDK11B PE=1 SV=4 && PF00069:Protein kinase domain
100033943	CG	intron	MFGE8	milk fat globule-EGF factor 8 protein%2C transcript variant X1 && sp|P79385|MFGM_PIG Lactadherin OS=Sus scrofa OX=9823 GN=MFGE8 PE=1 SV=2 && PF00008:EGF-like domain|PF00754:F5/8 type C domain
100033956	CG	intron	FGFR2	fibroblast growth factor receptor 2%2C transcript variant X5 && sp|P21802|FGFR2_HUMAN Fibroblast growth factor receptor 2 OS=Homo sapiens OX=9606 GN=FGFR2 PE=1 SV=1 && -
100033964	CHH	intron	ESR2	estrogen receptor 2%2C transcript variant X14 && sp|O08537|ESR2_MOUSE Estrogen receptor beta OS=Mus musculus OX=10090 GN=Esr2 PE=1 SV=3 && -
100033975	CHH	intron	EIF4G1	eukaryotic translation initiation factor 4 gamma 1%2C transcript variant X1 && sp|Q04637|IF4G1_HUMAN Eukaryotic translation initiation factor 4 gamma 1 OS=Homo sapiens OX=9606 GN=EIF4G1 PE=1 SV=4 && PF02020:eIF4-gamma/eIF5/eIF2-epsilon|PF02847:MA3 domain|PF02854:MIF4G domain
100033984	CG	intron	IHH	indian hedgehog && sp|Q14623|IHH_HUMAN Indian hedgehog protein OS=Homo sapiens OX=9606 GN=IHH PE=1 SV=4 && PF01079:Hint module|PF01085:Hedgehog amino-terminal signalling domain
100033990	CG	exon	SMO	smoothened%2C frizzled class receptor%2C transcript variant X1 && sp|P56726|SMO_MOUSE Smoothened homolog OS=Mus musculus OX=10090 GN=Smo PE=1 SV=2 && PF01534:Frizzled/Smoothened family membrane region|PF01392:Fz domain
100033991	CG	exon,utr5,intron	RBBP6	RB binding protein 6%2C ubiquitin ligase%2C transcript variant X1 && sp|Q7Z6E9|RBBP6_HUMAN E3 ubiquitin-protein ligase RBBP6 OS=Homo sapiens OX=9606 GN=RBBP6 PE=1 SV=1 && PF08783:DWNN domain|PF13696:Zinc knuckle|PF04564:U-box domain
100033991	CHH	intron	RBBP6	RB binding protein 6%2C ubiquitin ligase%2C transcript variant X1 && sp|Q7Z6E9|RBBP6_HUMAN E3 ubiquitin-protein ligase RBBP6 OS=Homo sapiens OX=9606 GN=RBBP6 PE=1 SV=1 && PF08783:DWNN domain|PF13696:Zinc knuckle|PF04564:U-box domain
100034021	CHG	intron	GJB1	gap junction protein beta 1 && sp|Q6WGK6|CXB1_HORSE Gap junction beta-1 protein OS=Equus caballus OX=9796 GN=GJB1 PE=2 SV=1 && PF00029:Connexin
100034021	CHH	exon,utr5,intron	GJB1	gap junction protein beta 1 && sp|Q6WGK6|CXB1_HORSE Gap junction beta-1 protein OS=Equus caballus OX=9796 GN=GJB1 PE=2 SV=1 && PF00029:Connexin
100034025	CG	intron	SELPLG	selectin P ligand%2C transcript variant X1 && sp|Q14242|SELPL_HUMAN P-selectin glycoprotein ligand 1 OS=Homo sapiens OX=9606 GN=SELPLG PE=1 SV=1 && -
100034043	CG	utr5,exon	LHCGR	luteinizing hormone/choriogonadotropin receptor%2C transcript variant X1 && sp|P16582|LSHR_PIG Lutropin-choriogonadotropic hormone receptor OS=Sus scrofa OX=9823 GN=LHCGR PE=2 SV=1 && PF00001:7 transmembrane receptor (rhodopsin family)|PF13306:BspA type Leucine rich repeat region (6 copies)
100034044	CG	intron,intron	NFYB	nuclear transcription factor Y subunit beta%2C transcript variant X2 && sp|Q6RG77|NFYB_HORSE Nuclear transcription factor Y subunit beta OS=Equus caballus OX=9796 GN=NFYB PE=2 SV=1 && PF00808:Histone-like transcription factor (CBF/NF-Y) and archaeal histone
100034047	CG	intron	PITPNC1	phosphatidylinositol transfer protein%2C cytoplasmic 1%2C transcript variant X5 && sp|Q9UKF7|PITC1_HUMAN Cytoplasmic phosphatidylinositol transfer protein 1 OS=Homo sapiens OX=9606 GN=PITPNC1 PE=1 SV=3 && -
100034048	CHH	exon	BMP4	bone morphogenetic protein 4%2C transcript variant X2 && sp|Q2KJH1|BMP4_BOVIN Bone morphogenetic protein 4 OS=Bos taurus OX=9913 GN=BMP4 PE=2 SV=1 && -
100034055	CG	intron	DHCR24	24-dehydrocholesterol reductase && sp|Q8VCH6|DHC24_MOUSE Delta(24)-sterol reductase OS=Mus musculus OX=10090 GN=Dhcr24 PE=1 SV=1 && PF01565:FAD binding domain
100034056	CG	utr5,exon	ROCK1	Rho associated coiled-coil containing protein kinase 1 && sp|O77819|ROCK1_RABIT Rho-associated protein kinase 1 OS=Oryctolagus cuniculus OX=9986 GN=ROCK1 PE=1 SV=1 && PF00069:Protein kinase domain|PF08912:Rho Binding
100034056	CHH	intron	ROCK1	Rho associated coiled-coil containing protein kinase 1 && sp|O77819|ROCK1_RABIT Rho-associated protein kinase 1 OS=Oryctolagus cuniculus OX=9986 GN=ROCK1 PE=1 SV=1 && PF00069:Protein kinase domain|PF08912:Rho Binding
100034059	CG	intron	REXO5	RNA exonuclease 5%2C transcript variant X1 && sp|Q4R9F7|REXO5_MACFA RNA exonuclease 5 OS=Macaca fascicularis OX=9541 GN=REXO5 PE=2 SV=1 && PF00076:RNA recognition motif. (a.k.a. RRM, RBD, or RNP domain)|PF00929:Exonuclease
100034080	CG	intron	SLC2A1	solute carrier family 2 member 1%2C transcript variant X1 && sp|P11166|GTR1_HUMAN Solute carrier family 2, facilitated glucose transporter member 1 OS=Homo sapiens OX=9606 GN=SLC2A1 PE=1 SV=2 && PF00083:Sugar (and other) transporter
100034081	CG	exon,utr5	ATP2B2	ATPase plasma membrane Ca2+ transporting 2%2C transcript variant X1 && sp|Q01814|AT2B2_HUMAN Plasma membrane calcium-transporting ATPase 2 OS=Homo sapiens OX=9606 GN=ATP2B2 PE=1 SV=2 && -
100034089	CG	intron	TFRC	transferrin receptor%2C transcript variant X1 && sp|Q2V905|TFR1_HORSE Transferrin receptor protein 1 OS=Equus caballus OX=9796 GN=TFRC PE=2 SV=1 && PF04253:Transferrin receptor-like dimerisation domain|PF02225:PA domain|PF04389:Peptidase family M28
100034090	CG	intron,exon,intron,intron	RYR1	ryanodine receptor 1%2C transcript variant X1 && sp|P11716|RYR1_RABIT Ryanodine receptor 1 OS=Oryctolagus cuniculus OX=9986 GN=RYR1 PE=1 SV=1 && PF01365:RIH domain|PF02815:MIR domain|PF02026:RyR domain|PF13833:EF-hand domain pair|PF08709:Inositol 1,4,5-trisphosphate/ryanodine receptor|PF06459:Ryanodine Receptor TM 4-6|PF00520:Ion transport protein|PF00622:SPRY domain|PF08454:RyR and IP3R Homology…
100034090	CHG	intron	RYR1	ryanodine receptor 1%2C transcript variant X1 && sp|P11716|RYR1_RABIT Ryanodine receptor 1 OS=Oryctolagus cuniculus OX=9986 GN=RYR1 PE=1 SV=1 && PF01365:RIH domain|PF02815:MIR domain|PF02026:RyR domain|PF13833:EF-hand domain pair|PF08709:Inositol 1,4,5-trisphosphate/ryanodine receptor|PF06459:Ryanodine Receptor TM 4-6|PF00520:Ion transport protein|PF00622:SPRY domain|PF08454:RyR and IP3R Homology…
100034095	CG	utr5,exon,intron	PRKAB2	protein kinase AMP-activated non-catalytic subunit beta 2%2C transcript variant X1 && sp|O43741|AAKB2_HUMAN 5'-AMP-activated protein kinase subunit beta-2 OS=Homo sapiens OX=9606 GN=PRKAB2 PE=1 SV=1 && PF04739:5'-AMP-activated protein kinase beta subunit, interaction domain|PF16561:Glycogen recognition site of AMP-activated protein kinase
100034098	CG	intron,exon,intron	PRKAG2	protein kinase AMP-activated non-catalytic subunit gamma 2%2C transcript variant X6 && sp|Q9UGJ0|AAKG2_HUMAN 5'-AMP-activated protein kinase subunit gamma-2 OS=Homo sapiens OX=9606 GN=PRKAG2 PE=1 SV=1 && PF00571:CBS domain
100034102	CG	exon,utr5	STS	steroid sulfatase%2C transcript variant X2 && sp|P08842|STS_HUMAN Steryl-sulfatase OS=Homo sapiens OX=9606 GN=STS PE=1 SV=2 && PF14707:C-terminal region of aryl-sulfatase|PF00884:Sulfatase
100034107	CG	intron	OCA2	OCA2 melanosomal transmembrane protein%2C transcript variant X1 && sp|Q8MIQ9|P_PIG P protein OS=Sus scrofa OX=9823 GN=Oca2 PE=2 SV=3 && PF03600:Citrate transporter
100034109	CG	intron,exon,utr3	SLC9A3	solute carrier family 9 member A3%2C transcript variant X1 && sp|P26433|SL9A3_RAT Sodium/hydrogen exchanger 3 OS=Rattus norvegicus OX=10116 GN=Slc9a3 PE=1 SV=1 && PF00999:Sodium/hydrogen exchanger family
100034114	CG	intron,exon,utr5	FGFR3	fibroblast growth factor receptor 3%2C transcript variant X1 && sp|P22607|FGFR3_HUMAN Fibroblast growth factor receptor 3 OS=Homo sapiens OX=9606 GN=FGFR3 PE=1 SV=1 && PF07714:Protein tyrosine kinase|PF07679:Immunoglobulin I-set domain|PF18123:Fibroblast growth factor receptor 3 transmembrane domain
100034117	CG	intron,intron	TGFBR1	transforming growth factor beta receptor 1%2C transcript variant X5 && sp|Q5CD18|TGFR1_PIG TGF-beta receptor type-1 OS=Sus scrofa OX=9823 GN=TGFBR1 PE=2 SV=1 && PF00069:Protein kinase domain|PF08515:Transforming growth factor beta type I GS-motif
100034134	CG	utr5,exon,intron,intron,intron	TIMP2	TIMP metallopeptidase inhibitor 2 && sp|P16035|TIMP2_HUMAN Metalloproteinase inhibitor 2 OS=Homo sapiens OX=9606 GN=TIMP2 PE=1 SV=2 && PF00965:Tissue inhibitor of metalloproteinase
100034149	CG	exon,intron	HPRT1	hypoxanthine phosphoribosyltransferase 1 && sp|Q45FY6|HPRT_PIG Hypoxanthine-guanine phosphoribosyltransferase OS=Sus scrofa OX=9823 GN=HPRT1 PE=2 SV=3 && PF00156:Phosphoribosyl transferase domain
100034167	CG	intron,intron,exon	PER2	period circadian regulator 2%2C transcript variant X4 && sp|O15055|PER2_HUMAN Period circadian protein homolog 2 OS=Homo sapiens OX=9606 GN=PER2 PE=1 SV=2 && PF08447:PAS fold|PF12114:Period protein 2/3C-terminal region
100034170	CG	utr5,exon	MMP14	matrix metallopeptidase 14 && sp|Q9XT90|MMP14_PIG Matrix metalloproteinase-14 OS=Sus scrofa OX=9823 GN=MMP14 PE=2 SV=1 && PF00045:Hemopexin|PF00413:Matrixin|PF11857:Domain of unknown function (DUF3377)|PF01471:Putative peptidoglycan binding domain
100034192	CG	intron	MX1	MX dynamin like GTPase 1%2C transcript variant X1 && sp|Q28379|MX1_HORSE Interferon-induced GTP-binding protein Mx1 OS=Equus caballus OX=9796 GN=MX1 PE=2 SV=1 && PF02212:Dynamin GTPase effector domain|PF00350:Dynamin family|PF01031:Dynamin central region
100034198	CG	intron	IGF1	insulin like growth factor 1%2C transcript variant X4 && sp|Q6JLX1|IGF1_AILME Insulin-like growth factor I OS=Ailuropoda melanoleuca OX=9646 GN=IGF1 PE=2 SV=2 && PF00049:Insulin/IGF/Relaxin family
100034210	CG	exon,intron,exon,intron,exon,intron,intron,intron,intron,exon,intron,exon,intron	EQMHCB2	MHC class I heavy chain%2C transcript variant X6 && sp|P13753|HA1B_BOVIN BOLA class I histocompatibility antigen, alpha chain BL3-7 OS=Bos taurus OX=9913 PE=2 SV=1 && PF07654:Immunoglobulin C1-set domain|PF00129:Class I Histocompatibility antigen, domains alpha 1 and 2|PF06623:MHC_I C-terminus
100034210	CHH	intron	EQMHCB2	MHC class I heavy chain%2C transcript variant X6 && sp|P13753|HA1B_BOVIN BOLA class I histocompatibility antigen, alpha chain BL3-7 OS=Bos taurus OX=9913 PE=2 SV=1 && PF07654:Immunoglobulin C1-set domain|PF00129:Class I Histocompatibility antigen, domains alpha 1 and 2|PF06623:MHC_I C-terminus
100034211	CG	intron	EQMHCC1	MHC class I heavy chain && sp|P30516|1B01_SAGOE Class I histocompatibility antigen, B alpha chain OS=Saguinus oedipus OX=9490 PE=2 SV=1 && PF07654:Immunoglobulin C1-set domain|PF00129:Class I Histocompatibility antigen, domains alpha 1 and 2
100034218	CG	intron	NOX5	NADPH oxidase 5 && sp|Q96PH1|NOX5_HUMAN NADPH oxidase 5 OS=Homo sapiens OX=9606 GN=NOX5 PE=1 SV=1 && PF13499:EF-hand domain pair|PF13405:EF-hand domain|PF08022:FAD-binding domain|PF01794:Ferric reductase like transmembrane component|PF08030:Ferric reductase NAD binding domain
100034244	CG	intron	SDHA	succinate dehydrogenase complex flavoprotein subunit A%2C transcript variant X1 && sp|Q5R616|SDHA_PONAB Succinate dehydrogenase [ubiquinone] flavoprotein subunit, mitochondrial OS=Pongo abelii OX=9601 GN=SDHA PE=2 SV=1 && PF02910:Fumarate reductase flavoprotein C-term|PF00890:FAD binding domain
100049011	CG	exon,utr5	FEZ1	fasciculation and elongation protein zeta 1 && sp|Q99689|FEZ1_HUMAN Fasciculation and elongation protein zeta-1 OS=Homo sapiens OX=9606 GN=FEZ1 PE=1 SV=1 && PF07763:FEZ-like protein
100049616	CG	intron	BSG	basigin (Ok blood group)%2C transcript variant X1 && sp|P35613|BASI_HUMAN Basigin OS=Homo sapiens OX=9606 GN=BSG PE=1 SV=2 && PF13927:Immunoglobulin domain
100049793	CG	intron	SCN4A	sodium voltage-gated channel alpha subunit 4%2C transcript variant X5 && sp|P35499|SCN4A_HUMAN Sodium channel protein type 4 subunit alpha OS=Homo sapiens OX=9606 GN=SCN4A PE=1 SV=4 && -
100049807	CG	intron	CNOT3	CCR4-NOT transcription complex subunit 3%2C transcript variant X4 && sp|O75175|CNOT3_HUMAN CCR4-NOT transcription complex subunit 3 OS=Homo sapiens OX=9606 GN=CNOT3 PE=1 SV=1 && PF04153:NOT2 / NOT3 / NOT5 family|PF04065:Not1 N-terminal domain, CCR4-Not complex component
100049809	CG	intron	ARF2	ADP-ribosylation factor 2 && sp|P84081|ARF2_BOVIN ADP-ribosylation factor 2 OS=Bos taurus OX=9913 GN=ARF2 PE=2 SV=1 && PF00025:ADP-ribosylation factor family
100049811	CG	intron,intron	LOC100049811	HRAS-like suppressor 3%2C transcript variant X2 && sp|P53816|PLAT3_HUMAN Phospholipase A and acyltransferase 3 OS=Homo sapiens OX=9606 GN=PLAAT3 PE=1 SV=2 && PF04970:Lecithin retinol acyltransferase
100049825	CG	intron	DAB1	DAB1%2C reelin adaptor protein%2C transcript variant X3 && sp|O75553|DAB1_HUMAN Disabled homolog 1 OS=Homo sapiens OX=9606 GN=DAB1 PE=1 SV=3 && PF00640:Phosphotyrosine interaction domain (PTB/PID)
100049826	CG	intron	PADI4	peptidyl arginine deiminase 4%2C transcript variant X2 && sp|Q9UM07|PADI4_HUMAN Protein-arginine deiminase type-4 OS=Homo sapiens OX=9606 GN=PADI4 PE=1 SV=2 && PF08527:Protein-arginine deiminase (PAD) middle domain|PF08526:Protein-arginine deiminase (PAD) N-terminal domain|PF03068:Protein-arginine deiminase (PAD)
100049829	CG	intron,exon,utr5	SYNDIG1	synapse differentiation inducing 1%2C transcript variant X3 && sp|Q9H7V2|SYNG1_HUMAN Synapse differentiation-inducing gene protein 1 OS=Homo sapiens OX=9606 GN=SYNDIG1 PE=1 SV=1 && -
100049830	CG	intron,intron,intron	RIPOR3	RIPOR family member 3%2C transcript variant X3 && sp|Q96MK2|RIPR3_HUMAN RIPOR family member 3 OS=Homo sapiens OX=9606 GN=RIPOR3 PE=1 SV=4 && PF15903:Filopodia upregulated, FAM65
100049834	CG	intron,intron,exon,utr5	DEGS2	delta 4-desaturase%2C sphingolipid 2%2C transcript variant X1 && sp|Q6QHC5|DEGS2_HUMAN Sphingolipid delta(4)-desaturase/C4-monooxygenase DES2 OS=Homo sapiens OX=9606 GN=DEGS2 PE=1 SV=2 && -
100049840	CG	exon,utr3	PPARA	peroxisome proliferator activated receptor alpha%2C transcript variant X4 && sp|Q07869|PPARA_HUMAN Peroxisome proliferator-activated receptor alpha OS=Homo sapiens OX=9606 GN=PPARA PE=1 SV=2 && -
100049862	CG	intron,intron	MMP16	matrix metallopeptidase 16%2C transcript variant X1 && sp|P51512|MMP16_HUMAN Matrix metalloproteinase-16 OS=Homo sapiens OX=9606 GN=MMP16 PE=1 SV=2 && PF00413:Matrixin|PF01471:Putative peptidoglycan binding domain|PF11857:Domain of unknown function (DUF3377)|PF00045:Hemopexin
100049870	CG	intron	PTPRE	protein tyrosine phosphatase%2C receptor type E%2C transcript variant X1 && sp|B2GV87|PTPRE_RAT Receptor-type tyrosine-protein phosphatase epsilon OS=Rattus norvegicus OX=10116 GN=Ptpre PE=2 SV=1 && -
100049880	CG	intron	WNT3	Wnt family member 3 && sp|P56703|WNT3_HUMAN Proto-oncogene Wnt-3 OS=Homo sapiens OX=9606 GN=WNT3 PE=1 SV=2 && PF00110:wnt family
100049895	CG	intron	TRIM59	tripartite motif containing 59%2C transcript variant X1 && sp|Q8IWR1|TRI59_HUMAN Tripartite motif-containing protein 59 OS=Homo sapiens OX=9606 GN=TRIM59 PE=1 SV=1 && PF13445:RING-type zinc-finger|PF00643:B-box zinc finger
100049901	CG	intron,exon,utr5	GZF1	GDNF inducible zinc finger protein 1%2C transcript variant X2 && sp|Q9H116|GZF1_HUMAN GDNF-inducible zinc finger protein 1 OS=Homo sapiens OX=9606 GN=GZF1 PE=1 SV=1 && PF00651:BTB/POZ domain
100049902	CG	intron,exon,utr5	ADNP	activity dependent neuroprotector homeobox%2C transcript variant X1 && sp|Q9H2P0|ADNP_HUMAN Activity-dependent neuroprotector homeobox protein OS=Homo sapiens OX=9606 GN=ADNP PE=1 SV=1 && PF00046:Homeodomain
100049909	CG	intron,intron	SGCZ	sarcoglycan zeta && sp|Q8BX51|SGCZ_MOUSE Zeta-sarcoglycan OS=Mus musculus OX=10090 GN=Sgcz PE=2 SV=1 && PF04790:Sarcoglycan complex subunit protein
100049911	CG	intron	GRAMD4	GRAM domain containing 4%2C transcript variant X3 && sp|Q8CB44|GRAM4_MOUSE GRAM domain-containing protein 4 OS=Mus musculus OX=10090 GN=Gramd4 PE=1 SV=1 && PF02893:GRAM domain
100049911	CHG	intron	GRAMD4	GRAM domain containing 4%2C transcript variant X3 && sp|Q8CB44|GRAM4_MOUSE GRAM domain-containing protein 4 OS=Mus musculus OX=10090 GN=Gramd4 PE=1 SV=1 && PF02893:GRAM domain
100049914	CG	exon,intron	MVD	mevalonate diphosphate decarboxylase%2C transcript variant X1 && sp|Q0P570|MVD1_BOVIN Diphosphomevalonate decarboxylase OS=Bos taurus OX=9913 GN=MVD PE=2 SV=1 && PF18376:Mevalonate 5-diphosphate decarboxylase C-terminal domain
100049916	CG	intron,utr5,exon	PHF10	PHD finger protein 10%2C transcript variant X1 && sp|Q8WUB8|PHF10_HUMAN PHD finger protein 10 OS=Homo sapiens OX=9606 GN=PHF10 PE=1 SV=3 && PF00628:PHD-finger
100049922	CG	intron	COL11A1	collagen type XI alpha 1 chain%2C transcript variant X1 && sp|P12107|COBA1_HUMAN Collagen alpha-1(XI) chain OS=Homo sapiens OX=9606 GN=COL11A1 PE=1 SV=4 && PF01391:Collagen triple helix repeat (20 copies)|PF01410:Fibrillar collagen C-terminal domain
100049924	CG	exon,intron,exon,utr5,TSS	CACNA1C	calcium voltage-gated channel subunit alpha1 C%2C transcript variant X23 && sp|Q01815|CAC1C_MOUSE Voltage-dependent L-type calcium channel subunit alpha-1C OS=Mus musculus OX=10090 GN=Cacna1c PE=1 SV=1 && PF16905:Voltage-dependent L-type calcium channel, IQ-associated|PF08763:Voltage gated calcium channel IQ domain|PF00520:Ion transport protein|PF16885:Voltage-gated calcium channel subunit alpha,…
100049933	CG	utr5,exon,intron	CLCN4	chloride voltage-gated channel 4%2C transcript variant X4 && sp|P51793|CLCN4_HUMAN H(+)/Cl(-) exchange transporter 4 OS=Homo sapiens OX=9606 GN=CLCN4 PE=1 SV=2 && PF00571:CBS domain|PF00654:Voltage gated chloride channel
100049942	CG	TSS,exon,utr5	ARHGDIA	Rho GDP dissociation inhibitor alpha && sp|Q99PT1|GDIR1_MOUSE Rho GDP-dissociation inhibitor 1 OS=Mus musculus OX=10090 GN=Arhgdia PE=1 SV=3 && -
100049945	CG	exon,intron	RCOR2	REST corepressor 2%2C transcript variant X1 && sp|Q8C796|RCOR2_MOUSE REST corepressor 2 OS=Mus musculus OX=10090 GN=Rcor2 PE=1 SV=1 && PF00249:Myb-like DNA-binding domain|PF01448:ELM2 domain
100049953	CG	exon,utr5,intron	PLCH1	phospholipase C eta 1%2C transcript variant X6 && sp|Q4KWH8|PLCH1_HUMAN 1-phosphatidylinositol 4,5-bisphosphate phosphodiesterase eta-1 OS=Homo sapiens OX=9606 GN=PLCH1 PE=1 SV=1 && PF00168:C2 domain|PF00388:Phosphatidylinositol-specific phospholipase C, X domain|PF09279:Phosphoinositide-specific phospholipase C, efhand-like|PF00387:Phosphatidylinositol-specific phospholipase C, Y domain
100049955	CG	exon,utr5,exon,utr5	WDFY2	WD repeat and FYVE domain containing 2%2C transcript variant X1 && sp|Q96P53|WDFY2_HUMAN WD repeat and FYVE domain-containing protein 2 OS=Homo sapiens OX=9606 GN=WDFY2 PE=1 SV=2 && PF01363:FYVE zinc finger|PF00400:WD domain, G-beta repeat
100049962	CG	exon,exon	FOXQ1	forkhead box Q1 && sp|O70220|FOXQ1_MOUSE Forkhead box protein Q1 OS=Mus musculus OX=10090 GN=Foxq1 PE=2 SV=3 && PF00250:Forkhead domain
100049968	CG	intron,exon,utr5	FERMT2	fermitin family member 2%2C transcript variant X5 && sp|Q96AC1|FERM2_HUMAN Fermitin family homolog 2 OS=Homo sapiens OX=9606 GN=FERMT2 PE=1 SV=1 && PF18124:Kindlin-2 N-terminal domain|PF00169:PH domain|PF00373:FERM central domain
100049970	CG	exon,utr5,intron,exon,utr5,TSS	SETD3	SET domain containing 3%2C transcript variant X1 && sp|B2KI88|SETD3_RHIFE Actin-histidine N-methyltransferase OS=Rhinolophus ferrumequinum OX=59479 GN=SETD3 PE=3 SV=1 && PF09273:Rubisco LSMT substrate-binding|PF00856:SET domain
100049972	CG	intron	FTCD	formimidoyltransferase cyclodeaminase%2C transcript variant X1 && sp|P53603|FTCD_PIG Formimidoyltransferase-cyclodeaminase OS=Sus scrofa OX=9823 GN=FTCD PE=1 SV=1 && PF02971:Formiminotransferase domain|PF04961:Formiminotransferase-cyclodeaminase|PF07837:Formiminotransferase domain, N-terminal subdomain
100049974	CG	intron	TUSC3	tumor suppressor candidate 3%2C transcript variant X1 && sp|Q13454|TUSC3_HUMAN Tumor suppressor candidate 3 OS=Homo sapiens OX=9606 GN=TUSC3 PE=1 SV=1 && PF04756:OST3 / OST6 family, transporter family
100049975	CG	intron,utr5,exon,intron	TBC1D22A	TBC1 domain family member 22A%2C transcript variant X3 && sp|Q8WUA7|TB22A_HUMAN TBC1 domain family member 22A OS=Homo sapiens OX=9606 GN=TBC1D22A PE=1 SV=2 && PF00566:Rab-GTPase-TBC domain
100049981	CG	exon,utr5,intron	TMEM60	transmembrane protein 60%2C transcript variant X1 && sp|Q9H2L4|TMM60_HUMAN Transmembrane protein 60 OS=Homo sapiens OX=9606 GN=TMEM60 PE=1 SV=1 && PF10269:Transmembrane Fragile-X-F protein
100049990	CG	intron	ZBTB39	zinc finger and BTB domain containing 39%2C transcript variant X1 && sp|O15060|ZBT39_HUMAN Zinc finger and BTB domain-containing protein 39 OS=Homo sapiens OX=9606 GN=ZBTB39 PE=1 SV=1 && PF00651:BTB/POZ domain
100049993	CG	intron,intron	HNF1A	HNF1 homeobox A && sp|P20823|HNF1A_HUMAN Hepatocyte nuclear factor 1-alpha OS=Homo sapiens OX=9606 GN=HNF1A PE=1 SV=2 && PF04812:Hepatocyte nuclear factor 1 (HNF-1), beta isoform C terminus|PF04813:Hepatocyte nuclear factor 1 (HNF-1), alpha isoform C terminus|PF04814:Hepatocyte nuclear factor 1 (HNF-1), N terminus
100050001	CG	TSS,exon,utr5,intron	FAM196A	family with sequence similarity 196 member A%2C transcript variant X1 && sp|Q6ZSG2|INSY2_HUMAN Inhibitory synaptic factor 2A OS=Homo sapiens OX=9606 GN=INSYN2A PE=1 SV=1 && PF15265:FAM196 family
100050002	CG	intron,exon,utr5	HNRNPF	heterogeneous nuclear ribonucleoprotein F%2C transcript variant X8 && sp|Q5E9J1|HNRPF_BOVIN Heterogeneous nuclear ribonucleoprotein F OS=Bos taurus OX=9913 GN=HNRNPF PE=2 SV=3 && -
100050006	CG	TSS,exon,utr5	CHST8	carbohydrate sulfotransferase 8%2C transcript variant X1 && sp|Q9H2A9|CHST8_HUMAN Carbohydrate sulfotransferase 8 OS=Homo sapiens OX=9606 GN=CHST8 PE=1 SV=2 && PF03567:Sulfotransferase family
100050017	CG	exon,utr5,intron	OXSR1	oxidative stress responsive 1%2C transcript variant X3 && sp|Q5R495|OXSR1_PONAB Serine/threonine-protein kinase OSR1 OS=Pongo abelii OX=9601 GN=OXSR1 PE=2 SV=1 && PF00069:Protein kinase domain|PF12202:Oxidative-stress-responsive kinase 1 C-terminal domain
100050022	CG	intron	CCDC93	coiled-coil domain containing 93%2C transcript variant X5 && sp|Q567U6|CCD93_HUMAN Coiled-coil domain-containing protein 93 OS=Homo sapiens OX=9606 GN=CCDC93 PE=1 SV=2 && PF09762:Coiled-coil domain-containing protein (DUF2037)
100050023	CG	intron	MMADHC	methylmalonic aciduria and homocystinuria%2C cblD type && sp|Q9H3L0|MMAD_HUMAN Cobalamin trafficking protein CblD OS=Homo sapiens OX=9606 GN=MMADHC PE=1 SV=2 && PF10229:Methylmalonic aciduria and homocystinuria type D protein
100050029	CG	intron	NKX2-2	NK2 homeobox 2 && sp|O95096|NKX22_HUMAN Homeobox protein Nkx-2.2 OS=Homo sapiens OX=9606 GN=NKX2-2 PE=2 SV=1 && PF00046:Homeodomain
100050034	CG	intron	LOC100050034	alpha-1-acid glycoprotein 2 && sp|P19652|A1AG2_HUMAN Alpha-1-acid glycoprotein 2 OS=Homo sapiens OX=9606 GN=ORM2 PE=1 SV=2 && PF00061:Lipocalin / cytosolic fatty-acid binding protein family
100050039	CG	exon,utr5,intron	BRD1	bromodomain containing 1%2C transcript variant X1 && sp|O95696|BRD1_HUMAN Bromodomain-containing protein 1 OS=Homo sapiens OX=9606 GN=BRD1 PE=1 SV=1 && PF13832:PHD-zinc-finger like domain|PF00439:Bromodomain|PF13831:PHD-finger|PF10513:Enhancer of polycomb-like|PF00855:PWWP domain
100050048	CG	exon,utr5,intron	PLEKHA6	pleckstrin homology domain containing A6%2C transcript variant X18 && sp|Q7TQG1|PKHA6_MOUSE Pleckstrin homology domain-containing family A member 6 OS=Mus musculus OX=10090 GN=Plekha6 PE=1 SV=1 && PF00169:PH domain
100050058	CG	intron	NARS	asparaginyl-tRNA synthetase && sp|Q2KJG3|SYNC_BOVIN Asparagine--tRNA ligase, cytoplasmic OS=Bos taurus OX=9913 GN=NARS PE=2 SV=3 && PF00152:tRNA synthetases class II (D, K and N)|PF01336:OB-fold nucleic acid binding domain
100050065	CG	exon,intron	LANCL3	LanC like 3 && sp|Q6ZV70|LANC3_HUMAN LanC-like protein 3 OS=Homo sapiens OX=9606 GN=LANCL3 PE=2 SV=2 && PF05147:Lanthionine synthetase C-like protein
100050069	CG	intron	KIAA1024	KIAA1024%2C transcript variant X1 && sp|Q9UPX6|MNAR1_HUMAN Major intrinsically disordered Notch2-binding receptor 1 OS=Homo sapiens OX=9606 GN=MINAR1 PE=1 SV=3 && PF06789:Uncharacterised protein family (UPF0258)
100050071	CG	exon,utr5	KCTD15	potassium channel tetramerization domain containing 15 && sp|Q0VD00|KCD15_BOVIN BTB/POZ domain-containing protein KCTD15 OS=Bos taurus OX=9913 GN=KCTD15 PE=2 SV=1 && -
100050073	CG	exon,intron	FSCN2	fascin actin-bundling protein 2%2C retinal%2C transcript variant X1 && sp|O18728|FSCN2_BOVIN Fascin-2 OS=Bos taurus OX=9913 GN=FSCN2 PE=2 SV=1 && PF06268:Fascin domain
100050081	CG	TSS,exon	LOC100050081	- && sp|Q7Z5Y7|KCD20_HUMAN BTB/POZ domain-containing protein KCTD20 OS=Homo sapiens OX=9606 GN=KCTD20 PE=1 SV=1 && PF16017:BTB/POZ domain
100050091	CG	intron	SDHB	succinate dehydrogenase complex iron sulfur subunit B && sp|Q007T0|SDHB_PIG Succinate dehydrogenase [ubiquinone] iron-sulfur subunit, mitochondrial OS=Sus scrofa OX=9823 GN=SDHB PE=1 SV=1 && PF13534:4Fe-4S dicluster domain|PF13085:2Fe-2S iron-sulfur cluster binding domain
100050107	CG	intron	ANKRD11	ankyrin repeat domain 11%2C transcript variant X7 && sp|Q6UB99|ANR11_HUMAN Ankyrin repeat domain-containing protein 11 OS=Homo sapiens OX=9606 GN=ANKRD11 PE=1 SV=3 && PF12796:Ankyrin repeats (3 copies)
100050109	CG	intron	UNC93A	unc-93 homolog A%2C transcript variant X9 && sp|Q86WB7|UN93A_HUMAN Protein unc-93 homolog A OS=Homo sapiens OX=9606 GN=UNC93A PE=1 SV=1 && -
100050115	CG	exon,utr5	DPH5	diphthamide biosynthesis 5%2C transcript variant X2 && sp|Q9H2P9|DPH5_HUMAN Diphthine methyl ester synthase OS=Homo sapiens OX=9606 GN=DPH5 PE=1 SV=2 && PF00590:Tetrapyrrole (Corrin/Porphyrin) Methylases
100050134	CG	intron,exon,utr5	RASGEF1A	RasGEF domain family member 1A%2C transcript variant X5 && sp|Q8N9B8|RGF1A_HUMAN Ras-GEF domain-containing family member 1A OS=Homo sapiens OX=9606 GN=RASGEF1A PE=2 SV=2 && -
100050138	CHG	intron	KIAA0355	KIAA0355%2C transcript variant X6 && sp|O15063|GRRE1_HUMAN Granule associated Rac and RHOG effector protein 1 OS=Homo sapiens OX=9606 GN=GARRE1 PE=1 SV=2 && -
100050139	CG	intron	ACTG1	actin gamma 1 && sp|P63258|ACTG_BOVIN Actin, cytoplasmic 2 OS=Bos taurus OX=9913 GN=ACTG1 PE=1 SV=1 && PF00022:Actin
100050140	CG	intron	MAP3K14	mitogen-activated protein kinase kinase kinase 14 && sp|Q99558|M3K14_HUMAN Mitogen-activated protein kinase kinase kinase 14 OS=Homo sapiens OX=9606 GN=MAP3K14 PE=1 SV=2 && -
100050147	CG	exon	FEZF2	FEZ family zinc finger 2 && sp|Q8TBJ5|FEZF2_HUMAN Fez family zinc finger protein 2 OS=Homo sapiens OX=9606 GN=FEZF2 PE=2 SV=2 && PF00096:Zinc finger, C2H2 type
100050149	CG	intron	P2RY14	purinergic receptor P2Y14%2C transcript variant X7 && sp|Q15391|P2Y14_HUMAN P2Y purinoceptor 14 OS=Homo sapiens OX=9606 GN=P2RY14 PE=2 SV=1 && -
100050150	CG	intron	LATS2	large tumor suppressor kinase 2%2C transcript variant X4 && sp|Q9NRM7|LATS2_HUMAN Serine/threonine-protein kinase LATS2 OS=Homo sapiens OX=9606 GN=LATS2 PE=1 SV=2 && PF00069:Protein kinase domain
100050157	CG	exon,utr5,intron	MFAP2	microfibril associated protein 2%2C transcript variant X4 && sp|P27424|MFAP2_BOVIN Microfibrillar-associated protein 2 OS=Bos taurus OX=9913 GN=MFAP2 PE=1 SV=1 && PF05507:Microfibril-associated glycoprotein (MAGP)
100050166	CG	TSS,utr5,exon,intron,intron	FAM207A	family with sequence similarity 207 member A%2C transcript variant X1 && sp|P58468|F207A_MOUSE Protein FAM207A OS=Mus musculus OX=10090 GN=Fam207a PE=1 SV=1 && PF15341:Ribosome biogenesis protein SLX9
100050170	CG	intron	MPPED1	metallophosphoesterase domain containing 1 && sp|Q91ZG2|MPPD1_MOUSE Metallophosphoesterase domain-containing protein 1 OS=Mus musculus OX=10090 GN=Mpped1 PE=2 SV=1 && -
100050176	CG	intron	RPS6KA2	ribosomal protein S6 kinase A2%2C transcript variant X4 && sp|Q15349|KS6A2_HUMAN Ribosomal protein S6 kinase alpha-2 OS=Homo sapiens OX=9606 GN=RPS6KA2 PE=1 SV=2 && -
100050184	CG	intron,exon,utr5	ERC1	ELKS/RAB6-interacting/CAST family member 1%2C transcript variant X2 && sp|Q99MI1|RB6I2_MOUSE ELKS/Rab6-interacting/CAST family member 1 OS=Mus musculus OX=10090 GN=Erc1 PE=1 SV=1 && -
100050197	CG	utr5,exon	FRMPD4	FERM and PDZ domain containing 4%2C transcript variant X1 && sp|Q14CM0|FRPD4_HUMAN FERM and PDZ domain-containing protein 4 OS=Homo sapiens OX=9606 GN=FRMPD4 PE=1 SV=1 && PF00373:FERM central domain|PF00595:PDZ domain
100050199	CG	intron	OAT	ornithine aminotransferase%2C transcript variant X1 && sp|Q3ZCF5|OAT_BOVIN Ornithine aminotransferase, mitochondrial OS=Bos taurus OX=9913 GN=OAT PE=2 SV=1 && PF00202:Aminotransferase class-III
100050203	CG	intron	HECTD1	HECT domain E3 ubiquitin protein ligase 1%2C transcript variant X1 && sp|Q9ULT8|HECD1_HUMAN E3 ubiquitin-protein ligase HECTD1 OS=Homo sapiens OX=9606 GN=HECTD1 PE=1 SV=3 && -
100050207	CG	exon	BAIAP2	BAI1 associated protein 2%2C transcript variant X5 && sp|Q5EAD0|BAIP2_BOVIN Brain-specific angiogenesis inhibitor 1-associated protein 2 OS=Bos taurus OX=9913 GN=BAIAP2 PE=2 SV=1 && -
100050209	CG	exon	SLC35C1	solute carrier family 35 member C1%2C transcript variant X1 && sp|Q96A29|FUCT1_HUMAN GDP-fucose transporter 1 OS=Homo sapiens OX=9606 GN=SLC35C1 PE=1 SV=1 && PF03151:Triose-phosphate Transporter family
100050219	CHG	intron	CAB39L	calcium binding protein 39 like%2C transcript variant X4 && sp|Q9H9S4|CB39L_HUMAN Calcium-binding protein 39-like OS=Homo sapiens OX=9606 GN=CAB39L PE=1 SV=3 && PF08569:Mo25-like
100050240	CG	TSS,exon,utr5,intron	SLC7A2	solute carrier family 7 member 2%2C transcript variant X4 && sp|P52569|CTR2_HUMAN Cationic amino acid transporter 2 OS=Homo sapiens OX=9606 GN=SLC7A2 PE=1 SV=2 && -
100050241	CG	exon,utr5,intron	NAP1L1	nucleosome assembly protein 1 like 1%2C transcript variant X1 && sp|P55209|NP1L1_HUMAN Nucleosome assembly protein 1-like 1 OS=Homo sapiens OX=9606 GN=NAP1L1 PE=1 SV=1 && PF00956:Nucleosome assembly protein (NAP)
100050246	CG	TSS,utr5,exon	SFT2D1	SFT2 domain containing 1 && sp|Q8WV19|SFT2A_HUMAN Vesicle transport protein SFT2A OS=Homo sapiens OX=9606 GN=SFT2D1 PE=1 SV=1 && PF04178:Got1/Sft2-like family
100050250	CG	intron	CDK18	cyclin dependent kinase 18%2C transcript variant X1 && sp|Q5RD01|CDK18_PONAB Cyclin-dependent kinase 18 OS=Pongo abelii OX=9601 GN=CDK18 PE=2 SV=3 && -
100050258	CG	exon	LOC100050258	- && sp|P11926|DCOR_HUMAN Ornithine decarboxylase OS=Homo sapiens OX=9606 GN=ODC1 PE=1 SV=2 && PF02784:Pyridoxal-dependent decarboxylase, pyridoxal binding domain
100050276	CG	intron	CHMP6	charged multivesicular body protein 6 && sp|P0C0A3|CHMP6_MOUSE Charged multivesicular body protein 6 OS=Mus musculus OX=10090 GN=Chmp6 PE=1 SV=2 && PF03357:Snf7
100050279	CG	intron,exon,exon,intron,intron,exon	RPS6KA4	ribosomal protein S6 kinase A4%2C transcript variant X1 && sp|O75676|KS6A4_HUMAN Ribosomal protein S6 kinase alpha-4 OS=Homo sapiens OX=9606 GN=RPS6KA4 PE=1 SV=1 && PF00433:Protein kinase C terminal domain|PF00069:Protein kinase domain
100050285	CG	exon,utr5	LRRFIP2	LRR binding FLII interacting protein 2%2C transcript variant X1 && sp|Q9Y608|LRRF2_HUMAN Leucine-rich repeat flightless-interacting protein 2 OS=Homo sapiens OX=9606 GN=LRRFIP2 PE=1 SV=1 && PF09738:LRRFIP family
100050305	CG	intron,exon,utr5	AP3M2	adaptor related protein complex 3 mu 2 subunit%2C transcript variant X3 && sp|P53677|AP3M2_HUMAN AP-3 complex subunit mu-2 OS=Homo sapiens OX=9606 GN=AP3M2 PE=1 SV=1 && PF00928:Adaptor complexes medium subunit family|PF01217:Clathrin adaptor complex small chain
100050311	CG	intron	PDE10A	phosphodiesterase 10A%2C transcript variant X3 && sp|Q8CA95|PDE10_MOUSE cAMP and cAMP-inhibited cGMP 3',5'-cyclic phosphodiesterase 10A OS=Mus musculus OX=10090 GN=Pde10a PE=1 SV=2 && PF01590:GAF domain|PF00233:3'5'-cyclic nucleotide phosphodiesterase
100050318	CHG	intron	SPAG16	sperm associated antigen 16%2C transcript variant X4 && sp|Q8N0X2|SPG16_HUMAN Sperm-associated antigen 16 protein OS=Homo sapiens OX=9606 GN=SPAG16 PE=1 SV=2 && PF00400:WD domain, G-beta repeat
100050321	CG	intron	NOX4	NADPH oxidase 4%2C transcript variant X1 && sp|Q5R5C5|NOX4_PONAB NADPH oxidase 4 OS=Pongo abelii OX=9601 GN=NOX4 PE=2 SV=2 && PF01794:Ferric reductase like transmembrane component|PF08030:Ferric reductase NAD binding domain|PF08022:FAD-binding domain
100050326	CG	intron	IMPA1	inositol monophosphatase 1%2C transcript variant X2 && sp|P20456|IMPA1_BOVIN Inositol monophosphatase 1 OS=Bos taurus OX=9913 GN=IMPA1 PE=1 SV=1 && -
100050335	CG	intron,intron,intron,intron,intron,intron	BCOR	BCL6 corepressor%2C transcript variant X6 && sp|Q6W2J9|BCOR_HUMAN BCL-6 corepressor OS=Homo sapiens OX=9606 GN=BCOR PE=1 SV=1 && PF16553:BCORL-PCGF1-binding domain|PF12796:Ankyrin repeats (3 copies)|PF15808:BCL-6 co-repressor, non-ankyrin-repeat region
100050336	CG	intron	PSTK	phosphoseryl-tRNA kinase%2C transcript variant X3 && sp|Q8IV42|PSTK_HUMAN L-seryl-tRNA(Sec) kinase OS=Homo sapiens OX=9606 GN=PSTK PE=1 SV=2 && PF08433:Chromatin associated protein KTI12
100050356	CG	intron	MGAT5	mannosyl (alpha-1%2C6-)-glycoprotein beta-1%2C6-N-acetyl-glucosaminyltransferase && sp|Q09328|MGT5A_HUMAN Alpha-1,6-mannosylglycoprotein 6-beta-N-acetylglucosaminyltransferase A OS=Homo sapiens OX=9606 GN=MGAT5 PE=1 SV=1 && -
100050357	CG	intron	FMNL2	formin like 2%2C transcript variant X3 && sp|Q96PY5|FMNL2_HUMAN Formin-like protein 2 OS=Homo sapiens OX=9606 GN=FMNL2 PE=1 SV=3 && PF06371:Diaphanous GTPase-binding Domain|PF06367:Diaphanous FH3 Domain|PF02181:Formin Homology 2 Domain
100050359	CG	intron	DIO1	iodothyronine deiodinase 1 && sp|Q6V915|IOD1_FELCA Type I iodothyronine deiodinase OS=Felis catus OX=9685 GN=DIO1 PE=2 SV=2 && PF00837:Iodothyronine deiodinase
100050366	CG	exon,TSS	FAM189A2	family with sequence similarity 189 member A2 && sp|Q15884|F1892_HUMAN Protein FAM189A2 OS=Homo sapiens OX=9606 GN=FAM189A2 PE=1 SV=3 && -
100050373	CG	intron	E2F7	E2F transcription factor 7%2C transcript variant X1 && sp|Q96AV8|E2F7_HUMAN Transcription factor E2F7 OS=Homo sapiens OX=9606 GN=E2F7 PE=1 SV=3 && PF02319:E2F/DP family winged-helix DNA-binding domain
100050375	CG	intron,exon,utr5,intron	CHD9	chromodomain helicase DNA binding protein 9%2C transcript variant X10 && sp|Q3L8U1|CHD9_HUMAN Chromodomain-helicase-DNA-binding protein 9 OS=Homo sapiens OX=9606 GN=CHD9 PE=1 SV=2 && PF00271:Helicase conserved C-terminal domain|PF00385:Chromo (CHRromatin Organisation MOdifier) domain|PF00176:SNF2 family N-terminal domain|PF07533:BRK domain
100050379	CG	intron,intron,intron,intron,intron	SRPK2	SRSF protein kinase 2%2C transcript variant X17 && sp|P78362|SRPK2_HUMAN SRSF protein kinase 2 OS=Homo sapiens OX=9606 GN=SRPK2 PE=1 SV=3 && PF00069:Protein kinase domain
100050387	CG	intron	SLC38A4	solute carrier family 38 member 4%2C transcript variant X2 && sp|Q5RE87|S38A4_PONAB Sodium-coupled neutral amino acid transporter 4 OS=Pongo abelii OX=9601 GN=SLC38A4 PE=2 SV=1 && PF01490:Transmembrane amino acid transporter protein
100050414	CG	intron,exon	NPAS3	neuronal PAS domain protein 3%2C transcript variant X16 && sp|Q8IXF0|NPAS3_HUMAN Neuronal PAS domain-containing protein 3 OS=Homo sapiens OX=9606 GN=NPAS3 PE=2 SV=1 && PF00989:PAS fold|PF08447:PAS fold
100050414	CHH	intron	NPAS3	neuronal PAS domain protein 3%2C transcript variant X16 && sp|Q8IXF0|NPAS3_HUMAN Neuronal PAS domain-containing protein 3 OS=Homo sapiens OX=9606 GN=NPAS3 PE=2 SV=1 && PF00989:PAS fold|PF08447:PAS fold
100050420	CG	intron,exon,utr5	SF1	splicing factor 1%2C transcript variant X3 && sp|Q15637|SF01_HUMAN Splicing factor 1 OS=Homo sapiens OX=9606 GN=SF1 PE=1 SV=4 && PF00013:KH domain|PF16275:Splicing factor 1 helix-hairpin domain
100050422	CG	intron,intron	EIF5B	eukaryotic translation initiation factor 5B && sp|O60841|IF2P_HUMAN Eukaryotic translation initiation factor 5B OS=Homo sapiens OX=9606 GN=EIF5B PE=1 SV=4 && PF00009:Elongation factor Tu GTP binding domain|PF03144:Elongation factor Tu domain 2|PF11987:Translation-initiation factor 2
100050424	CG	intron	XPC	XPC complex subunit%2C DNA damage recognition and repair factor%2C transcript variant X1 && sp|Q01831|XPC_HUMAN DNA repair protein complementing XP-C cells OS=Homo sapiens OX=9606 GN=XPC PE=1 SV=4 && PF10403:Rad4 beta-hairpin domain 1|PF10404:Rad4 beta-hairpin domain 2|PF10405:Rad4 beta-hairpin domain 3|PF03835:Rad4 transglutaminase-like domain
100050427	CG	utr3,exon,intron,intron	CLRN1	clarin 1 && sp|P58418|CLRN1_HUMAN Clarin-1 OS=Homo sapiens OX=9606 GN=CLRN1 PE=1 SV=2 && -
100050434	CG	intron,intron	KCNAB1	potassium voltage-gated channel subfamily A member regulatory beta subunit 1%2C transcript variant X2 && sp|Q4PJK1|KCAB1_BOVIN Voltage-gated potassium channel subunit beta-1 OS=Bos taurus OX=9913 GN=KCNAB1 PE=2 SV=1 && -
100050448	CG	intron	NAV3	neuron navigator 3%2C transcript variant X1 && sp|Q8IVL0|NAV3_HUMAN Neuron navigator 3 OS=Homo sapiens OX=9606 GN=NAV3 PE=1 SV=3 && PF00307:Calponin homology (CH) domain
100050456	CG	intron	ZNF804B	zinc finger protein 804B && sp|A4D1E1|Z804B_HUMAN Zinc finger protein 804B OS=Homo sapiens OX=9606 GN=ZNF804B PE=2 SV=2 && PF12171:Zinc-finger double-stranded RNA-binding
100050471	CG	intron	RGS20	regulator of G protein signaling 20%2C transcript variant X3 && sp|O76081|RGS20_HUMAN Regulator of G-protein signaling 20 OS=Homo sapiens OX=9606 GN=RGS20 PE=1 SV=4 && PF00615:Regulator of G protein signaling domain
100050473	CG	exon,intron	LOC100050473	class I histocompatibility antigen%2C Gogo-B*0103 alpha chain%2C transcript variant X1 && sp|P16209|1A01_PANTR Patr class I histocompatibility antigen, A-2 alpha chain OS=Pan troglodytes OX=9598 PE=2 SV=1 && PF00129:Class I Histocompatibility antigen, domains alpha 1 and 2|PF07654:Immunoglobulin C1-set domain
100050489	CG	exon,utr5	USP9X	ubiquitin specific peptidase 9%2C X-linked && sp|Q93008|USP9X_HUMAN Probable ubiquitin carboxyl-terminal hydrolase FAF-X OS=Homo sapiens OX=9606 GN=USP9X PE=1 SV=4 && -
100050491	CG	intron,exon,utr5	LGALS8	galectin 8%2C transcript variant X1 && sp|O00214|LEG8_HUMAN Galectin-8 OS=Homo sapiens OX=9606 GN=LGALS8 PE=1 SV=4 && -
100050497	CG	intron,intron,intron	RBFOX3	RNA binding fox-1 homolog 3%2C transcript variant X5 && sp|Q8BIF2|RFOX3_MOUSE RNA binding protein fox-1 homolog 3 OS=Mus musculus OX=10090 GN=Rbfox3 PE=1 SV=2 && -
100050499	CG	intron	DGKZ	diacylglycerol kinase zeta%2C transcript variant X1 && sp|Q13574|DGKZ_HUMAN Diacylglycerol kinase zeta OS=Homo sapiens OX=9606 GN=DGKZ PE=1 SV=4 && -
100050505	CG	intron,exon,utr5,TSS	KCTD6	potassium channel tetramerization domain containing 6%2C transcript variant X1 && sp|Q8NC69|KCTD6_HUMAN BTB/POZ domain-containing protein KCTD6 OS=Homo sapiens OX=9606 GN=KCTD6 PE=1 SV=2 && PF02214:BTB/POZ domain
100050513	CG	intron	NDC1	NDC1 transmembrane nucleoporin%2C transcript variant X1 && sp|Q9BTX1|NDC1_HUMAN Nucleoporin NDC1 OS=Homo sapiens OX=9606 GN=NDC1 PE=1 SV=2 && PF09531:Nucleoporin protein Ndc1-Nup
100050521	CG	intron	KTN1	kinectin 1%2C transcript variant X2 && sp|Q86UP2|KTN1_HUMAN Kinectin OS=Homo sapiens OX=9606 GN=KTN1 PE=1 SV=1 && -
100050526	CG	intron	SYT1	synaptotagmin 1%2C transcript variant X2 && sp|P48018|SYT1_BOVIN Synaptotagmin-1 OS=Bos taurus OX=9913 GN=SYT1 PE=1 SV=1 && PF00168:C2 domain
100050530	CG	intron	ESRRG	estrogen related receptor gamma%2C transcript variant X4 && sp|P62508|ERR3_HUMAN Estrogen-related receptor gamma OS=Homo sapiens OX=9606 GN=ESRRG PE=1 SV=1 && -
100050535	CG	intron	SLC41A1	solute carrier family 41 member 1 && sp|Q8IVJ1|S41A1_HUMAN Solute carrier family 41 member 1 OS=Homo sapiens OX=9606 GN=SLC41A1 PE=1 SV=2 && PF01769:Divalent cation transporter
100050547	CG	intron	CDH20	cadherin 20%2C transcript variant X6 && sp|Q9HBT6|CAD20_HUMAN Cadherin-20 OS=Homo sapiens OX=9606 GN=CDH20 PE=2 SV=2 && PF01049:Cadherin cytoplasmic region|PF00028:Cadherin domain
100050548	CG	intron,intron	PAG1	phosphoprotein membrane anchor with glycosphingolipid microdomains 1%2C transcript variant X1 && sp|Q9NWQ8|PHAG1_HUMAN Phosphoprotein associated with glycosphingolipid-enriched microdomains 1 OS=Homo sapiens OX=9606 GN=PAG1 PE=1 SV=2 && PF15347:Phosphoprotein associated with glycosphingolipid-enriched
100050550	CG	exon,intron	EQMCE1	MHC class I antigen 3.7%2C transcript variant X1 && sp|P13749|1A04_PANTR Patr class I histocompatibility antigen, A-126 alpha chain OS=Pan troglodytes OX=9598 GN=Patr-A PE=2 SV=1 && PF07654:Immunoglobulin C1-set domain|PF06623:MHC_I C-terminus|PF00129:Class I Histocompatibility antigen, domains alpha 1 and 2
100050559	CG	intron,exon	RANBP1	RAN binding protein 1%2C transcript variant X2 && sp|P43487|RANG_HUMAN Ran-specific GTPase-activating protein OS=Homo sapiens OX=9606 GN=RANBP1 PE=1 SV=1 && PF00638:RanBP1 domain
100050566	CG	exon,utr5,TSS	KNDC1	kinase non-catalytic C-lobe domain containing 1%2C transcript variant X1 && sp|Q76NI1|KNDC1_HUMAN Kinase non-catalytic C-lobe domain-containing protein 1 OS=Homo sapiens OX=9606 GN=KNDC1 PE=2 SV=2 && PF16474:Kinase non-catalytic C-lobe domain|PF00617:RasGEF domain|PF00618:RasGEF N-terminal motif
100050567	CG	utr5,exon	ERO1B	endoplasmic reticulum oxidoreductase 1 beta%2C transcript variant X2 && sp|Q86YB8|ERO1B_HUMAN ERO1-like protein beta OS=Homo sapiens OX=9606 GN=ERO1B PE=1 SV=2 && PF04137:Endoplasmic Reticulum Oxidoreductin 1 (ERO1)
100050607	CHH	intron	USH2A	usherin && sp|O75445|USH2A_HUMAN Usherin OS=Homo sapiens OX=9606 GN=USH2A PE=1 SV=3 && -
100050609	CG	intron	HBP1	HMG-box transcription factor 1 && sp|O60381|HBP1_HUMAN HMG box-containing protein 1 OS=Homo sapiens OX=9606 GN=HBP1 PE=1 SV=2 && PF08517:Ataxin-1 and HBP1 module (AXH)|PF00505:HMG (high mobility group) box
100050616	CG	intron	WASHC1	WASH complex subunit 1%2C transcript variant X1 && sp|A7Z063|WASH1_BOVIN WASH complex subunit 1 OS=Bos taurus OX=9913 GN=WASHC1 PE=1 SV=1 && PF11945:WAHD domain of WASH complex
100050617	CG	intron	HDAC7	histone deacetylase 7%2C transcript variant X4 && sp|Q8WUI4|HDAC7_HUMAN Histone deacetylase 7 OS=Homo sapiens OX=9606 GN=HDAC7 PE=1 SV=2 && -
100050622	CG	intron	GNAL	G protein subunit alpha L%2C transcript variant X1 && sp|P38405|GNAL_HUMAN Guanine nucleotide-binding protein G(olf) subunit alpha OS=Homo sapiens OX=9606 GN=GNAL PE=1 SV=1 && PF00503:G-protein alpha subunit
100050623	CG	intron,exon,utr5	RNF152	ring finger protein 152%2C transcript variant X4 && sp|Q8N8N0|RN152_HUMAN E3 ubiquitin-protein ligase RNF152 OS=Homo sapiens OX=9606 GN=RNF152 PE=1 SV=1 && -
100050624	CG	utr5,TSS,exon	ZBTB10	zinc finger and BTB domain containing 10 && sp|Q96DT7|ZBT10_HUMAN Zinc finger and BTB domain-containing protein 10 OS=Homo sapiens OX=9606 GN=ZBTB10 PE=1 SV=2 && PF00651:BTB/POZ domain|PF13909:C2H2-type zinc-finger domain
100050627	CG	exon	NPHS2	NPHS2%2C podocin%2C transcript variant X1 && sp|Q9NP85|PODO_HUMAN Podocin OS=Homo sapiens OX=9606 GN=NPHS2 PE=1 SV=1 && PF01145:SPFH domain / Band 7 family
100050630	CHH	exon,intron	RUNX1T1	RUNX1 translocation partner 1 && sp|Q06455|MTG8_HUMAN Protein CBFA2T1 OS=Homo sapiens OX=9606 GN=RUNX1T1 PE=1 SV=2 && -
100050636	CG	exon,utr5,TSS	DGCR8	DGCR8%2C microprocessor complex subunit%2C transcript variant X1 && sp|Q9EQM6|DGCR8_MOUSE Microprocessor complex subunit DGCR8 OS=Mus musculus OX=10090 GN=Dgcr8 PE=1 SV=2 && -
100050644	CG	utr5,exon,intron,intron	SNURF	SNRPN upstream reading frame%2C transcript variant X1 && sp|Q9WU11|SNURF_RAT SNRPN upstream reading frame protein OS=Rattus norvegicus OX=10116 GN=Snurf PE=3 SV=1 && PF07192:SNURF/RPN4 protein
100050663	CG	exon,intron	LCP1	lymphocyte cytosolic protein 1 && sp|P13796|PLSL_HUMAN Plastin-2 OS=Homo sapiens OX=9606 GN=LCP1 PE=1 SV=6 && PF00307:Calponin homology (CH) domain|PF13499:EF-hand domain pair
100050664	CG	intron	STK24	serine/threonine kinase 24%2C transcript variant X1 && sp|B0LT89|STK24_RAT Serine/threonine-protein kinase 24 OS=Rattus norvegicus OX=10116 GN=Stk24 PE=2 SV=1 && PF00069:Protein kinase domain
100050674	CG	intron,intron	RRBP1	ribosome binding protein 1%2C transcript variant X1 && sp|Q28298|RRBP1_CANLF Ribosome-binding protein 1 OS=Canis lupus familiaris OX=9615 GN=RRBP1 PE=2 SV=1 && PF05104:Ribosome receptor lysine/proline rich region
100050675	CG	exon,utr3,exon,utr3	LOC100050675	neuroendocrine secretory protein 55 && sp|O95467|GNAS3_HUMAN Neuroendocrine secretory protein 55 OS=Homo sapiens OX=9606 GN=GNAS PE=2 SV=1 && -
100050677	CG	intron,intron,intron	DOCK8	dedicator of cytokinesis 8 && sp|Q8NF50|DOCK8_HUMAN Dedicator of cytokinesis protein 8 OS=Homo sapiens OX=9606 GN=DOCK8 PE=1 SV=3 && PF11878:Domain of unknown function (DUF3398)|PF06920:Dock homology region 2|PF14429:C2 domain in Dock180 and Zizimin proteins
100050684	CG	intron	SAMM50	SAMM50 sorting and assembly machinery component && sp|Q9Y512|SAM50_HUMAN Sorting and assembly machinery component 50 homolog OS=Homo sapiens OX=9606 GN=SAMM50 PE=1 SV=3 && PF01103:Surface antigen
100050693	CG	utr3,exon	SLC26A9	solute carrier family 26 member 9%2C transcript variant X1 && sp|Q7LBE3|S26A9_HUMAN Solute carrier family 26 member 9 OS=Homo sapiens OX=9606 GN=SLC26A9 PE=1 SV=1 && -
100050732	CG	exon,utr5,intron	GJC1	gap junction protein gamma 1%2C transcript variant X4 && sp|P36383|CXG1_HUMAN Gap junction gamma-1 protein OS=Homo sapiens OX=9606 GN=GJC1 PE=1 SV=2 && PF00029:Connexin
100050745	CG	intron	GPR183	G protein-coupled receptor 183 && sp|Q1RMI1|GP183_BOVIN G-protein coupled receptor 183 OS=Bos taurus OX=9913 GN=GPR183 PE=2 SV=1 && PF00001:7 transmembrane receptor (rhodopsin family)
100050768	CG	exon,utr5,intron	WTAP	WT1 associated protein%2C transcript variant X1 && sp|Q9ER69|FL2D_MOUSE Pre-mRNA-splicing regulator WTAP OS=Mus musculus OX=10090 GN=Wtap PE=1 SV=3 && PF17098:WTAP/Mum2p family
100050770	CHH	exon,utr3,intron	CDK14	cyclin dependent kinase 14%2C transcript variant X2 && sp|O94921|CDK14_HUMAN Cyclin-dependent kinase 14 OS=Homo sapiens OX=9606 GN=CDK14 PE=1 SV=3 && PF00069:Protein kinase domain
100050786	CG	intron	FAM163A	family with sequence similarity 163 member A%2C transcript variant X2 && sp|Q96GL9|F163A_HUMAN Protein FAM163A OS=Homo sapiens OX=9606 GN=FAM163A PE=1 SV=1 && PF15069:FAM163 family
100050818	CG	utr5,exon	CPA3	carboxypeptidase A3 && sp|P15088|CBPA3_HUMAN Mast cell carboxypeptidase A OS=Homo sapiens OX=9606 GN=CPA3 PE=1 SV=2 && -
100050825	CG	intron,intron,intron	VPS13D	vacuolar protein sorting 13 homolog D%2C transcript variant X8 && sp|Q5THJ4|VP13D_HUMAN Vacuolar protein sorting-associated protein 13D OS=Homo sapiens OX=9606 GN=VPS13D PE=1 SV=2 && -
100050826	CG	intron	NRN1	neuritin 1%2C transcript variant X1 && sp|Q9NPD7|NRN1_HUMAN Neuritin OS=Homo sapiens OX=9606 GN=NRN1 PE=2 SV=1 && PF15056:Neuritin protein family
100050827	CG	exon	HSPA1A	heat shock 70kDa protein 1A && sp|Q7YQC6|HSP71_CANLF Heat shock 70 kDa protein 1 OS=Canis lupus familiaris OX=9615 GN=HSPA1 PE=2 SV=1 && PF00012:Hsp70 protein
100050838	CG	utr5,exon	TMTC2	transmembrane and tetratricopeptide repeat containing 2%2C transcript variant X1 && sp|Q8N394|TMTC2_HUMAN Protein O-mannosyl-transferase TMTC2 OS=Homo sapiens OX=9606 GN=TMTC2 PE=1 SV=1 && PF08409:Domain of unknown function (DUF1736)|PF13424:Tetratricopeptide repeat
100050839	CG	TSS,utr5,exon,intron,intron,intron	PARVB	parvin beta && sp|Q9HBI1|PARVB_HUMAN Beta-parvin OS=Homo sapiens OX=9606 GN=PARVB PE=1 SV=1 && PF00307:Calponin homology (CH) domain
100050845	CHH	exon	CBLL1	Cbl proto-oncogene like 1%2C transcript variant X1 && sp|Q75N03|HAKAI_HUMAN E3 ubiquitin-protein ligase Hakai OS=Homo sapiens OX=9606 GN=CBLL1 PE=1 SV=1 && PF18408:C2H2 Hakai zinc finger domain
100050849	CG	intron	ATF3	activating transcription factor 3%2C transcript variant X1 && sp|Q2KII1|ATF3_BOVIN Cyclic AMP-dependent transcription factor ATF-3 OS=Bos taurus OX=9913 GN=ATF3 PE=2 SV=1 && PF00170:bZIP transcription factor
100050855	CG	exon,utr5	CRKL	CRK like proto-oncogene%2C adaptor protein && sp|P47941|CRKL_MOUSE Crk-like protein OS=Mus musculus OX=10090 GN=Crkl PE=1 SV=2 && PF07653:Variant SH3 domain|PF00017:SH2 domain|PF00018:SH3 domain
100050870	CG	intron,intron,intron	RAI1	retinoic acid induced 1%2C transcript variant X3 && sp|Q7Z5J4|RAI1_HUMAN Retinoic acid-induced protein 1 OS=Homo sapiens OX=9606 GN=RAI1 PE=1 SV=2 && PF13771:PHD-like zinc-binding domain
100050879	CG	intron	TBCE	tubulin folding cofactor E%2C transcript variant X1 && sp|Q32KS0|TBCE_BOVIN Tubulin-specific chaperone E OS=Bos taurus OX=9913 GN=TBCE PE=2 SV=1 && PF01302:CAP-Gly domain|PF14580:Leucine-rich repeat
100050897	CG	intron	FGF14	fibroblast growth factor 14%2C transcript variant X1 && sp|P70379|FGF14_MOUSE Fibroblast growth factor 14 OS=Mus musculus OX=10090 GN=Fgf14 PE=2 SV=1 && PF00167:Fibroblast growth factor
100050903	CG	intron,exon	RREB1	ras responsive element binding protein 1%2C transcript variant X1 && sp|Q92766|RREB1_HUMAN Ras-responsive element-binding protein 1 OS=Homo sapiens OX=9606 GN=RREB1 PE=1 SV=3 && -
100050910	CG	utr5,exon,intron	EML1	echinoderm microtubule associated protein like 1%2C transcript variant X3 && sp|O00423|EMAL1_HUMAN Echinoderm microtubule-associated protein-like 1 OS=Homo sapiens OX=9606 GN=EML1 PE=1 SV=3 && -
100050911	CG	utr5,exon,intron	PDXK	pyridoxal kinase%2C transcript variant X2 && sp|O46560|PDXK_PIG Pyridoxal kinase OS=Sus scrofa OX=9823 GN=PDXK PE=1 SV=1 && PF08543:Phosphomethylpyrimidine kinase
100050934	CG	exon,utr5,TSS	BCL2	BCL2%2C apoptosis regulator%2C transcript variant X2 && sp|P10415|BCL2_HUMAN Apoptosis regulator Bcl-2 OS=Homo sapiens OX=9606 GN=BCL2 PE=1 SV=2 && PF02180:Bcl-2 homology region 4|PF00452:Apoptosis regulator proteins, Bcl-2 family
100050934	CHH	exon	BCL2	BCL2%2C apoptosis regulator%2C transcript variant X2 && sp|P10415|BCL2_HUMAN Apoptosis regulator Bcl-2 OS=Homo sapiens OX=9606 GN=BCL2 PE=1 SV=2 && PF02180:Bcl-2 homology region 4|PF00452:Apoptosis regulator proteins, Bcl-2 family
100050945	CG	intron,intron	PEMT	phosphatidylethanolamine N-methyltransferase%2C transcript variant X6 && sp|Q9UBM1|PEMT_HUMAN Phosphatidylethanolamine N-methyltransferase OS=Homo sapiens OX=9606 GN=PEMT PE=1 SV=4 && PF04191:Phospholipid methyltransferase
100050962	CG	exon	SYVN1	synoviolin 1%2C transcript variant X1 && sp|Q9DBY1|SYVN1_MOUSE E3 ubiquitin-protein ligase synoviolin OS=Mus musculus OX=10090 GN=Syvn1 PE=1 SV=3 && PF13639:Ring finger domain
100050968	CG	exon	LOC100050968	- && sp|P04049|RAF1_HUMAN RAF proto-oncogene serine/threonine-protein kinase OS=Homo sapiens OX=9606 GN=RAF1 PE=1 SV=1 && PF07714:Protein tyrosine kinase
100050980	CG	intron	RIOK1	RIO kinase 1%2C transcript variant X1 && sp|Q9BRS2|RIOK1_HUMAN Serine/threonine-protein kinase RIO1 OS=Homo sapiens OX=9606 GN=RIOK1 PE=1 SV=2 && PF01163:RIO1 family
100050984	CG	intron,intron	PHACTR3	phosphatase and actin regulator 3%2C transcript variant X1 && sp|Q96KR7|PHAR3_HUMAN Phosphatase and actin regulator 3 OS=Homo sapiens OX=9606 GN=PHACTR3 PE=1 SV=1 && PF02755:RPEL repeat
100050996	CG	intron	SYTL3	synaptotagmin like 3%2C transcript variant X5 && sp|Q4VX76|SYTL3_HUMAN Synaptotagmin-like protein 3 OS=Homo sapiens OX=9606 GN=SYTL3 PE=1 SV=3 && PF00168:C2 domain|PF02318:FYVE-type zinc finger
100050997	CG	exon,utr5,intron	NRCAM	neuronal cell adhesion molecule%2C transcript variant X1 && sp|P97686|NRCAM_RAT Neuronal cell adhesion molecule OS=Rattus norvegicus OX=10116 GN=Nrcam PE=1 SV=2 && PF13882:Bravo-like intracellular region|PF07679:Immunoglobulin I-set domain|PF13927:Immunoglobulin domain|PF00041:Fibronectin type III domain
100051000	CG	intron	RASSF5	Ras association domain family member 5%2C transcript variant X1 && sp|Q8WWW0|RASF5_HUMAN Ras association domain-containing protein 5 OS=Homo sapiens OX=9606 GN=RASSF5 PE=1 SV=1 && PF16517:Novel Ras effector 1 C-terminal SARAH (Sav/Rassf/Hpo) domain|PF00788:Ras association (RalGDS/AF-6) domain
100051003	CG	exon,utr5	TSPAN11	tetraspanin 11 && sp|Q0VC33|TSN11_BOVIN Tetraspanin-11 OS=Bos taurus OX=9913 GN=TSPAN11 PE=2 SV=1 && -
100051011	CG	utr5,exon	JPH1	junctophilin 1%2C transcript variant X3 && sp|Q9HDC5|JPH1_HUMAN Junctophilin-1 OS=Homo sapiens OX=9606 GN=JPH1 PE=1 SV=2 && PF02493:MORN repeat
100051016	CG	intron	GK	glycerol kinase%2C transcript variant X1 && sp|Q0IID9|GLPK_BOVIN Glycerol kinase OS=Bos taurus OX=9913 GN=GK PE=2 SV=1 && PF00370:FGGY family of carbohydrate kinases, N-terminal domain|PF02782:FGGY family of carbohydrate kinases, C-terminal domain
100051026	CG	exon,utr5,intron,intron	JADE3	jade family PHD finger 3%2C transcript variant X2 && sp|Q92613|JADE3_HUMAN Protein Jade-3 OS=Homo sapiens OX=9606 GN=JADE3 PE=1 SV=1 && PF10513:Enhancer of polycomb-like|PF13832:PHD-zinc-finger like domain|PF13831:PHD-finger
100051027	CG	intron,intron,intron,exon,utr5,TSS	INPP5A	inositol polyphosphate-5-phosphatase A%2C transcript variant X4 && sp|Q14642|I5P1_HUMAN Inositol polyphosphate-5-phosphatase A OS=Homo sapiens OX=9606 GN=INPP5A PE=1 SV=1 && PF03372:Endonuclease/Exonuclease/phosphatase family
100051038	CG	intron	INPP4A	inositol polyphosphate-4-phosphatase type I A%2C transcript variant X6 && sp|Q96PE3|INP4A_HUMAN Inositol polyphosphate-4-phosphatase type I A OS=Homo sapiens OX=9606 GN=INPP4A PE=1 SV=1 && -
100051041	CG	intron	ARHGEF3	Rho guanine nucleotide exchange factor 3%2C transcript variant X1 && sp|Q9NR81|ARHG3_HUMAN Rho guanine nucleotide exchange factor 3 OS=Homo sapiens OX=9606 GN=ARHGEF3 PE=1 SV=1 && PF00621:RhoGEF domain
100051072	CG	exon,utr5,intron	LPGAT1	lysophosphatidylglycerol acyltransferase 1%2C transcript variant X3 && sp|Q92604|LGAT1_HUMAN Acyl-CoA:lysophosphatidylglycerol acyltransferase 1 OS=Homo sapiens OX=9606 GN=LPGAT1 PE=1 SV=1 && PF16076:Acyltransferase C-terminus|PF01553:Acyltransferase
100051075	CG	exon,utr5,intron	PRMT8	protein arginine methyltransferase 8%2C transcript variant X1 && sp|Q9NR22|ANM8_HUMAN Protein arginine N-methyltransferase 8 OS=Homo sapiens OX=9606 GN=PRMT8 PE=1 SV=2 && -
100051079	CG	intron,intron	NOS1	nitric oxide synthase 1%2C transcript variant X2 && sp|P29475|NOS1_HUMAN Nitric oxide synthase, brain OS=Homo sapiens OX=9606 GN=NOS1 PE=1 SV=2 && PF00175:Oxidoreductase NAD-binding domain|PF02898:Nitric oxide synthase, oxygenase domain|PF00595:PDZ domain|PF00258:Flavodoxin|PF00667:FAD binding domain
100051083	CG	intron	PPP1R18	protein phosphatase 1 regulatory subunit 18 && sp|Q767M0|PPR18_PIG Phostensin OS=Sus scrofa OX=9823 GN=PPP1R18 PE=3 SV=1 && PF13916:PP1-regulatory protein, Phostensin N-terminal|PF13914:Phostensin PP1-binding and SH3-binding region
100051083	CHH	intron,exon	PPP1R18	protein phosphatase 1 regulatory subunit 18 && sp|Q767M0|PPR18_PIG Phostensin OS=Sus scrofa OX=9823 GN=PPP1R18 PE=3 SV=1 && PF13916:PP1-regulatory protein, Phostensin N-terminal|PF13914:Phostensin PP1-binding and SH3-binding region
100051088	CG	exon,intron	DHRS1	dehydrogenase/reductase 1 && sp|Q96LJ7|DHRS1_HUMAN Dehydrogenase/reductase SDR family member 1 OS=Homo sapiens OX=9606 GN=DHRS1 PE=1 SV=1 && PF00106:short chain dehydrogenase
100051103	CG	intron,exon,utr5,TSS	PEG3	paternally expressed 3%2C transcript variant X2 && sp|A2T7F2|PEG3_PANTR Paternally-expressed gene 3 protein OS=Pan troglodytes OX=9598 GN=PEG3 PE=3 SV=1 && PF02023:SCAN domain
100051110	CG	exon,utr5	RAF1	Raf-1 proto-oncogene%2C serine/threonine kinase%2C transcript variant X1 && sp|P04049|RAF1_HUMAN RAF proto-oncogene serine/threonine-protein kinase OS=Homo sapiens OX=9606 GN=RAF1 PE=1 SV=1 && -
100051114	CG	intron	SLC9A9	solute carrier family 9 member A9%2C transcript variant X1 && sp|Q8IVB4|SL9A9_HUMAN Sodium/hydrogen exchanger 9 OS=Homo sapiens OX=9606 GN=SLC9A9 PE=1 SV=1 && PF00999:Sodium/hydrogen exchanger family
100051127	CG	intron	OSBPL2	oxysterol binding protein like 2%2C transcript variant X1 && sp|Q9H1P3|OSBL2_HUMAN Oxysterol-binding protein-related protein 2 OS=Homo sapiens OX=9606 GN=OSBPL2 PE=1 SV=1 && PF16550:UCH-binding domain|PF04683:Proteasome complex subunit Rpn13 ubiquitin receptor|PF01237:Oxysterol-binding protein
100051131	CG	intron	LOC100051131	cholesterol 24-hydroxylase%2C transcript variant X2 && sp|Q9WVK8|CP46A_MOUSE Cholesterol 24-hydroxylase OS=Mus musculus OX=10090 GN=Cyp46a1 PE=1 SV=1 && PF00067:Cytochrome P450
100051138	CG	intron	NUP54	nucleoporin 54%2C transcript variant X3 && sp|Q7Z3B4|NUP54_HUMAN Nucleoporin p54 OS=Homo sapiens OX=9606 GN=NUP54 PE=1 SV=2 && PF13874:Nucleoporin complex subunit 54|PF18437:Nup54 C-terminal interacting domain
100051139	CG	exon,intron	CDT1	chromatin licensing and DNA replication factor 1%2C transcript variant X1 && sp|Q9H211|CDT1_HUMAN DNA replication factor Cdt1 OS=Homo sapiens OX=9606 GN=CDT1 PE=1 SV=3 && PF16679:DNA replication factor Cdt1 C-terminal domain|PF08839:DNA replication factor CDT1 like
100051142	CG	intron,intron	ZDHHC14	zinc finger DHHC-type containing 14%2C transcript variant X3 && sp|Q8IZN3|ZDH14_HUMAN Palmitoyltransferase ZDHHC14 OS=Homo sapiens OX=9606 GN=ZDHHC14 PE=1 SV=1 && -
100051147	CG	exon	RCOR3	REST corepressor 3%2C transcript variant X4 && sp|Q9P2K3|RCOR3_HUMAN REST corepressor 3 OS=Homo sapiens OX=9606 GN=RCOR3 PE=1 SV=2 && PF00249:Myb-like DNA-binding domain
100051174	CG	intron,exon,utr5,intron,intron	SIN3A	SIN3 transcription regulator family member A%2C transcript variant X1 && sp|Q60520|SIN3A_MOUSE Paired amphipathic helix protein Sin3a OS=Mus musculus OX=10090 GN=Sin3a PE=1 SV=3 && -
100051182	CG	intron	DEXI	Dexi homolog%2C transcript variant X2 && - && -
100051186	CG	intron	CACNA1D	calcium voltage-gated channel subunit alpha1 D%2C transcript variant X10 && sp|Q99246|CAC1D_MOUSE Voltage-dependent L-type calcium channel subunit alpha-1D OS=Mus musculus OX=10090 GN=Cacna1d PE=1 SV=3 && PF16905:Voltage-dependent L-type calcium channel, IQ-associated|PF00520:Ion transport protein|PF08763:Voltage gated calcium channel IQ domain
100051192	CHH	intron,intron	ARHGAP15	Rho GTPase activating protein 15%2C transcript variant X1 && sp|Q53QZ3|RHG15_HUMAN Rho GTPase-activating protein 15 OS=Homo sapiens OX=9606 GN=ARHGAP15 PE=1 SV=2 && PF00169:PH domain|PF00620:RhoGAP domain
100051204	CG	utr5,exon	YLPM1	YLP motif containing 1%2C transcript variant X1 && sp|P49750|YLPM1_HUMAN YLP motif-containing protein 1 OS=Homo sapiens OX=9606 GN=YLPM1 PE=1 SV=4 && PF13671:AAA domain
100051207	CG	intron	SLC37A1	solute carrier family 37 member 1%2C transcript variant X7 && sp|P57057|G6PT2_HUMAN Glucose-6-phosphate exchanger SLC37A1 OS=Homo sapiens OX=9606 GN=SLC37A1 PE=2 SV=2 && -
100051212	CG	intron,exon,utr5,TSS	APRT	adenine phosphoribosyltransferase%2C transcript variant X1 && sp|P47952|APT_CRIGR Adenine phosphoribosyltransferase OS=Cricetulus griseus OX=10029 GN=APRT PE=3 SV=2 && PF00156:Phosphoribosyl transferase domain
100051227	CG	exon,utr5,TSS	RITA1	RBPJ interacting and tubulin associated 1 && sp|Q2HJ75|RITA1_BOVIN RBPJ-interacting and tubulin-associated protein 1 OS=Bos taurus OX=9913 GN=RITA1 PE=2 SV=1 && PF17066:RBPJ-interacting and tubulin associated protein
100051245	CG	exon	TRIM67	tripartite motif containing 67%2C transcript variant X1 && sp|Q6ZTA4|TRI67_HUMAN Tripartite motif-containing protein 67 OS=Homo sapiens OX=9606 GN=TRIM67 PE=2 SV=3 && PF00643:B-box zinc finger|PF00041:Fibronectin type III domain|PF00622:SPRY domain
100051255	CG	TSS,exon,utr5,intron	EMP2	epithelial membrane protein 2 && sp|A5A6N6|EMP2_PANTR Epithelial membrane protein 2 OS=Pan troglodytes OX=9598 GN=EMP2 PE=2 SV=1 && PF00822:PMP-22/EMP/MP20/Claudin family
100051257	CG	intron	MEIS1	Meis homeobox 1%2C transcript variant X2 && sp|O00470|MEIS1_HUMAN Homeobox protein Meis1 OS=Homo sapiens OX=9606 GN=MEIS1 PE=1 SV=1 && PF05920:Homeobox KN domain|PF16493:N-terminal of Homeobox Meis and PKNOX1
100051260	CG	TSS,utr5,exon	SLC4A7	solute carrier family 4 member 7 && sp|Q9R1N3|S4A7_RAT Sodium bicarbonate cotransporter 3 OS=Rattus norvegicus OX=10116 GN=Slc4a7 PE=1 SV=1 && PF07565:Band 3 cytoplasmic domain|PF00955:HCO3- transporter family
100051266	CG	intron	ITGB6	integrin subunit beta 6%2C transcript variant X1 && sp|P18564|ITB6_HUMAN Integrin beta-6 OS=Homo sapiens OX=9606 GN=ITGB6 PE=1 SV=2 && PF08725:Integrin beta cytoplasmic domain|PF17205:Integrin plexin domain|PF00362:Integrin beta chain VWA domain|PF07965:Integrin beta tail domain|PF18372:Integrin beta epidermal growth factor like domain 1
100051269	CG	intron	UBIAD1	UbiA prenyltransferase domain containing 1 && sp|Q9Y5Z9|UBIA1_HUMAN UbiA prenyltransferase domain-containing protein 1 OS=Homo sapiens OX=9606 GN=UBIAD1 PE=1 SV=1 && PF01040:UbiA prenyltransferase family
100051274	CG	intron	NTSR1	neurotensin receptor 1 && sp|P30989|NTR1_HUMAN Neurotensin receptor type 1 OS=Homo sapiens OX=9606 GN=NTSR1 PE=1 SV=2 && PF00001:7 transmembrane receptor (rhodopsin family)
100051282	CG	intron,intron	GNAO1	G protein subunit alpha o1%2C transcript variant X1 && sp|P09471|GNAO_HUMAN Guanine nucleotide-binding protein G(o) subunit alpha OS=Homo sapiens OX=9606 GN=GNAO1 PE=1 SV=4 && -
100051300	CG	exon,utr5,TSS,intron	LPIN2	lipin 2%2C transcript variant X1 && sp|Q92539|LPIN2_HUMAN Phosphatidate phosphatase LPIN2 OS=Homo sapiens OX=9606 GN=LPIN2 PE=1 SV=1 && PF16876:Lipin/Ned1/Smp2 multi-domain protein middle domain|PF04571:lipin, N-terminal conserved region|PF08235:LNS2 (Lipin/Ned1/Smp2)
100051312	CG	utr5,exon	RTN4R	reticulon 4 receptor && sp|Q9BZR6|RTN4R_HUMAN Reticulon-4 receptor OS=Homo sapiens OX=9606 GN=RTN4R PE=1 SV=1 && PF13855:Leucine rich repeat
100051318	CG	exon,utr5	PWWP2B	PWWP domain containing 2B%2C transcript variant X9 && sp|Q6NUJ5|PWP2B_HUMAN PWWP domain-containing protein 2B OS=Homo sapiens OX=9606 GN=PWWP2B PE=1 SV=3 && -
100051327	CG	intron	MADD	MAP kinase activating death domain%2C transcript variant X3 && sp|Q8WXG6|MADD_HUMAN MAP kinase-activating death domain protein OS=Homo sapiens OX=9606 GN=MADD PE=1 SV=2 && PF03456:uDENN domain|PF02141:DENN (AEX-3) domain
100051327	CHH	intron	MADD	MAP kinase activating death domain%2C transcript variant X3 && sp|Q8WXG6|MADD_HUMAN MAP kinase-activating death domain protein OS=Homo sapiens OX=9606 GN=MADD PE=1 SV=2 && PF03456:uDENN domain|PF02141:DENN (AEX-3) domain
100051329	CG	exon,utr5,intron	GRIN2A	glutamate ionotropic receptor NMDA type subunit 2A%2C transcript variant X1 && sp|P35436|NMDE1_MOUSE Glutamate receptor ionotropic, NMDA 2A OS=Mus musculus OX=10090 GN=Grin2a PE=1 SV=2 && PF10565:N-methyl D-aspartate receptor 2B3 C-terminus|PF10613:Ligated ion channel L-glutamate- and glycine-binding site|PF01094:Receptor family ligand binding region|PF00060:Ligand-gated ion channel
100051333	CG	intron	PRKCD	protein kinase C delta%2C transcript variant X1 && sp|Q5PU49|KPCD_CANLF Protein kinase C delta type OS=Canis lupus familiaris OX=9615 GN=PRKCD PE=2 SV=1 && PF00433:Protein kinase C terminal domain|PF00069:Protein kinase domain|PF00130:Phorbol esters/diacylglycerol binding domain (C1 domain)
100051342	CG	intron	MAK	male germ cell associated kinase%2C transcript variant X2 && sp|P20794|MAK_HUMAN Serine/threonine-protein kinase MAK OS=Homo sapiens OX=9606 GN=MAK PE=1 SV=2 && PF00069:Protein kinase domain
100051344	CG	intron	PDE4D	phosphodiesterase 4D%2C transcript variant X19 && sp|Q08499|PDE4D_HUMAN cAMP-specific 3',5'-cyclic phosphodiesterase 4D OS=Homo sapiens OX=9606 GN=PDE4D PE=1 SV=2 && -
100051352	CG	exon,intron	TENM3	teneurin transmembrane protein 3%2C transcript variant X3 && sp|Q9WTS6|TEN3_MOUSE Teneurin-3 OS=Mus musculus OX=10090 GN=Tenm3 PE=1 SV=1 && PF06484:Teneurin Intracellular Region|PF15636:GHH signature containing HNH/Endo VII superfamily nuclease toxin
100051354	CG	intron	PRR5	proline rich 5%2C transcript variant X1 && sp|P85299|PRR5_HUMAN Proline-rich protein 5 OS=Homo sapiens OX=9606 GN=PRR5 PE=1 SV=1 && PF08539:HbrB-like
100051363	CG	utr5,exon,intron,intron,exon,utr3	POU2F1	POU class 2 homeobox 1%2C transcript variant X4 && sp|Q29076|PO2F1_PIG POU domain, class 2, transcription factor 1 OS=Sus scrofa OX=9823 GN=POU2F1 PE=2 SV=1 && -
100051364	CG	intron,exon,utr5	SERTAD4	SERTA domain containing 4%2C transcript variant X4 && sp|Q9NUC0|SRTD4_HUMAN SERTA domain-containing protein 4 OS=Homo sapiens OX=9606 GN=SERTAD4 PE=1 SV=1 && PF06031:SERTA motif
100051375	CG	TES,utr3,exon	LOC100051375	transmembrane epididymal protein 1A && sp|Q810U2|TDM1A_MOUSE Transmembrane epididymal protein 1A OS=Mus musculus OX=10090 GN=Teddm1a PE=2 SV=1 && PF04819:Family of unknown function (DUF716)
100051380	CG	exon,utr5,intron,exon,utr5,intron	SH3BP2	SH3 domain binding protein 2%2C transcript variant X4 && sp|P78314|3BP2_HUMAN SH3 domain-binding protein 2 OS=Homo sapiens OX=9606 GN=SH3BP2 PE=1 SV=2 && PF00017:SH2 domain|PF00169:PH domain
100051382	CG	intron,exon	PPP1R15A	protein phosphatase 1 regulatory subunit 15A%2C transcript variant X1 && sp|Q2KI51|PR15A_BOVIN Protein phosphatase 1 regulatory subunit 15A OS=Bos taurus OX=9913 GN=PPP1R15A PE=2 SV=2 && PF10488:Phosphatase-1 catalytic subunit binding region
100051387	CG	utr5,exon,intron,exon,intron	NHS	NHS actin remodeling regulator%2C transcript variant X1 && sp|Q6T4R5|NHS_HUMAN Nance-Horan syndrome protein OS=Homo sapiens OX=9606 GN=NHS PE=1 SV=2 && PF15273:NHS-like
100051388	CG	exon	ELK1	ELK1%2C ETS transcription factor%2C transcript variant X2 && sp|A4GTP4|ELK1_RAT ETS domain-containing protein Elk-1 OS=Rattus norvegicus OX=10116 GN=Elk1 PE=1 SV=1 && PF00178:Ets-domain
100051389	CG	TSS,exon,intron	STK32C	serine/threonine kinase 32C%2C transcript variant X1 && sp|Q86UX6|ST32C_HUMAN Serine/threonine-protein kinase 32C OS=Homo sapiens OX=9606 GN=STK32C PE=1 SV=1 && PF00069:Protein kinase domain
100051389	CHH	intron	STK32C	serine/threonine kinase 32C%2C transcript variant X1 && sp|Q86UX6|ST32C_HUMAN Serine/threonine-protein kinase 32C OS=Homo sapiens OX=9606 GN=STK32C PE=1 SV=1 && PF00069:Protein kinase domain
100051392	CG	intron	TOGARAM1	TOG array regulator of axonemal microtubules 1%2C transcript variant X1 && sp|Q6A070|TGRM1_MOUSE TOG array regulator of axonemal microtubules protein 1 OS=Mus musculus OX=10090 GN=Togaram1 PE=1 SV=3 && PF12348:CLASP N terminal
100051393	CG	intron,exon	IGFLR1	IGF like family receptor 1%2C transcript variant X1 && sp|A5PJC7|IGFR1_BOVIN IGF-like family receptor 1 OS=Bos taurus OX=9913 GN=IGFLR1 PE=2 SV=1 && -
100051403	CG	exon,utr5,intron	SFMBT1	Scm like with four mbt domains 1%2C transcript variant X4 && sp|Q9UHJ3|SMBT1_HUMAN Scm-like with four MBT domains protein 1 OS=Homo sapiens OX=9606 GN=SFMBT1 PE=1 SV=2 && -
100051405	CG	intron	TFDP2	transcription factor Dp-2%2C transcript variant X1 && sp|Q14188|TFDP2_HUMAN Transcription factor Dp-2 OS=Homo sapiens OX=9606 GN=TFDP2 PE=1 SV=2 && -
100051408	CG	intron	FAM155A	family with sequence similarity 155 member A%2C transcript variant X1 && sp|Q8CCS2|F155A_MOUSE Transmembrane protein FAM155A OS=Mus musculus OX=10090 GN=Fam155a PE=1 SV=1 && -
100051413	CG	exon,utr5	PRRT1	proline rich transmembrane protein 1%2C transcript variant X1 && sp|Q99946|PRRT1_HUMAN Proline-rich transmembrane protein 1 OS=Homo sapiens OX=9606 GN=PRRT1 PE=1 SV=2 && PF04505:Interferon-induced transmembrane protein
100051426	CG	intron	CBFA2T3	CBFA2/RUNX1 translocation partner 3%2C transcript variant X1 && sp|O75081|MTG16_HUMAN Protein CBFA2T3 OS=Homo sapiens OX=9606 GN=CBFA2T3 PE=1 SV=2 && -
100051431	CG	intron,utr5,exon	REPIN1	replication initiator 1%2C transcript variant X1 && sp|Q9BWE0|REPI1_HUMAN Replication initiator 1 OS=Homo sapiens OX=9606 GN=REPIN1 PE=1 SV=1 && PF00096:Zinc finger, C2H2 type
100051432	CG	exon,intron,intron,intron	CD247	CD247 molecule%2C transcript variant X1 && sp|P20963|CD3Z_HUMAN T-cell surface glycoprotein CD3 zeta chain OS=Homo sapiens OX=9606 GN=CD247 PE=1 SV=2 && PF11628:T-cell surface glycoprotein CD3 zeta chain
100051437	CG	intron	AKAP3	A-kinase anchoring protein 3%2C transcript variant X1 && sp|O77797|AKAP3_BOVIN A-kinase anchor protein 3 OS=Bos taurus OX=9913 GN=AKAP3 PE=2 SV=2 && PF10522:RII binding domain|PF05716:A-kinase anchor protein 110 kDa (AKAP 110)
100051440	CG	intron	SRGAP1	SLIT-ROBO Rho GTPase activating protein 1%2C transcript variant X1 && sp|Q7Z6B7|SRGP1_HUMAN SLIT-ROBO Rho GTPase-activating protein 1 OS=Homo sapiens OX=9606 GN=SRGAP1 PE=1 SV=1 && -
100051451	CG	exon,utr5,intron	ADD1	adducin 1%2C transcript variant X1 && sp|P35611|ADDA_HUMAN Alpha-adducin OS=Homo sapiens OX=9606 GN=ADD1 PE=1 SV=2 && PF00596:Class II Aldolase and Adducin N-terminal domain
100051453	CG	intron	TULP2	tubby like protein 2%2C transcript variant X1 && sp|O00295|TULP2_HUMAN Tubby-related protein 2 OS=Homo sapiens OX=9606 GN=TULP2 PE=2 SV=2 && PF16322:Tubby N-terminal|PF01167:Tub family
100051456	CG	intron,exon,utr5,intron,exon,utr5	CITED1	Cbp/p300 interacting transactivator with Glu/Asp rich carboxy-terminal domain 1%2C transcript variant X4 && sp|Q9BDI3|CITE1_BOVIN Cbp/p300-interacting transactivator 1 OS=Bos taurus OX=9913 GN=CITED1 PE=2 SV=1 && PF04487:CITED
100051458	CG	intron,exon,utr5,TSS	RAI2	retinoic acid induced 2%2C transcript variant X1 && sp|Q9Y5P3|RAI2_HUMAN Retinoic acid-induced protein 2 OS=Homo sapiens OX=9606 GN=RAI2 PE=1 SV=2 && PF15279:Sine oculis-binding protein
100051459	CG	exon,intron,intron,exon,utr5,TSS	UXT	ubiquitously expressed prefoldin like chaperone && sp|Q9UBK9|UXT_HUMAN Protein UXT OS=Homo sapiens OX=9606 GN=UXT PE=1 SV=1 && PF02996:Prefoldin subunit
100051473	CG	exon,utr5,intron,intron	VGLL4	vestigial like family member 4%2C transcript variant X1 && sp|Q14135|VGLL4_HUMAN Transcription cofactor vestigial-like protein 4 OS=Homo sapiens OX=9606 GN=VGLL4 PE=1 SV=4 && -
100051475	CG	exon,utr5	OXSM	3-oxoacyl-ACP synthase%2C mitochondrial%2C transcript variant X1 && sp|Q9NWU1|OXSM_HUMAN 3-oxoacyl-[acyl-carrier-protein] synthase, mitochondrial OS=Homo sapiens OX=9606 GN=OXSM PE=1 SV=1 && PF02801:Beta-ketoacyl synthase, C-terminal domain|PF00109:Beta-ketoacyl synthase, N-terminal domain
100051476	CG	intron	ZBTB38	zinc finger and BTB domain containing 38%2C transcript variant X8 && sp|Q8NAP3|ZBT38_HUMAN Zinc finger and BTB domain-containing protein 38 OS=Homo sapiens OX=9606 GN=ZBTB38 PE=1 SV=2 && -
100051485	CG	intron,exon,utr5,intron	PLCB4	phospholipase C beta 4%2C transcript variant X1 && sp|Q15147|PLCB4_HUMAN 1-phosphatidylinositol 4,5-bisphosphate phosphodiesterase beta-4 OS=Homo sapiens OX=9606 GN=PLCB4 PE=1 SV=3 && PF00387:Phosphatidylinositol-specific phospholipase C, Y domain|PF09279:Phosphoinositide-specific phospholipase C, efhand-like|PF00388:Phosphatidylinositol-specific phospholipase C, X domain|PF17787:PH domain|PF0016…
100051487	CHH	intron	JAK2	Janus kinase 2%2C transcript variant X3 && sp|O19064|JAK2_PIG Tyrosine-protein kinase JAK2 OS=Sus scrofa OX=9823 GN=JAK2 PE=2 SV=1 && PF00017:SH2 domain|PF18377:FERM F2 acyl-CoA binding protein-like domain|PF17887:Jak1 pleckstrin homology-like domain|PF18379:FERM F1 ubiquitin-like domain|PF07714:Protein tyrosine kinase
100051488	CHH	intron	MNAT1	MNAT1%2C CDK activating kinase assembly factor%2C transcript variant X2 && sp|P51948|MAT1_HUMAN CDK-activating kinase assembly factor MAT1 OS=Homo sapiens OX=9606 GN=MNAT1 PE=1 SV=1 && PF06391:CDK-activating kinase assembly factor MAT1|PF17121:Zinc finger, C3HC4 type (RING finger)
100051493	CG	intron	UBE2N	ubiquitin conjugating enzyme E2 N && sp|Q0P5K3|UBE2N_BOVIN Ubiquitin-conjugating enzyme E2 N OS=Bos taurus OX=9913 GN=UBE2N PE=2 SV=1 && PF00179:Ubiquitin-conjugating enzyme
100051494	CG	intron	NUP50	nucleoporin 50%2C transcript variant X1 && sp|Q9UKX7|NUP50_HUMAN Nuclear pore complex protein Nup50 OS=Homo sapiens OX=9606 GN=NUP50 PE=1 SV=2 && PF08911:NUP50 (Nucleoporin 50 kDa)|PF00638:RanBP1 domain
100051507	CHH	exon	RSF1	remodeling and spacing factor 1 && sp|Q96T23|RSF1_HUMAN Remodeling and spacing factor 1 OS=Homo sapiens OX=9606 GN=RSF1 PE=1 SV=2 && PF00628:PHD-finger|PF15612:WSTF, HB1, Itc1p, MBD9 motif 1
100051510	CG	exon	DLGAP1	DLG associated protein 1%2C transcript variant X8 && sp|O14490|DLGP1_HUMAN Disks large-associated protein 1 OS=Homo sapiens OX=9606 GN=DLGAP1 PE=1 SV=1 && PF03359:Guanylate-kinase-associated protein (GKAP) protein
100051525	CG	exon,utr3	BRSK2	BR serine/threonine kinase 2%2C transcript variant X1 && sp|Q8IWQ3|BRSK2_HUMAN Serine/threonine-protein kinase BRSK2 OS=Homo sapiens OX=9606 GN=BRSK2 PE=1 SV=3 && PF00069:Protein kinase domain
100051527	CG	utr5,exon	CDC34	cell division cycle 34%2C transcript variant X6 && sp|P49427|UB2R1_HUMAN Ubiquitin-conjugating enzyme E2 R1 OS=Homo sapiens OX=9606 GN=CDC34 PE=1 SV=2 && PF00179:Ubiquitin-conjugating enzyme
100051530	CG	intron,intron,exon,utr5	PHKA2	phosphorylase kinase regulatory subunit alpha 2%2C transcript variant X5 && sp|P46019|KPB2_HUMAN Phosphorylase b kinase regulatory subunit alpha, liver isoform OS=Homo sapiens OX=9606 GN=PHKA2 PE=1 SV=1 && -
100051538	CG	TSS,utr5,exon	MRPL38	mitochondrial ribosomal protein L38 && sp|Q3ZBF3|RM38_BOVIN 39S ribosomal protein L38, mitochondrial OS=Bos taurus OX=9913 GN=MRPL38 PE=1 SV=2 && PF01161:Phosphatidylethanolamine-binding protein
100051540	CG	utr3,exon	RAPSN	receptor associated protein of the synapse && sp|P12672|RAPSN_MOUSE 43 kDa receptor-associated protein of the synapse OS=Mus musculus OX=10090 GN=Rapsn PE=2 SV=4 && PF17874:MalT-like TPR region|PF13639:Ring finger domain|PF10579:Rapsyn N-terminal myristoylation and linker region
100051542	CG	TSS,utr5,exon	STARD7	StAR related lipid transfer domain containing 7 && sp|Q9NQZ5|STAR7_HUMAN StAR-related lipid transfer protein 7, mitochondrial OS=Homo sapiens OX=9606 GN=STARD7 PE=1 SV=2 && PF01852:START domain
100051546	CHH	exon,utr5,TSS	RARB	retinoic acid receptor beta%2C transcript variant X1 && sp|P10826|RARB_HUMAN Retinoic acid receptor beta OS=Homo sapiens OX=9606 GN=RARB PE=1 SV=2 && PF00104:Ligand-binding domain of nuclear hormone receptor|PF00105:Zinc finger, C4 type (two domains)
100051559	CG	intron	ZBTB46	zinc finger and BTB domain containing 46%2C transcript variant X1 && sp|Q8BID6|ZBT46_MOUSE Zinc finger and BTB domain-containing protein 46 OS=Mus musculus OX=10090 GN=Zbtb46 PE=1 SV=2 && PF00651:BTB/POZ domain|PF13909:C2H2-type zinc-finger domain
100051560	CG	intron	PRKCH	protein kinase C eta && sp|P24723|KPCL_HUMAN Protein kinase C eta type OS=Homo sapiens OX=9606 GN=PRKCH PE=1 SV=4 && PF00433:Protein kinase C terminal domain|PF00130:Phorbol esters/diacylglycerol binding domain (C1 domain)|PF00069:Protein kinase domain|PF00168:C2 domain
100051579	CG	utr5,intron	XPOT	exportin for tRNA%2C transcript variant X1 && sp|O43592|XPOT_HUMAN Exportin-T OS=Homo sapiens OX=9606 GN=XPOT PE=1 SV=2 && PF08389:Exportin 1-like protein
100051583	CG	intron,exon,utr5	ZBTB14	zinc finger and BTB domain containing 14%2C transcript variant X1 && sp|O43829|ZBT14_HUMAN Zinc finger and BTB domain-containing protein 14 OS=Homo sapiens OX=9606 GN=ZBTB14 PE=1 SV=2 && PF00651:BTB/POZ domain
100051585	CG	exon,intron	TRAM1	translocation associated membrane protein 1 && sp|Q9GKZ4|TRAM1_BOVIN Translocating chain-associated membrane protein 1 OS=Bos taurus OX=9913 GN=TRAM1 PE=2 SV=3 && PF08390:TRAM1-like protein|PF03798:TLC domain
100051600	CG	exon,utr5	C1H10orf53	chromosome 1 C10orf53 homolog%2C transcript variant X1 && sp|Q8N6V4|CJ053_HUMAN UPF0728 protein C10orf53 OS=Homo sapiens OX=9606 GN=C10orf53 PE=3 SV=3 && PF15092:Uncharacterised protein family UPF0728
100051608	CG	exon,utr5	CELF1	CUGBP Elav-like family member 1%2C transcript variant X5 && sp|Q5R995|CELF1_PONAB CUGBP Elav-like family member 1 OS=Pongo abelii OX=9601 GN=CELF1 PE=2 SV=1 && -
100051613	CG	intron	SLC6A1	solute carrier family 6 member 1%2C transcript variant X2 && sp|P30531|SC6A1_HUMAN Sodium- and chloride-dependent GABA transporter 1 OS=Homo sapiens OX=9606 GN=SLC6A1 PE=1 SV=2 && -
100051615	CG	intron	THRB	thyroid hormone receptor beta%2C transcript variant X5 && sp|P10828|THB_HUMAN Thyroid hormone receptor beta OS=Homo sapiens OX=9606 GN=THRB PE=1 SV=2 && PF00104:Ligand-binding domain of nuclear hormone receptor|PF00105:Zinc finger, C4 type (two domains)
100051618	CG	intron	CNMD	chondromodulin%2C transcript variant X1 && sp|P17404|CNMD_BOVIN Leukocyte cell-derived chemotaxin 1 OS=Bos taurus OX=9913 GN=CNMD PE=1 SV=2 && PF04089:BRICHOS domain
100051619	CG	intron,exon	MYO16	myosin XVI%2C transcript variant X4 && sp|Q9Y6X6|MYO16_HUMAN Unconventional myosin-XVI OS=Homo sapiens OX=9606 GN=MYO16 PE=1 SV=3 && PF12796:Ankyrin repeats (3 copies)|PF00063:Myosin head (motor domain)|PF15439:Neuronal tyrosine-phosphorylated phosphoinositide-3-kinase adapter
100051623	CG	exon,intron,intron	PIK3CD	phosphatidylinositol-4%2C5-bisphosphate 3-kinase catalytic subunit delta%2C transcript variant X6 && sp|O00329|PK3CD_HUMAN Phosphatidylinositol 4,5-bisphosphate 3-kinase catalytic subunit delta isoform OS=Homo sapiens OX=9606 GN=PIK3CD PE=1 SV=2 && PF00454:Phosphatidylinositol 3- and 4-kinase|PF00794:PI3-kinase family, ras-binding domain|PF00792:Phosphoinositide 3-kinase C2|PF00613:Phosphoinositi…
100051625	CG	intron	TBC1D7	TBC1 domain family member 7%2C transcript variant X1 && sp|Q9D0K0|TBCD7_MOUSE TBC1 domain family member 7 OS=Mus musculus OX=10090 GN=Tbc1d7 PE=1 SV=1 && PF00566:Rab-GTPase-TBC domain
100051639	CG	intron	ACSF3	acyl-CoA synthetase family member 3%2C transcript variant X2 && sp|Q58DN7|ACSF3_BOVIN Malonate--CoA ligase ACSF3, mitochondrial OS=Bos taurus OX=9913 GN=ACSF3 PE=2 SV=1 && PF00501:AMP-binding enzyme|PF13193:AMP-binding enzyme C-terminal domain
100051649	CG	exon	WNT10B	Wnt family member 10B && sp|P48614|WN10B_MOUSE Protein Wnt-10b OS=Mus musculus OX=10090 GN=Wnt10b PE=2 SV=1 && PF00110:wnt family
100051650	CG	intron	TBK1	TANK binding kinase 1 && sp|Q9WUN2|TBK1_MOUSE Serine/threonine-protein kinase TBK1 OS=Mus musculus OX=10090 GN=Tbk1 PE=1 SV=1 && PF18396:TANK binding kinase 1 ubiquitin-like domain|PF00069:Protein kinase domain|PF18394:TANK-binding kinase 1 coiled-coil domain 1
100051653	CG	intron,intron	HVCN1	hydrogen voltage gated channel 1%2C transcript variant X1 && sp|Q96D96|HVCN1_HUMAN Voltage-gated hydrogen channel 1 OS=Homo sapiens OX=9606 GN=HVCN1 PE=1 SV=1 && PF00520:Ion transport protein|PF16799:C-terminal membrane-localisation domain of ion-channel, VCN1
100051656	CG	intron,intron	NCOA2	nuclear receptor coactivator 2%2C transcript variant X3 && sp|Q15596|NCOA2_HUMAN Nuclear receptor coactivator 2 OS=Homo sapiens OX=9606 GN=NCOA2 PE=1 SV=2 && -
100051657	CG	exon,utr3,intron	LOC100051657	7-51 putative nonclassical MHC class I antigen%2C transcript variant X2 && sp|P13747|HLAE_HUMAN HLA class I histocompatibility antigen, alpha chain E OS=Homo sapiens OX=9606 GN=HLA-E PE=1 SV=4 && PF06623:MHC_I C-terminus|PF07654:Immunoglobulin C1-set domain|PF00129:Class I Histocompatibility antigen, domains alpha 1 and 2
100051662	CG	intron,exon,utr5	DGKA	diacylglycerol kinase alpha%2C transcript variant X6 && sp|P20192|DGKA_PIG Diacylglycerol kinase alpha OS=Sus scrofa OX=9823 GN=DGKA PE=1 SV=1 && PF14513:Diacylglycerol kinase N-terminus|PF00130:Phorbol esters/diacylglycerol binding domain (C1 domain)|PF00781:Diacylglycerol kinase catalytic domain|PF00609:Diacylglycerol kinase accessory domain|PF13499:EF-hand domain pair
100051671	CG	exon,utr5,TSS	EIF1AX	eukaryotic translation initiation factor 1A%2C X-linked && sp|P47813|IF1AX_HUMAN Eukaryotic translation initiation factor 1A, X-chromosomal OS=Homo sapiens OX=9606 GN=EIF1AX PE=1 SV=2 && PF01176:Translation initiation factor 1A / IF-1
100051673	CG	intron	BNIP3	BCL2 interacting protein 3 && sp|Q12983|BNIP3_HUMAN BCL2/adenovirus E1B 19 kDa protein-interacting protein 3 OS=Homo sapiens OX=9606 GN=BNIP3 PE=1 SV=3 && PF06553:BNIP3
100051674	CG	intron	DRGX	dorsal root ganglia homeobox && sp|Q8BYH0|DRGX_MOUSE Dorsal root ganglia homeobox protein OS=Mus musculus OX=10090 GN=Drgx PE=1 SV=2 && PF03826:OAR domain|PF00046:Homeodomain
100051677	CG	exon,intron	KIRREL2	kirre like nephrin family adhesion molecule 2 && sp|Q6UWL6|KIRR2_HUMAN Kin of IRRE-like protein 2 OS=Homo sapiens OX=9606 GN=KIRREL2 PE=1 SV=2 && PF07679:Immunoglobulin I-set domain|PF13927:Immunoglobulin domain|PF08205:CD80-like C2-set immunoglobulin domain
100051679	CG	intron,exon	ITGB4	integrin subunit beta 4%2C transcript variant X3 && sp|P16144|ITB4_HUMAN Integrin beta-4 OS=Homo sapiens OX=9606 GN=ITGB4 PE=1 SV=5 && PF03160:Calx-beta domain|PF18372:Integrin beta epidermal growth factor like domain 1|PF00362:Integrin beta chain VWA domain|PF07965:Integrin beta tail domain|PF17205:Integrin plexin domain|PF00041:Fibronectin type III domain
100051695	CG	intron,intron,intron,intron	KCNH7	potassium voltage-gated channel subfamily H member 7%2C transcript variant X1 && sp|Q9NS40|KCNH7_HUMAN Potassium voltage-gated channel subfamily H member 7 OS=Homo sapiens OX=9606 GN=KCNH7 PE=1 SV=2 && PF00520:Ion transport protein|PF00027:Cyclic nucleotide-binding domain|PF13426:PAS domain
100051695	CHG	intron	KCNH7	potassium voltage-gated channel subfamily H member 7%2C transcript variant X1 && sp|Q9NS40|KCNH7_HUMAN Potassium voltage-gated channel subfamily H member 7 OS=Homo sapiens OX=9606 GN=KCNH7 PE=1 SV=2 && PF00520:Ion transport protein|PF00027:Cyclic nucleotide-binding domain|PF13426:PAS domain
100051710	CG	exon,utr5,exon,utr5,TSS	KIAA0930	KIAA0930%2C transcript variant X2 && sp|Q6ICG6|K0930_HUMAN Uncharacterized protein KIAA0930 OS=Homo sapiens OX=9606 GN=KIAA0930 PE=1 SV=1 && PF09741:Uncharacterized conserved protein (DUF2045)
100051718	CG	exon,utr3	CD34	CD34 molecule%2C transcript variant X3 && sp|P28906|CD34_HUMAN Hematopoietic progenitor cell antigen CD34 OS=Homo sapiens OX=9606 GN=CD34 PE=1 SV=2 && PF06365:CD34/Podocalyxin family
100051721	CG	intron	RASSF3	Ras association domain family member 3 && sp|Q86WH2|RASF3_HUMAN Ras association domain-containing protein 3 OS=Homo sapiens OX=9606 GN=RASSF3 PE=1 SV=1 && PF16517:Novel Ras effector 1 C-terminal SARAH (Sav/Rassf/Hpo) domain|PF00788:Ras association (RalGDS/AF-6) domain
100051723	CG	exon,utr5	OSBPL1A	oxysterol binding protein like 1A%2C transcript variant X2 && sp|Q9BXW6|OSBL1_HUMAN Oxysterol-binding protein-related protein 1 OS=Homo sapiens OX=9606 GN=OSBPL1A PE=1 SV=2 && PF01237:Oxysterol-binding protein
100051733	CG	TSS,exon,utr5,intron	LOC100051733	low affinity immunoglobulin gamma Fc region receptor II-a%2C transcript variant X4 && sp|P12318|FCG2A_HUMAN Low affinity immunoglobulin gamma Fc region receptor II-a OS=Homo sapiens OX=9606 GN=FCGR2A PE=1 SV=4 && PF13895:Immunoglobulin domain
100051745	CG	utr5,exon	MUS81	MUS81 structure-specific endonuclease subunit && sp|Q96NY9|MUS81_HUMAN Crossover junction endonuclease MUS81 OS=Homo sapiens OX=9606 GN=MUS81 PE=1 SV=3 && PF02732:ERCC4 domain
100051755	CHH	intron,exon,utr5	FIGN	fidgetin%2C microtubule severing factor%2C transcript variant X4 && sp|Q5HY92|FIGN_HUMAN Fidgetin OS=Homo sapiens OX=9606 GN=FIGN PE=1 SV=2 && PF00004:ATPase family associated with various cellular activities (AAA)|PF09336:Vps4 C terminal oligomerisation domain
100051771	CG	utr5,exon	CDH15	cadherin 15 && sp|P55291|CAD15_HUMAN Cadherin-15 OS=Homo sapiens OX=9606 GN=CDH15 PE=1 SV=1 && PF00028:Cadherin domain|PF01049:Cadherin cytoplasmic region
100051773	CG	TSS,utr5,exon	PDCD2	programmed cell death 2%2C transcript variant X2 && sp|Q16342|PDCD2_HUMAN Programmed cell death protein 2 OS=Homo sapiens OX=9606 GN=PDCD2 PE=1 SV=2 && PF01753:MYND finger|PF04194:Programmed cell death protein 2, C-terminal putative domain
100051803	CG	intron	TMEM94	transmembrane protein 94%2C transcript variant X1 && sp|Q12767|TMM94_HUMAN Transmembrane protein 94 OS=Homo sapiens OX=9606 GN=TMEM94 PE=1 SV=1 && -
100051814	CG	intron,intron	DIAPH3	diaphanous related formin 3%2C transcript variant X1 && sp|Q9NSV4|DIAP3_HUMAN Protein diaphanous homolog 3 OS=Homo sapiens OX=9606 GN=DIAPH3 PE=1 SV=4 && PF06371:Diaphanous GTPase-binding Domain|PF06367:Diaphanous FH3 Domain|PF02181:Formin Homology 2 Domain|PF06345:DRF Autoregulatory Domain
100051815	CG	intron,intron	TBC1D4	TBC1 domain family member 4%2C transcript variant X5 && sp|O60343|TBCD4_HUMAN TBC1 domain family member 4 OS=Homo sapiens OX=9606 GN=TBC1D4 PE=1 SV=2 && PF00566:Rab-GTPase-TBC domain|PF11830:Domain of unknown function (DUF3350)|PF00640:Phosphotyrosine interaction domain (PTB/PID)
100051819	CG	intron,utr5,exon,intron,intron	JARID2	jumonji and AT-rich interaction domain containing 2%2C transcript variant X5 && sp|Q92833|JARD2_HUMAN Protein Jumonji OS=Homo sapiens OX=9606 GN=JARID2 PE=1 SV=2 && PF02928:C5HC2 zinc finger|PF02375:jmjN domain|PF02373:JmjC domain, hydroxylase|PF01388:ARID/BRIGHT DNA binding domain
100051821	CG	intron	SLC38A9	solute carrier family 38 member 9%2C transcript variant X3 && sp|Q8NBW4|S38A9_HUMAN Sodium-coupled neutral amino acid transporter 9 OS=Homo sapiens OX=9606 GN=SLC38A9 PE=1 SV=2 && PF01490:Transmembrane amino acid transporter protein
100051828	CG	intron,exon,utr5,intron,exon,utr3	ZNF618	zinc finger protein 618%2C transcript variant X8 && sp|Q5T7W0|ZN618_HUMAN Zinc finger protein 618 OS=Homo sapiens OX=9606 GN=ZNF618 PE=1 SV=1 && -
100051829	CG	exon,utr5,intron,intron	DOPEY2	dopey family member 2%2C transcript variant X1 && sp|Q9Y3R5|DOP2_HUMAN Protein dopey-2 OS=Homo sapiens OX=9606 GN=DOP1B PE=1 SV=5 && PF04118:Dopey, N-terminal
100051830	CG	intron,intron,intron,intron	PSD3	pleckstrin and Sec7 domain containing 3%2C transcript variant X9 && sp|Q9NYI0|PSD3_HUMAN PH and SEC7 domain-containing protein 3 OS=Homo sapiens OX=9606 GN=PSD3 PE=1 SV=2 && -
100051839	CG	intron	NTF3	neurotrophin 3%2C transcript variant X2 && sp|P20783|NTF3_HUMAN Neurotrophin-3 OS=Homo sapiens OX=9606 GN=NTF3 PE=1 SV=1 && -
100051853	CG	utr5,exon	GAK	cyclin G associated kinase%2C transcript variant X1 && sp|O14976|GAK_HUMAN Cyclin-G-associated kinase OS=Homo sapiens OX=9606 GN=GAK PE=1 SV=2 && -
100051856	CG	intron,exon,intron,exon,utr5,TSS	LLGL1	LLGL1%2C scribble cell polarity complex component%2C transcript variant X1 && sp|Q15334|L2GL1_HUMAN Lethal(2) giant larvae protein homolog 1 OS=Homo sapiens OX=9606 GN=LLGL1 PE=1 SV=3 && PF08366:LLGL2
100051857	CG	utr5,exon,intron	SMS	spermine synthase && sp|Q3SZA5|SPSY_BOVIN Spermine synthase OS=Bos taurus OX=9913 GN=SMS PE=2 SV=1 && PF17284:Spermidine synthase tetramerisation domain|PF17950:S-adenosylmethionine decarboxylase N -terminal|PF01564:Spermine/spermidine synthase domain
100051858	CG	intron,exon,exon,utr5,exon,utr5	SLC35A2	solute carrier family 35 member A2%2C transcript variant X3 && sp|P78381|S35A2_HUMAN UDP-galactose translocator OS=Homo sapiens OX=9606 GN=SLC35A2 PE=1 SV=1 && -
100051861	CG	intron,exon,utr5,TSS	RGMA	repulsive guidance molecule BMP co-receptor a && sp|Q96B86|RGMA_HUMAN Repulsive guidance molecule A OS=Homo sapiens OX=9606 GN=RGMA PE=1 SV=3 && -
100051866	CG	intron	GRB2	growth factor receptor bound protein 2 && sp|P62993|GRB2_HUMAN Growth factor receptor-bound protein 2 OS=Homo sapiens OX=9606 GN=GRB2 PE=1 SV=1 && PF00018:SH3 domain|PF00017:SH2 domain
100051875	CHH	exon	PCDH9	protocadherin 9%2C transcript variant X1 && sp|Q9HC56|PCDH9_HUMAN Protocadherin-9 OS=Homo sapiens OX=9606 GN=PCDH9 PE=1 SV=2 && PF08374:Protocadherin|PF00028:Cadherin domain|PF08266:Cadherin-like
100051936	CG	intron	GMPS	guanine monophosphate synthase%2C transcript variant X2 && sp|P49915|GUAA_HUMAN GMP synthase [glutamine-hydrolyzing] OS=Homo sapiens OX=9606 GN=GMPS PE=1 SV=1 && PF00958:GMP synthase C terminal domain|PF02540:NAD synthase|PF00117:Glutamine amidotransferase class-I
100051947	CG	intron	PCMTD2	protein-L-isoaspartate (D-aspartate) O-methyltransferase domain containing 2%2C transcript variant X1 && sp|Q9NV79|PCMD2_HUMAN Protein-L-isoaspartate O-methyltransferase domain-containing protein 2 OS=Homo sapiens OX=9606 GN=PCMTD2 PE=1 SV=2 && PF01135:Protein-L-isoaspartate(D-aspartate) O-methyltransferase (PCMT)
100051950	CG	intron	RUNX1	runt related transcription factor 1%2C transcript variant X2 && sp|Q01196|RUNX1_HUMAN Runt-related transcription factor 1 OS=Homo sapiens OX=9606 GN=RUNX1 PE=1 SV=3 && PF00853:Runt domain|PF08504:Runx inhibition domain
100051958	CG	exon,utr5,intron,intron	ZMIZ2	zinc finger MIZ-type containing 2%2C transcript variant X1 && sp|Q8NF64|ZMIZ2_HUMAN Zinc finger MIZ domain-containing protein 2 OS=Homo sapiens OX=9606 GN=ZMIZ2 PE=1 SV=2 && PF02891:MIZ/SP-RING zinc finger
100051965	CG	intron,exon,utr5	MDM1	Mdm1 nuclear protein%2C transcript variant X1 && sp|Q5RC32|MDM1_PONAB Nuclear protein MDM1 OS=Pongo abelii OX=9601 GN=MDM1 PE=2 SV=2 && PF15501:Nuclear protein MDM1
100051970	CG	intron	DOK6	docking protein 6 && sp|Q6PKX4|DOK6_HUMAN Docking protein 6 OS=Homo sapiens OX=9606 GN=DOK6 PE=1 SV=1 && PF02174:PTB domain (IRS-1 type)
100051976	CG	TSS,utr5,exon	DGKQ	diacylglycerol kinase theta%2C transcript variant X1 && sp|D3ZEY4|DGKQ_RAT Diacylglycerol kinase theta OS=Rattus norvegicus OX=10116 GN=Dgkq PE=1 SV=1 && PF00130:Phorbol esters/diacylglycerol binding domain (C1 domain)|PF00788:Ras association (RalGDS/AF-6) domain|PF00609:Diacylglycerol kinase accessory domain|PF00781:Diacylglycerol kinase catalytic domain
100051987	CG	TSS,exon,utr5	CAPNS1	calpain small subunit 1%2C transcript variant X5 && sp|P04574|CPNS1_PIG Calpain small subunit 1 OS=Sus scrofa OX=9823 GN=CAPNS1 PE=1 SV=1 && PF13833:EF-hand domain pair
100052003	CG	exon,utr5,intron	POMGNT1	protein O-linked mannose N-acetylglucosaminyltransferase 1 (beta 1%2C2-)%2C transcript variant X1 && sp|Q8WZA1|PMGT1_HUMAN Protein O-linked-mannose beta-1,2-N-acetylglucosaminyltransferase 1 OS=Homo sapiens OX=9606 GN=POMGNT1 PE=1 SV=2 && PF15711:Interleukin-like EMT inducer|PF03071:GNT-I family
100052012	CG	intron,intron,intron,intron	BCL11B	B cell CLL/lymphoma 11B%2C transcript variant X1 && sp|Q9C0K0|BC11B_HUMAN B-cell lymphoma/leukemia 11B OS=Homo sapiens OX=9606 GN=BCL11B PE=1 SV=1 && PF00096:Zinc finger, C2H2 type
100052017	CG	intron	NLRC5	NLR family CARD domain containing 5%2C transcript variant X1 && sp|Q86WI3|NLRC5_HUMAN Protein NLRC5 OS=Homo sapiens OX=9606 GN=NLRC5 PE=1 SV=3 && -
100052026	CG	intron	PGM2L1	phosphoglucomutase 2 like 1%2C transcript variant X1 && sp|Q6PCE3|PGM2L_HUMAN Glucose 1,6-bisphosphate synthase OS=Homo sapiens OX=9606 GN=PGM2L1 PE=1 SV=3 && PF02878:Phosphoglucomutase/phosphomannomutase, alpha/beta/alpha domain I|PF02879:Phosphoglucomutase/phosphomannomutase, alpha/beta/alpha domain II|PF00408:Phosphoglucomutase/phosphomannomutase, C-terminal domain|PF02880:Phosphoglucomutase/p…
100052043	CG	intron	KLHL15	kelch like family member 15%2C transcript variant X1 && sp|A2AAX3|KLH15_MOUSE Kelch-like protein 15 OS=Mus musculus OX=10090 GN=Klhl15 PE=2 SV=1 && PF00651:BTB/POZ domain|PF07707:BTB And C-terminal Kelch|PF01344:Kelch motif
100052045	CG	exon,intron	LOC100052045	annexin A8 && sp|P13928|ANXA8_HUMAN Annexin A8 OS=Homo sapiens OX=9606 GN=ANXA8 PE=1 SV=3 && PF00191:Annexin
100052046	CG	intron	CD276	CD276 molecule%2C transcript variant X2 && sp|Q5ZPR3|CD276_HUMAN CD276 antigen OS=Homo sapiens OX=9606 GN=CD276 PE=1 SV=1 && PF13927:Immunoglobulin domain|PF07686:Immunoglobulin V-set domain
100052062	CG	exon,utr5,intron	ERRFI1	ERBB receptor feedback inhibitor 1 && sp|Q9UJM3|ERRFI_HUMAN ERBB receptor feedback inhibitor 1 OS=Homo sapiens OX=9606 GN=ERRFI1 PE=1 SV=1 && PF11555:EGFR receptor inhibitor Mig-6
100052071	CG	exon,utr5,intron,intron	SH2D4A	SH2 domain containing 4A%2C transcript variant X2 && sp|Q9H788|SH24A_HUMAN SH2 domain-containing protein 4A OS=Homo sapiens OX=9606 GN=SH2D4A PE=1 SV=1 && PF00017:SH2 domain
100052071	CHH	intron	SH2D4A	SH2 domain containing 4A%2C transcript variant X2 && sp|Q9H788|SH24A_HUMAN SH2 domain-containing protein 4A OS=Homo sapiens OX=9606 GN=SH2D4A PE=1 SV=1 && PF00017:SH2 domain
100052074	CG	intron,intron	CPNE2	copine 2%2C transcript variant X2 && sp|Q96FN4|CPNE2_HUMAN Copine-2 OS=Homo sapiens OX=9606 GN=CPNE2 PE=1 SV=3 && -
100052081	CG	intron	LOC100052081	guanylate-binding protein 1%2C transcript variant X1 && sp|Q5D1D6|GBP1_CHLAE Guanylate-binding protein 1 OS=Chlorocebus aethiops OX=9534 GN=GBP1 PE=2 SV=1 && PF02841:Guanylate-binding protein, C-terminal domain|PF02263:Guanylate-binding protein, N-terminal domain
100052084	CG	intron,exon,utr5,intron	MDM2	MDM2 proto-oncogene%2C transcript variant X1 && sp|Q7YRZ8|MDM2_FELCA E3 ubiquitin-protein ligase Mdm2 OS=Felis catus OX=9685 GN=MDM2 PE=1 SV=1 && PF00641:Zn-finger in Ran binding protein and others|PF02201:SWIB/MDM2 domain|PF13920:Zinc finger, C3HC4 type (RING finger)
100052089	CHH	intron	SOCS6	suppressor of cytokine signaling 6%2C transcript variant X2 && - && -
100052094	CG	exon,intron	AP1G2	adaptor related protein complex 1 gamma 2 subunit && sp|O75843|AP1G2_HUMAN AP-1 complex subunit gamma-like 2 OS=Homo sapiens OX=9606 GN=AP1G2 PE=1 SV=1 && PF02883:Adaptin C-terminal domain|PF01602:Adaptin N terminal region
100052097	CG	intron	PRMT1	protein arginine methyltransferase 1%2C transcript variant X1 && sp|Q99873|ANM1_HUMAN Protein arginine N-methyltransferase 1 OS=Homo sapiens OX=9606 GN=PRMT1 PE=1 SV=3 && PF13649:Methyltransferase domain
100052103	CG	exon,utr5,intron	ZFX	zinc finger protein%2C X-linked%2C transcript variant X5 && sp|O62836|ZFX_BOVIN Zinc finger X-chromosomal protein OS=Bos taurus OX=9913 GN=ZFX PE=2 SV=2 && -
100052104	CG	TSS,utr5,exon	PLP2	proteolipid protein 2 && sp|Q04941|PLP2_HUMAN Proteolipid protein 2 OS=Homo sapiens OX=9606 GN=PLP2 PE=1 SV=1 && PF01284:Membrane-associating domain
100052105	CG	intron,intron	LOC100052105	neuropeptide Y receptor type 4%2C transcript variant X1 && sp|P0DQD5|NPY42_HUMAN Neuropeptide Y receptor type 4-2 OS=Homo sapiens OX=9606 GN=NPY4R2 PE=3 SV=1 && PF00001:7 transmembrane receptor (rhodopsin family)
100052112	CG	intron	GPRC5B	G protein-coupled receptor class C group 5 member B && sp|Q9NZH0|GPC5B_HUMAN G-protein coupled receptor family C group 5 member B OS=Homo sapiens OX=9606 GN=GPRC5B PE=2 SV=2 && PF00003:7 transmembrane sweet-taste receptor of 3 GCPR
100052133	CG	intron	RSPRY1	ring finger and SPRY domain containing 1%2C transcript variant X2 && sp|Q5R881|RSPRY_PONAB RING finger and SPRY domain-containing protein 1 OS=Pongo abelii OX=9601 GN=RSPRY1 PE=2 SV=1 && PF00622:SPRY domain|PF13920:Zinc finger, C3HC4 type (RING finger)
100052156	CG	intron,utr5,exon	SPON2	spondin 2 && sp|Q9BUD6|SPON2_HUMAN Spondin-2 OS=Homo sapiens OX=9606 GN=SPON2 PE=1 SV=3 && PF06468:Spondin_N
100052158	CG	intron,exon	FUZ	fuzzy planar cell polarity protein%2C transcript variant X1 && sp|Q9BT04|FUZZY_HUMAN Protein fuzzy homolog OS=Homo sapiens OX=9606 GN=FUZ PE=1 SV=1 && -
100052163	CG	intron	PCYT1B	phosphate cytidylyltransferase 1%2C choline%2C beta%2C transcript variant X2 && sp|Q9Y5K3|PCY1B_HUMAN Choline-phosphate cytidylyltransferase B OS=Homo sapiens OX=9606 GN=PCYT1B PE=1 SV=1 && PF01467:Cytidylyltransferase-like
100052163	CHH	exon,utr5,intron	PCYT1B	phosphate cytidylyltransferase 1%2C choline%2C beta%2C transcript variant X2 && sp|Q9Y5K3|PCY1B_HUMAN Choline-phosphate cytidylyltransferase B OS=Homo sapiens OX=9606 GN=PCYT1B PE=1 SV=1 && PF01467:Cytidylyltransferase-like
100052164	CG	TSS,utr5,exon,exon,intron	CCDC22	coiled-coil domain containing 22 && sp|O60826|CCD22_HUMAN Coiled-coil domain-containing protein 22 OS=Homo sapiens OX=9606 GN=CCDC22 PE=1 SV=1 && PF05667:Protein of unknown function (DUF812)
100052168	CG	intron	LOC100052168	embryonic stem cell-specific 5-hydroxymethylcytosine-binding protein%2C transcript variant X1 && sp|Q96FZ2|HMCES_HUMAN Abasic site processing protein HMCES OS=Homo sapiens OX=9606 GN=HMCES PE=1 SV=1 && PF02586:SOS response associated peptidase (SRAP)
100052169	CHH	exon,intron	NDUFA3	NADH_ubiquinone oxidoreductase subunit A3 && sp|Q02371|NDUA3_BOVIN NADH dehydrogenase [ubiquinone] 1 alpha subcomplex subunit 3 OS=Bos taurus OX=9913 GN=NDUFA3 PE=1 SV=2 && -
100052178	CG	intron,exon,utr5	GRM2	glutamate metabotropic receptor 2 && sp|Q14416|GRM2_HUMAN Metabotropic glutamate receptor 2 OS=Homo sapiens OX=9606 GN=GRM2 PE=1 SV=2 && PF07562:Nine Cysteines Domain of family 3 GPCR|PF01094:Receptor family ligand binding region|PF00003:7 transmembrane sweet-taste receptor of 3 GCPR
100052184	CG	exon,intron	DQB	MHC class II DQ-beta chain%2C transcript variant X1 && sp|P01920|DQB1_HUMAN HLA class II histocompatibility antigen, DQ beta 1 chain OS=Homo sapiens OX=9606 GN=HLA-DQB1 PE=1 SV=2 && PF07654:Immunoglobulin C1-set domain|PF00969:Class II histocompatibility antigen, beta domain
100052186	CG	TSS,exon,utr5	SLC23A2	solute carrier family 23 member 2%2C transcript variant X1 && sp|Q9UGH3|S23A2_HUMAN Solute carrier family 23 member 2 OS=Homo sapiens OX=9606 GN=SLC23A2 PE=1 SV=1 && PF00860:Permease family
100052187	CG	intron	PARD6B	par-6 family cell polarity regulator beta && sp|Q9BYG5|PAR6B_HUMAN Partitioning defective 6 homolog beta OS=Homo sapiens OX=9606 GN=PARD6B PE=1 SV=1 && PF00595:PDZ domain|PF00564:PB1 domain
100052192	CG	intron,exon,intron,intron,intron	CSGALNACT1	chondroitin sulfate N-acetylgalactosaminyltransferase 1%2C transcript variant X3 && sp|Q8TDX6|CGAT1_HUMAN Chondroitin sulfate N-acetylgalactosaminyltransferase 1 OS=Homo sapiens OX=9606 GN=CSGALNACT1 PE=1 SV=2 && -
100052193	CG	exon,utr5	HAL	histidine ammonia-lyase%2C transcript variant X1 && sp|A7YWP4|HUTH_BOVIN Histidine ammonia-lyase OS=Bos taurus OX=9913 GN=HAL PE=2 SV=1 && PF00221:Aromatic amino acid lyase
100052205	CG	intron	FRS2	fibroblast growth factor receptor substrate 2%2C transcript variant X5 && sp|Q8WU20|FRS2_HUMAN Fibroblast growth factor receptor substrate 2 OS=Homo sapiens OX=9606 GN=FRS2 PE=1 SV=4 && PF02174:PTB domain (IRS-1 type)
100052225	CG	exon,intron	POLA1	DNA polymerase alpha 1%2C catalytic subunit%2C transcript variant X1 && sp|P09884|DPOLA_HUMAN DNA polymerase alpha catalytic subunit OS=Homo sapiens OX=9606 GN=POLA1 PE=1 SV=2 && PF00136:DNA polymerase family B|PF08996:DNA Polymerase alpha zinc finger|PF12254:DNA polymerase alpha subunit p180 N terminal|PF03104:DNA polymerase family B, exonuclease domain
100052234	CG	intron	PRR5L	proline rich 5 like%2C transcript variant X1 && sp|Q6MZQ0|PRR5L_HUMAN Proline-rich protein 5-like OS=Homo sapiens OX=9606 GN=PRR5L PE=1 SV=2 && PF08539:HbrB-like
100052238	CG	intron	VRK2	vaccinia related kinase 2%2C transcript variant X1 && sp|Q86Y07|VRK2_HUMAN Serine/threonine-protein kinase VRK2 OS=Homo sapiens OX=9606 GN=VRK2 PE=1 SV=3 && PF00069:Protein kinase domain
100052247	CG	exon,intron	RNF207	ring finger protein 207%2C transcript variant X4 && sp|Q6ZRF8|RN207_HUMAN RING finger protein 207 OS=Homo sapiens OX=9606 GN=RNF207 PE=1 SV=2 && PF00643:B-box zinc finger
100052252	CG	intron	BCAS4	breast carcinoma amplified sequence 4 && sp|Q8TDM0|BCAS4_HUMAN Breast carcinoma-amplified sequence 4 OS=Homo sapiens OX=9606 GN=BCAS4 PE=1 SV=1 && -
100052280	CG	intron,intron,exon,utr5,intron	MAEA	macrophage erythroblast attacher%2C transcript variant X4 && sp|Q4VC33|MAEA_MOUSE E3 ubiquitin-protein transferase MAEA OS=Mus musculus OX=10090 GN=Maea PE=1 SV=1 && -
100052283	CG	intron,intron,exon	SREBF1	sterol regulatory element binding transcription factor 1%2C transcript variant X1 && sp|P36956|SRBP1_HUMAN Sterol regulatory element-binding protein 1 OS=Homo sapiens OX=9606 GN=SREBF1 PE=1 SV=2 && PF00010:Helix-loop-helix DNA-binding domain
100052289	CG	TSS,exon,utr5,intron	CLCN5	chloride voltage-gated channel 5%2C transcript variant X1 && sp|Q9GKE7|CLCN5_PIG H(+)/Cl(-) exchange transporter 5 OS=Sus scrofa OX=9823 GN=CLCN5 PE=2 SV=2 && PF00571:CBS domain|PF00654:Voltage gated chloride channel
100052296	CG	intron,exon,utr5	TRAF6	TNF receptor associated factor 6%2C transcript variant X1 && sp|A7XUJ6|TRAF6_PIG TNF receptor-associated factor 6 OS=Sus scrofa OX=9823 GN=TRAF6 PE=2 SV=1 && PF13923:Zinc finger, C3HC4 type (RING finger)|PF18048:TNF receptor-associated factor 6 zinc finger 2|PF02176:TRAF-type zinc finger
100052304	CG	intron	EN1	engrailed homeobox 1 && sp|Q05925|HME1_HUMAN Homeobox protein engrailed-1 OS=Homo sapiens OX=9606 GN=EN1 PE=3 SV=3 && -
100052309	CG	intron	CDKAL1	CDK5 regulatory subunit associated protein 1 like 1%2C transcript variant X6 && sp|Q5VV42|CDKAL_HUMAN Threonylcarbamoyladenosine tRNA methylthiotransferase OS=Homo sapiens OX=9606 GN=CDKAL1 PE=1 SV=1 && PF00919:Uncharacterized protein family UPF0004|PF04055:Radical SAM superfamily
100052312	CG	exon,utr5	DENND4C	DENN domain containing 4C%2C transcript variant X1 && sp|Q5VZ89|DEN4C_HUMAN DENN domain-containing protein 4C OS=Homo sapiens OX=9606 GN=DENND4C PE=1 SV=3 && PF02141:DENN (AEX-3) domain|PF03455:dDENN domain|PF03456:uDENN domain
100052313	CG	intron	PLEKHG3	pleckstrin homology and RhoGEF domain containing G3%2C transcript variant X3 && sp|Q4VAC9|PKHG3_MOUSE Pleckstrin homology domain-containing family G member 3 OS=Mus musculus OX=10090 GN=Plekhg3 PE=1 SV=2 && PF00169:PH domain|PF00621:RhoGEF domain
100052319	CG	intron	KATNB1	katanin regulatory subunit B1%2C transcript variant X2 && sp|Q9BVA0|KTNB1_HUMAN Katanin p80 WD40 repeat-containing subunit B1 OS=Homo sapiens OX=9606 GN=KATNB1 PE=1 SV=1 && PF00400:WD domain, G-beta repeat|PF13925:con80 domain of Katanin
100052327	CG	intron	LMO4	LIM domain only 4%2C transcript variant X2 && sp|Q3SWZ8|LMO4_BOVIN LIM domain transcription factor LMO4 OS=Bos taurus OX=9913 GN=LMO4 PE=2 SV=1 && PF00412:LIM domain
100052338	CG	exon	TRIM55	tripartite motif containing 55%2C transcript variant X1 && sp|Q9BYV6|TRI55_HUMAN Tripartite motif-containing protein 55 OS=Homo sapiens OX=9606 GN=TRIM55 PE=1 SV=2 && PF00643:B-box zinc finger|PF13445:RING-type zinc-finger
100052339	CG	intron	LOC100052339	zinc finger protein with KRAB and SCAN domains 4 && sp|Q969J2|ZKSC4_HUMAN Zinc finger protein with KRAB and SCAN domains 4 OS=Homo sapiens OX=9606 GN=ZKSCAN4 PE=1 SV=1 && PF00096:Zinc finger, C2H2 type|PF02023:SCAN domain
100052339	CHH	intron	LOC100052339	zinc finger protein with KRAB and SCAN domains 4 && sp|Q969J2|ZKSC4_HUMAN Zinc finger protein with KRAB and SCAN domains 4 OS=Homo sapiens OX=9606 GN=ZKSCAN4 PE=1 SV=1 && PF00096:Zinc finger, C2H2 type|PF02023:SCAN domain
100052349	CG	intron,exon	SNCG	synuclein gamma && sp|Q9NZ50|SYUG_BOVIN Gamma-synuclein OS=Bos taurus OX=9913 GN=SNCG PE=1 SV=1 && PF01387:Synuclein
100052362	CG	intron	KCNAB2	potassium voltage-gated channel subfamily A regulatory beta subunit 2%2C transcript variant X4 && sp|Q27955|KCAB2_BOVIN Voltage-gated potassium channel subunit beta-2 OS=Bos taurus OX=9913 GN=KCNAB2 PE=1 SV=1 && PF00248:Aldo/keto reductase family
100052369	CG	intron	SPTB	spectrin beta%2C erythrocytic%2C transcript variant X4 && sp|P11277|SPTB1_HUMAN Spectrin beta chain, erythrocytic OS=Homo sapiens OX=9606 GN=SPTB PE=1 SV=5 && PF00307:Calponin homology (CH) domain|PF00435:Spectrin repeat|PF15410:Pleckstrin homology domain
100052374	CG	intron	ZNF319	zinc finger protein 319%2C transcript variant X3 && sp|Q9P2F9|ZN319_HUMAN Zinc finger protein 319 OS=Homo sapiens OX=9606 GN=ZNF319 PE=1 SV=2 && -
100052376	CG	exon,utr5,TSS	VPS9D1	VPS9 domain containing 1%2C transcript variant X3 && sp|Q8C190|VP9D1_MOUSE VPS9 domain-containing protein 1 OS=Mus musculus OX=10090 GN=Vps9d1 PE=1 SV=1 && PF02204:Vacuolar sorting protein 9 (VPS9) domain
100052380	CG	intron	MIOS	meiosis regulator for oocyte development%2C transcript variant X2 && sp|Q9NXC5|MIO_HUMAN GATOR complex protein MIOS OS=Homo sapiens OX=9606 GN=MIOS PE=1 SV=2 && PF17034:Zinc-ribbon like family
100052397	CG	intron,intron,intron	UVSSA	UV stimulated scaffold protein A%2C transcript variant X2 && sp|F1MX48|UVSSA_BOVIN UV-stimulated scaffold protein A OS=Bos taurus OX=9913 GN=UVSSA PE=3 SV=2 && PF09740:Uncharacterized conserved protein (DUF2043)
100052400	CG	exon,utr5	SEPT5	septin 5%2C transcript variant X1 && sp|Q9BGQ3|SEPT5_MACFA Septin-5 OS=Macaca fascicularis OX=9541 GN=SEPTIN5 PE=2 SV=1 && PF00735:Septin
100052401	CHG	intron	HDAC8	histone deacetylase 8%2C transcript variant X3 && sp|Q9BY41|HDAC8_HUMAN Histone deacetylase 8 OS=Homo sapiens OX=9606 GN=HDAC8 PE=1 SV=2 && PF00850:Histone deacetylase domain
100052406	CG	intron	LDB3	LIM domain binding 3%2C transcript variant X1 && sp|O75112|LDB3_HUMAN LIM domain-binding protein 3 OS=Homo sapiens OX=9606 GN=LDB3 PE=1 SV=2 && -
100052413	CG	intron	TMC5	transmembrane channel like 5%2C transcript variant X3 && sp|Q6UXY8|TMC5_HUMAN Transmembrane channel-like protein 5 OS=Homo sapiens OX=9606 GN=TMC5 PE=2 SV=3 && PF07810:TMC domain
100052418	CG	TSS,utr5,exon	ANKRD28	ankyrin repeat domain 28%2C transcript variant X1 && sp|O15084|ANR28_HUMAN Serine/threonine-protein phosphatase 6 regulatory ankyrin repeat subunit A OS=Homo sapiens OX=9606 GN=ANKRD28 PE=1 SV=5 && PF13637:Ankyrin repeats (many copies)|PF12796:Ankyrin repeats (3 copies)
100052419	CG	intron	NEK3	NIMA related kinase 3%2C transcript variant X2 && sp|P51956|NEK3_HUMAN Serine/threonine-protein kinase Nek3 OS=Homo sapiens OX=9606 GN=NEK3 PE=1 SV=2 && PF00069:Protein kinase domain
100052435	CG	TSS,exon,utr5,exon,utr5,intron	ZNF276	zinc finger protein 276%2C transcript variant X2 && sp|Q8N554|ZN276_HUMAN Zinc finger protein 276 OS=Homo sapiens OX=9606 GN=ZNF276 PE=1 SV=4 && PF07776:Zinc-finger associated domain (zf-AD)
100052438	CG	exon,utr5,intron	ICA1	islet cell autoantigen 1%2C transcript variant X6 && sp|Q05084|ICA69_HUMAN Islet cell autoantigen 1 OS=Homo sapiens OX=9606 GN=ICA1 PE=1 SV=2 && -
100052443	CG	intron	MLF2	myeloid leukemia factor 2%2C transcript variant X2 && sp|Q99KX1|MLF2_MOUSE Myeloid leukemia factor 2 OS=Mus musculus OX=10090 GN=Mlf2 PE=1 SV=1 && PF10248:Myelodysplasia-myeloid leukemia factor 1-interacting protein
100052451	CG	intron	ZSCAN9	zinc finger and SCAN domain containing 9%2C transcript variant X3 && sp|O15535|ZSC9_HUMAN Zinc finger and SCAN domain-containing protein 9 OS=Homo sapiens OX=9606 GN=ZSCAN9 PE=1 SV=1 && PF02023:SCAN domain|PF00096:Zinc finger, C2H2 type
100052451	CHH	intron	ZSCAN9	zinc finger and SCAN domain containing 9%2C transcript variant X3 && sp|O15535|ZSC9_HUMAN Zinc finger and SCAN domain-containing protein 9 OS=Homo sapiens OX=9606 GN=ZSCAN9 PE=1 SV=1 && PF02023:SCAN domain|PF00096:Zinc finger, C2H2 type
100052453	CG	utr3,exon	SLC7A8	solute carrier family 7 member 8%2C transcript variant X1 && sp|Q9N1Q4|LAT2_RABIT Large neutral amino acids transporter small subunit 2 OS=Oryctolagus cuniculus OX=9986 GN=SLC7A8 PE=1 SV=1 && -
100052455	CG	TSS,exon,utr5	POLD1	DNA polymerase delta 1%2C catalytic subunit && sp|P28340|DPOD1_HUMAN DNA polymerase delta catalytic subunit OS=Homo sapiens OX=9606 GN=POLD1 PE=1 SV=2 && PF03104:DNA polymerase family B, exonuclease domain|PF14260:C4-type zinc-finger of DNA polymerase delta|PF00136:DNA polymerase family B
100052464	CG	intron,exon	TLE3	transducin like enhancer of split 3%2C transcript variant X1 && sp|Q04726|TLE3_HUMAN Transducin-like enhancer protein 3 OS=Homo sapiens OX=9606 GN=TLE3 PE=1 SV=2 && -
100052479	CG	intron	C2H1orf174	chromosome 2 C1orf174 homolog && sp|Q8IYL3|CA174_HUMAN UPF0688 protein C1orf174 OS=Homo sapiens OX=9606 GN=C1orf174 PE=1 SV=2 && PF15772:UPF0688 family
100052480	CG	exon,utr5	DCDC2	doublecortin domain containing 2%2C transcript variant X1 && sp|Q9UHG0|DCDC2_HUMAN Doublecortin domain-containing protein 2 OS=Homo sapiens OX=9606 GN=DCDC2 PE=1 SV=2 && PF03607:Doublecortin
100052488	CG	intron,exon,intron,utr5,intron,utr5	RGS3	regulator of G protein signaling 3%2C transcript variant X12 && sp|P49797|RGS3_RAT Regulator of G-protein signaling 3 OS=Rattus norvegicus OX=10116 GN=Rgs3 PE=1 SV=2 && -
100052489	CG	exon,utr5,intron	IFNAR2	interferon alpha and beta receptor subunit 2%2C transcript variant X2 && sp|P48551|INAR2_HUMAN Interferon alpha/beta receptor 2 OS=Homo sapiens OX=9606 GN=IFNAR2 PE=1 SV=1 && PF09294:Interferon-alpha/beta receptor, fibronectin type III|PF01108:Tissue factor
100052494	CG	intron	WDFY3	WD repeat and FYVE domain containing 3%2C transcript variant X1 && sp|Q8IZQ1|WDFY3_HUMAN WD repeat and FYVE domain-containing protein 3 OS=Homo sapiens OX=9606 GN=WDFY3 PE=1 SV=2 && PF02138:Beige/BEACH domain|PF14844:PH domain associated with Beige/BEACH|PF01363:FYVE zinc finger
100052498	CG	intron	NXPH1	neurexophilin 1 && sp|Q61200|NXPH1_MOUSE Neurexophilin-1 OS=Mus musculus OX=10090 GN=Nxph1 PE=2 SV=2 && -
100052499	CG	intron	RC3H1	ring finger and CCCH-type domains 1%2C transcript variant X1 && sp|Q5TC82|RC3H1_HUMAN Roquin-1 OS=Homo sapiens OX=9606 GN=RC3H1 PE=1 SV=1 && -
100052508	CG	intron	LOC100052508	2'-5'-oligoadenylate synthase-like protein 2%2C transcript variant X1 && sp|Q9Z2F2|OASL2_MOUSE 2'-5'-oligoadenylate synthase-like protein 2 OS=Mus musculus OX=10090 GN=Oasl2 PE=1 SV=2 && PF10421:2'-5'-oligoadenylate synthetase 1, domain 2, C-terminus|PF00240:Ubiquitin family
100052514	CG	exon,intron	SLBP	stem-loop binding protein%2C transcript variant X1 && sp|P97440|SLBP_MOUSE Histone RNA hairpin-binding protein OS=Mus musculus OX=10090 GN=Slbp PE=1 SV=1 && PF15247:Histone RNA hairpin-binding protein RNA-binding domain
100052540	CG	exon,utr3	CEP104	centrosomal protein 104%2C transcript variant X2 && sp|O60308|CE104_HUMAN Centrosomal protein of 104 kDa OS=Homo sapiens OX=9606 GN=CEP104 PE=1 SV=1 && -
100052554	CG	intron	CNOT1	CCR4-NOT transcription complex subunit 1%2C transcript variant X1 && sp|A5YKK6|CNOT1_HUMAN CCR4-NOT transcription complex subunit 1 OS=Homo sapiens OX=9606 GN=CNOT1 PE=1 SV=2 && PF04054:CCR4-Not complex component, Not1|PF16415:CCR4-NOT transcription complex subunit 1 CAF1-binding domain|PF16417:CCR4-NOT transcription complex subunit 1 TTP binding domain|PF16418:CCR4-NOT transcription complex subu…
100052561	CG	intron,exon,utr5	POU6F1	POU class 6 homeobox 1%2C transcript variant X2 && sp|P31367|PO6F1_DANRE POU domain, class 6, transcription factor 1 OS=Danio rerio OX=7955 GN=pou6f1 PE=2 SV=1 && -
100052577	CG	utr5,exon,intron	SHROOM2	shroom family member 2%2C transcript variant X5 && sp|Q13796|SHRM2_HUMAN Protein Shroom2 OS=Homo sapiens OX=9606 GN=SHROOM2 PE=1 SV=1 && PF08687:Apx/Shroom domain ASD2|PF08688:Apx/Shroom domain ASD1
100052590	CG	intron	SRGAP3	SLIT-ROBO Rho GTPase activating protein 3%2C transcript variant X1 && sp|O43295|SRGP3_HUMAN SLIT-ROBO Rho GTPase-activating protein 3 OS=Homo sapiens OX=9606 GN=SRGAP3 PE=1 SV=3 && -
100052601	CG	intron	LZTS3	leucine zipper tumor suppressor family member 3%2C transcript variant X3 && sp|O60299|LZTS3_HUMAN Leucine zipper putative tumor suppressor 3 OS=Homo sapiens OX=9606 GN=LZTS3 PE=2 SV=1 && PF06818:Fez1
100052606	CG	intron	ANKS1B	ankyrin repeat and sterile alpha motif domain containing 1B%2C transcript variant X10 && sp|Q7Z6G8|ANS1B_HUMAN Ankyrin repeat and sterile alpha motif domain-containing protein 1B OS=Homo sapiens OX=9606 GN=ANKS1B PE=1 SV=2 && -
100052609	CG	exon,intron	SPIRE2	spire type actin nucleation factor 2%2C transcript variant X1 && sp|Q8WWL2|SPIR2_HUMAN Protein spire homolog 2 OS=Homo sapiens OX=9606 GN=SPIRE2 PE=1 SV=3 && PF16474:Kinase non-catalytic C-lobe domain
100052622	CHH	exon,intron	CHD7	chromodomain helicase DNA binding protein 7%2C transcript variant X8 && sp|Q9P2D1|CHD7_HUMAN Chromodomain-helicase-DNA-binding protein 7 OS=Homo sapiens OX=9606 GN=CHD7 PE=1 SV=3 && -
100052630	CG	intron,exon,utr5	GKAP1	G kinase anchoring protein 1%2C transcript variant X1 && sp|Q5VSY0|GKAP1_HUMAN G kinase-anchoring protein 1 OS=Homo sapiens OX=9606 GN=GKAP1 PE=1 SV=2 && -
100052636	CG	exon	LRIT1	leucine rich repeat%2C Ig-like and transmembrane domains 1 && sp|Q9P2V4|LRIT1_HUMAN Leucine-rich repeat, immunoglobulin-like domain and transmembrane domain-containing protein 1 OS=Homo sapiens OX=9606 GN=LRIT1 PE=2 SV=1 && PF07679:Immunoglobulin I-set domain|PF13855:Leucine rich repeat|PF00041:Fibronectin type III domain
100052637	CG	exon,utr5,TSS	CORO2B	coronin 2B && sp|Q9UQ03|COR2B_HUMAN Coronin-2B OS=Homo sapiens OX=9606 GN=CORO2B PE=1 SV=4 && PF08953:Domain of unknown function (DUF1899)|PF16300:Type of WD40 repeat
100052647	CG	intron	PIK3R4	phosphoinositide-3-kinase regulatory subunit 4%2C transcript variant X2 && sp|Q99570|PI3R4_HUMAN Phosphoinositide 3-kinase regulatory subunit 4 OS=Homo sapiens OX=9606 GN=PIK3R4 PE=1 SV=3 && PF00069:Protein kinase domain
100052657	CG	intron	NFATC2	nuclear factor of activated T cells 2%2C transcript variant X2 && sp|Q13469|NFAC2_HUMAN Nuclear factor of activated T-cells, cytoplasmic 2 OS=Homo sapiens OX=9606 GN=NFATC2 PE=1 SV=2 && PF16179:Rel homology dimerisation domain|PF00554:Rel homology DNA-binding domain
100052661	CG	intron	C26H21orf59	chromosome 26 C21orf59 homolog%2C transcript variant X2 && sp|P57076|CF298_HUMAN Cilia- and flagella-associated protein 298 OS=Homo sapiens OX=9606 GN=CFAP298 PE=1 SV=1 && PF11069:Protein of unknown function (DUF2870)
100052665	CG	intron	TCF25	transcription factor 25%2C transcript variant X3 && sp|Q9BQ70|TCF25_HUMAN Transcription factor 25 OS=Homo sapiens OX=9606 GN=TCF25 PE=1 SV=1 && PF04910:Transcriptional repressor TCF25
100052676	CG	TSS,utr5,exon	SPPL3	signal peptide peptidase like 3%2C transcript variant X4 && sp|Q8TCT6|SPPL3_HUMAN Signal peptide peptidase-like 3 OS=Homo sapiens OX=9606 GN=SPPL3 PE=1 SV=2 && PF04258:Signal peptide peptidase
100052677	CG	exon,intron	LOC100052677	uncharacterized LOC100052677 && sp|Q8NF99|ZN397_HUMAN Zinc finger protein 397 OS=Homo sapiens OX=9606 GN=ZNF397 PE=1 SV=2 && PF00096:Zinc finger, C2H2 type|PF02023:SCAN domain
100052687	CG	intron	GHITM	growth hormone inducible transmembrane protein%2C transcript variant X1 && sp|Q9H3K2|GHITM_HUMAN Growth hormone-inducible transmembrane protein OS=Homo sapiens OX=9606 GN=GHITM PE=1 SV=2 && PF01027:Inhibitor of apoptosis-promoting Bax1
100052695	CG	intron	SPTBN1	spectrin beta%2C non-erythrocytic 1%2C transcript variant X3 && sp|Q01082|SPTB2_HUMAN Spectrin beta chain, non-erythrocytic 1 OS=Homo sapiens OX=9606 GN=SPTBN1 PE=1 SV=2 && PF00307:Calponin homology (CH) domain|PF00435:Spectrin repeat|PF15410:Pleckstrin homology domain
100052717	CHH	intron	DGKB	diacylglycerol kinase beta%2C transcript variant X1 && sp|Q9Y6T7|DGKB_HUMAN Diacylglycerol kinase beta OS=Homo sapiens OX=9606 GN=DGKB PE=1 SV=2 && PF00130:Phorbol esters/diacylglycerol binding domain (C1 domain)|PF13499:EF-hand domain pair|PF00609:Diacylglycerol kinase accessory domain|PF14513:Diacylglycerol kinase N-terminus|PF00781:Diacylglycerol kinase catalytic domain
100052721	CG	intron	SLC4A8	solute carrier family 4 member 8%2C transcript variant X3 && sp|Q2Y0W8|S4A8_HUMAN Electroneutral sodium bicarbonate exchanger 1 OS=Homo sapiens OX=9606 GN=SLC4A8 PE=1 SV=1 && -
100052730	CG	intron	NACA	nascent polypeptide-associated complex alpha subunit%2C transcript variant X9 && sp|E9PAV3|NACAM_HUMAN Nascent polypeptide-associated complex subunit alpha, muscle-specific form OS=Homo sapiens OX=9606 GN=NACA PE=1 SV=1 && PF01849:NAC domain
100052740	CG	intron,intron	SH2D4B	SH2 domain containing 4B%2C transcript variant X1 && sp|Q5SQS7|SH24B_HUMAN SH2 domain-containing protein 4B OS=Homo sapiens OX=9606 GN=SH2D4B PE=2 SV=1 && -
100052741	CG	intron	PIAS1	protein inhibitor of activated STAT 1%2C transcript variant X1 && sp|O75925|PIAS1_HUMAN E3 SUMO-protein ligase PIAS1 OS=Homo sapiens OX=9606 GN=PIAS1 PE=1 SV=2 && PF02891:MIZ/SP-RING zinc finger|PF14324:PINIT domain
100052745	CG	exon,intron,exon,utr5,intron,intron	SPTBN2	spectrin beta%2C non-erythrocytic 2%2C transcript variant X2 && sp|O15020|SPTN2_HUMAN Spectrin beta chain, non-erythrocytic 2 OS=Homo sapiens OX=9606 GN=SPTBN2 PE=1 SV=3 && -
100052750	CG	intron	MRPL3	mitochondrial ribosomal protein L3%2C transcript variant X1 && sp|Q3ZBX6|RM03_BOVIN 39S ribosomal protein L3, mitochondrial OS=Bos taurus OX=9913 GN=MRPL3 PE=1 SV=1 && PF00297:Ribosomal protein L3
100052761	CG	intron	PLEK2	pleckstrin 2%2C transcript variant X1 && sp|Q9WV52|PLEK2_MOUSE Pleckstrin-2 OS=Mus musculus OX=10090 GN=Plek2 PE=1 SV=1 && PF00610:Domain found in Dishevelled, Egl-10, and Pleckstrin (DEP)|PF00169:PH domain
100052762	CG	exon,utr5,intron	FLRT2	fibronectin leucine rich transmembrane protein 2%2C transcript variant X2 && sp|O43155|FLRT2_HUMAN Leucine-rich repeat transmembrane protein FLRT2 OS=Homo sapiens OX=9606 GN=FLRT2 PE=1 SV=1 && PF13855:Leucine rich repeat
100052771	CHH	intron	AGMO	alkylglycerol monooxygenase%2C transcript variant X1 && sp|Q6ZNB7|ALKMO_HUMAN Alkylglycerol monooxygenase OS=Homo sapiens OX=9606 GN=AGMO PE=1 SV=1 && PF04116:Fatty acid hydroxylase superfamily
100052777	CG	intron	SCN8A	sodium voltage-gated channel alpha subunit 8%2C transcript variant X4 && sp|Q9UQD0|SCN8A_HUMAN Sodium channel protein type 8 subunit alpha OS=Homo sapiens OX=9606 GN=SCN8A PE=1 SV=1 && PF11933:Cytoplasmic domain of voltage-gated Na+ ion channel|PF00520:Ion transport protein|PF06512:Sodium ion transport-associated
100052777	CHG	intron	SCN8A	sodium voltage-gated channel alpha subunit 8%2C transcript variant X4 && sp|Q9UQD0|SCN8A_HUMAN Sodium channel protein type 8 subunit alpha OS=Homo sapiens OX=9606 GN=SCN8A PE=1 SV=1 && PF11933:Cytoplasmic domain of voltage-gated Na+ ion channel|PF00520:Ion transport protein|PF06512:Sodium ion transport-associated
100052784	CG	intron	PUDP	pseudouridine 5'-phosphatase && sp|Q08623|HDHD1_HUMAN Pseudouridine-5'-phosphatase OS=Homo sapiens OX=9606 GN=PUDP PE=1 SV=3 && PF13419:Haloacid dehalogenase-like hydrolase
100052790	CG	intron	FLCN	folliculin%2C transcript variant X2 && sp|Q8NFG4|FLCN_HUMAN Folliculin OS=Homo sapiens OX=9606 GN=FLCN PE=1 SV=1 && PF16692:Folliculin C-terminal domain|PF11704:Vesicle coat protein involved in Golgi to plasma membrane transport
100052800	CG	intron	SLC39A11	solute carrier family 39 member 11%2C transcript variant X4 && sp|Q8N1S5|S39AB_HUMAN Zinc transporter ZIP11 OS=Homo sapiens OX=9606 GN=SLC39A11 PE=2 SV=3 && PF02535:ZIP Zinc transporter
100052802	CG	intron	ATP6V0A1	ATPase H+ transporting V0 subunit a1%2C transcript variant X7 && sp|Q9Z1G4|VPP1_MOUSE V-type proton ATPase 116 kDa subunit a1 OS=Mus musculus OX=10090 GN=Atp6v0a1 PE=1 SV=3 && PF01496:V-type ATPase 116kDa subunit family
100052804	CG	intron	TMC7	transmembrane channel like 7%2C transcript variant X5 && sp|Q4R7U0|TMC7_MACFA Transmembrane channel-like protein 7 OS=Macaca fascicularis OX=9541 GN=TMC7 PE=2 SV=1 && PF07810:TMC domain
100052825	CG	intron	FAM120B	family with sequence similarity 120B%2C transcript variant X1 && sp|Q96EK7|F120B_HUMAN Constitutive coactivator of peroxisome proliferator-activated receptor gamma OS=Homo sapiens OX=9606 GN=FAM120B PE=1 SV=1 && -
100052828	CG	exon,intron	PRKACB	protein kinase cAMP-activated catalytic subunit beta%2C transcript variant X3 && sp|P05131|KAPCB_BOVIN cAMP-dependent protein kinase catalytic subunit beta OS=Bos taurus OX=9913 GN=PRKACB PE=1 SV=2 && PF00069:Protein kinase domain
100052831	CG	intron	NAB2	NGFI-A binding protein 2%2C transcript variant X1 && sp|Q15742|NAB2_HUMAN NGFI-A-binding protein 2 OS=Homo sapiens OX=9606 GN=NAB2 PE=1 SV=1 && PF04904:NAB conserved region 1 (NCD1)|PF04905:NAB conserved region 2 (NCD2)
100052841	CG	exon,intron	NELFA	negative elongation factor complex member A%2C transcript variant X2 && sp|Q9H3P2|NELFA_HUMAN Negative elongation factor A OS=Homo sapiens OX=9606 GN=NELFA PE=1 SV=3 && -
100052853	CG	intron,utr5	PC	pyruvate carboxylase%2C transcript variant X4 && sp|P11498|PYC_HUMAN Pyruvate carboxylase, mitochondrial OS=Homo sapiens OX=9606 GN=PC PE=1 SV=2 && PF02786:Carbamoyl-phosphate synthase L chain, ATP binding domain|PF00289:Biotin carboxylase, N-terminal domain|PF00682:HMGL-like|PF02785:Biotin carboxylase C-terminal domain|PF00364:Biotin-requiring enzyme|PF02436:Conserved carboxylase domain
100052854	CG	utr5,exon	SYT17	synaptotagmin 17 && sp|Q5R8Q5|SYT17_PONAB Synaptotagmin-17 OS=Pongo abelii OX=9601 GN=SYT17 PE=2 SV=1 && -
100052865	CG	exon,utr5,TSS	NIM1K	NIM1 serine/threonine protein kinase%2C transcript variant X2 && sp|Q8IY84|NIM1_HUMAN Serine/threonine-protein kinase NIM1 OS=Homo sapiens OX=9606 GN=NIM1K PE=1 SV=1 && PF00069:Protein kinase domain
100052879	CG	exon,utr5,intron	RALGPS2	Ral GEF with PH domain and SH3 binding motif 2%2C transcript variant X3 && sp|Q86X27|RGPS2_HUMAN Ras-specific guanine nucleotide-releasing factor RalGPS2 OS=Homo sapiens OX=9606 GN=RALGPS2 PE=1 SV=1 && -
100052885	CG	exon,intron	RAB36	RAB36%2C member RAS oncogene family && sp|O95755|RAB36_HUMAN Ras-related protein Rab-36 OS=Homo sapiens OX=9606 GN=RAB36 PE=1 SV=2 && PF00071:Ras family
100052893	CG	intron	NAT8L	N-acetyltransferase 8 like && sp|Q8N9F0|NAT8L_HUMAN N-acetylaspartate synthetase OS=Homo sapiens OX=9606 GN=NAT8L PE=1 SV=3 && -
100052899	CG	intron	EFL1	elongation factor like GTPase 1%2C transcript variant X1 && sp|Q7Z2Z2|EFL1_HUMAN Elongation factor-like GTPase 1 OS=Homo sapiens OX=9606 GN=EFL1 PE=1 SV=2 && -
100052907	CG	intron	RNF103	ring finger protein 103%2C transcript variant X2 && sp|O00237|RN103_HUMAN E3 ubiquitin-protein ligase RNF103 OS=Homo sapiens OX=9606 GN=RNF103 PE=1 SV=1 && PF13639:Ring finger domain
100052908	CG	intron	NRXN1	neurexin 1%2C transcript variant X26 && sp|Q63373|NRX1B_RAT Neurexin-1-beta OS=Rattus norvegicus OX=10116 GN=Nrxn1 PE=1 SV=1 && -
100052910	CG	intron	IP6K1	inositol hexakisphosphate kinase 1%2C transcript variant X1 && sp|Q92551|IP6K1_HUMAN Inositol hexakisphosphate kinase 1 OS=Homo sapiens OX=9606 GN=IP6K1 PE=1 SV=3 && PF03770:Inositol polyphosphate kinase
100052916	CG	intron,intron	ARHGEF10L	Rho guanine nucleotide exchange factor 10 like%2C transcript variant X2 && sp|Q9HCE6|ARGAL_HUMAN Rho guanine nucleotide exchange factor 10-like protein OS=Homo sapiens OX=9606 GN=ARHGEF10L PE=1 SV=4 && -
100052918	CG	exon	ZBTB22	zinc finger and BTB domain containing 22%2C transcript variant X1 && sp|O15209|ZBT22_HUMAN Zinc finger and BTB domain-containing protein 22 OS=Homo sapiens OX=9606 GN=ZBTB22 PE=1 SV=1 && PF00651:BTB/POZ domain
100052929	CG	intron	DBNDD1	dysbindin domain containing 1 && sp|A6H7B4|DBND1_BOVIN Dysbindin domain-containing protein 1 OS=Bos taurus OX=9913 GN=DBNDD1 PE=2 SV=1 && PF04440:Dysbindin (Dystrobrevin binding protein 1)
100052935	CG	intron	LRRK2	leucine rich repeat kinase 2 && sp|Q5S007|LRRK2_HUMAN Leucine-rich repeat serine/threonine-protein kinase 2 OS=Homo sapiens OX=9606 GN=LRRK2 PE=1 SV=2 && PF00069:Protein kinase domain|PF08477:Ras of Complex, Roc, domain of DAPkinase|PF12799:Leucine Rich repeats (2 copies)|PF16095:C-terminal of Roc, COR, domain
100052936	CG	intron,exon,exon,intron,intron,exon	LRP1	LDL receptor related protein 1%2C transcript variant X1 && sp|Q07954|LRP1_HUMAN Prolow-density lipoprotein receptor-related protein 1 OS=Homo sapiens OX=9606 GN=LRP1 PE=1 SV=2 && PF00057:Low-density lipoprotein receptor domain class A|PF12662:Complement Clr-like EGF-like|PF16472:Domain of unknown function (DUF5050)|PF00058:Low-density lipoprotein receptor repeat class B|PF14670:Coagulation Factor…
100052940	CG	exon,utr5	FAM110B	family with sequence similarity 110 member B%2C transcript variant X2 && sp|Q5BJX5|F110B_RAT Protein FAM110B OS=Rattus norvegicus OX=10116 GN=Fam110b PE=2 SV=1 && PF14161:Centrosome-associated N terminus|PF14160:Centrosome-associated C terminus
100052954	CG	intron	LOC100052954	signal transducer and activator of transcription 5B%2C transcript variant X1 && sp|Q9TUM3|STA5B_BOVIN Signal transducer and activator of transcription 5B OS=Bos taurus OX=9913 GN=STAT5B PE=2 SV=2 && -
100052964	CHH	exon,intron	ERI3	ERI1 exoribonuclease family member 3%2C transcript variant X3 && sp|O43414|ERI3_HUMAN ERI1 exoribonuclease 3 OS=Homo sapiens OX=9606 GN=ERI3 PE=1 SV=2 && PF00929:Exonuclease
100052973	CG	intron,intron,intron	FOXN3	forkhead box N3%2C transcript variant X1 && sp|O00409|FOXN3_HUMAN Forkhead box protein N3 OS=Homo sapiens OX=9606 GN=FOXN3 PE=1 SV=1 && PF00250:Forkhead domain
100052974	CG	intron,intron	WDR31	WD repeat domain 31%2C transcript variant X6 && sp|Q8NA23|WDR31_HUMAN WD repeat-containing protein 31 OS=Homo sapiens OX=9606 GN=WDR31 PE=1 SV=1 && PF00400:WD domain, G-beta repeat
100052982	CG	exon,utr5,intron	FAM20B	FAM20B%2C glycosaminoglycan xylosylkinase%2C transcript variant X2 && sp|O75063|XYLK_HUMAN Glycosaminoglycan xylosylkinase OS=Homo sapiens OX=9606 GN=FAM20B PE=1 SV=1 && PF06702:Golgi casein kinase, C-terminal, Fam20
100053000	CG	intron,exon	LCTL	lactase like && sp|Q6UWM7|LCTL_HUMAN Lactase-like protein OS=Homo sapiens OX=9606 GN=LCTL PE=1 SV=2 && PF00232:Glycosyl hydrolase family 1
100053004	CG	exon,utr5	RAB5C	RAB5C%2C member RAS oncogene family%2C transcript variant X1 && sp|Q58DS9|RAB5C_BOVIN Ras-related protein Rab-5C OS=Bos taurus OX=9913 GN=RAB5C PE=2 SV=1 && PF00071:Ras family
100053005	CG	TSS,utr5,exon	RPS6KB2	ribosomal protein S6 kinase B2 && sp|Q9UBS0|KS6B2_HUMAN Ribosomal protein S6 kinase beta-2 OS=Homo sapiens OX=9606 GN=RPS6KB2 PE=1 SV=2 && PF00433:Protein kinase C terminal domain|PF00069:Protein kinase domain
100053012	CG	intron	RNF17	ring finger protein 17%2C transcript variant X1 && sp|Q9BXT8|RNF17_HUMAN RING finger protein 17 OS=Homo sapiens OX=9606 GN=RNF17 PE=1 SV=3 && PF00567:Tudor domain
100053019	CG	intron,intron,intron	ITPR3	inositol 1%2C4%2C5-trisphosphate receptor type 3%2C transcript variant X3 && sp|Q14573|ITPR3_HUMAN Inositol 1,4,5-trisphosphate receptor type 3 OS=Homo sapiens OX=9606 GN=ITPR3 PE=1 SV=2 && PF00520:Ion transport protein|PF08454:RyR and IP3R Homology associated|PF02815:MIR domain|PF08709:Inositol 1,4,5-trisphosphate/ryanodine receptor|PF01365:RIH domain
100053027	CG	intron,intron,intron	WNT7B	Wnt family member 7B%2C transcript variant X2 && sp|P28047|WNT7B_MOUSE Protein Wnt-7b OS=Mus musculus OX=10090 GN=Wnt7b PE=1 SV=1 && PF00110:wnt family
100053038	CG	intron	SPECC1L	sperm antigen with calponin homology and coiled-coil domains 1 like%2C transcript variant X5 && sp|Q2KNA1|CYTSA_PANTR Cytospin-A OS=Pan troglodytes OX=9598 GN=SPECC1L PE=2 SV=1 && PF00307:Calponin homology (CH) domain
100053052	CG	intron	CEMIP	cell migration inducing hyaluronan binding protein%2C transcript variant X4 && sp|Q8WUJ3|CEMIP_HUMAN Cell migration-inducing and hyaluronan-binding protein OS=Homo sapiens OX=9606 GN=CEMIP PE=1 SV=2 && -
100053057	CG	exon,intron	KAT2A	lysine acetyltransferase 2A%2C transcript variant X1 && sp|Q92830|KAT2A_HUMAN Histone acetyltransferase KAT2A OS=Homo sapiens OX=9606 GN=KAT2A PE=1 SV=3 && PF06466:PCAF (P300/CBP-associated factor) N-terminal domain|PF00439:Bromodomain|PF00583:Acetyltransferase (GNAT) family
100053058	CHH	intron	PTPRCAP	protein tyrosine phosphatase%2C receptor type C associated protein && sp|Q14761|PTCA_HUMAN Protein tyrosine phosphatase receptor type C-associated protein OS=Homo sapiens OX=9606 GN=PTPRCAP PE=1 SV=1 && PF15713:Protein tyrosine phosphatase receptor type C-associated
100053059	CG	exon,utr5,intron	FOXN2	forkhead box N2%2C transcript variant X5 && sp|P32314|FOXN2_HUMAN Forkhead box protein N2 OS=Homo sapiens OX=9606 GN=FOXN2 PE=1 SV=3 && PF00250:Forkhead domain
100053060	CG	intron,intron	CNTN4	contactin 4%2C transcript variant X3 && sp|Q69Z26|CNTN4_MOUSE Contactin-4 OS=Mus musculus OX=10090 GN=Cntn4 PE=1 SV=2 && PF00041:Fibronectin type III domain|PF13927:Immunoglobulin domain|PF07679:Immunoglobulin I-set domain
100053066	CG	intron,exon,exon,utr5,TSS	IP6K3	inositol hexakisphosphate kinase 3 && sp|Q96PC2|IP6K3_HUMAN Inositol hexakisphosphate kinase 3 OS=Homo sapiens OX=9606 GN=IP6K3 PE=1 SV=2 && PF03770:Inositol polyphosphate kinase
100053067	CG	intron	PLCXD3	phosphatidylinositol specific phospholipase C X domain containing 3 && sp|A6QNU9|PLCX3_BOVIN PI-PLC X domain-containing protein 3 OS=Bos taurus OX=9913 GN=PLCXD3 PE=2 SV=1 && -
100053070	CHG	intron	ACTN1	actinin alpha 1%2C transcript variant X4 && sp|Q3B7N2|ACTN1_BOVIN Alpha-actinin-1 OS=Bos taurus OX=9913 GN=ACTN1 PE=2 SV=1 && PF08726:Ca2+ insensitive EF hand|PF00435:Spectrin repeat|PF00307:Calponin homology (CH) domain
100053071	CG	exon,utr5,intron	GPR68	G protein-coupled receptor 68%2C transcript variant X2 && sp|Q15743|OGR1_HUMAN Ovarian cancer G-protein coupled receptor 1 OS=Homo sapiens OX=9606 GN=GPR68 PE=1 SV=1 && -
100053101	CG	intron	ANAPC13	anaphase promoting complex subunit 13%2C transcript variant X4 && sp|Q2NKV2|APC13_BOVIN Anaphase-promoting complex subunit 13 OS=Bos taurus OX=9913 GN=ANAPC13 PE=1 SV=1 && -
100053106	CG	intron,exon	SPDEF	SAM pointed domain containing ETS transcription factor%2C transcript variant X1 && sp|O95238|SPDEF_HUMAN SAM pointed domain-containing Ets transcription factor OS=Homo sapiens OX=9606 GN=SPDEF PE=1 SV=1 && PF00178:Ets-domain|PF02198:Sterile alpha motif (SAM)/Pointed domain
100053111	CG	intron	EXD2	exonuclease 3'-5' domain containing 2%2C transcript variant X3 && sp|Q9NVH0|EXD2_HUMAN Exonuclease 3'-5' domain-containing protein 2 OS=Homo sapiens OX=9606 GN=EXD2 PE=1 SV=2 && PF01612:3'-5' exonuclease
100053115	CG	intron	INTS10	integrator complex subunit 10%2C transcript variant X1 && sp|Q9NVR2|INT10_HUMAN Integrator complex subunit 10 OS=Homo sapiens OX=9606 GN=INTS10 PE=1 SV=2 && -
100053128	CHH	exon,utr3	SETBP1	SET binding protein 1%2C transcript variant X1 && sp|Q9Y6X0|SETBP_HUMAN SET-binding protein OS=Homo sapiens OX=9606 GN=SETBP1 PE=1 SV=3 && -
100053137	CG	intron,exon	LOC100053137	clathrin heavy chain 2%2C transcript variant X15 && sp|P53675|CLH2_HUMAN Clathrin heavy chain 2 OS=Homo sapiens OX=9606 GN=CLTCL1 PE=1 SV=2 && PF00637:Region in Clathrin and VPS|PF00153:Mitochondrial carrier protein
100053148	CG	intron	EPCAM	epithelial cell adhesion molecule%2C transcript variant X1 && sp|Q75QW1|EPCAM_PIG Epithelial cell adhesion molecule OS=Sus scrofa OX=9823 GN=TACSTD1 PE=2 SV=1 && PF18635:Epithelial cell adhesion molecule N-terminal domain|PF00086:Thyroglobulin type-1 repeat
100053150	CG	intron,exon,utr5	DAG1	dystroglycan 1%2C transcript variant X1 && sp|Q14118|DAG1_HUMAN Dystroglycan OS=Homo sapiens OX=9606 GN=DAG1 PE=1 SV=2 && -
100053155	CG	utr5,exon,intron	ATP13A2	ATPase 13A2%2C transcript variant X1 && sp|Q9NQ11|AT132_HUMAN Polyamine-transporting ATPase 13A2 OS=Homo sapiens OX=9606 GN=ATP13A2 PE=1 SV=2 && PF00702:haloacid dehalogenase-like hydrolase|PF00122:E1-E2 ATPase|PF12409:P5-type ATPase cation transporter
100053165	CG	utr5,exon	CDPF1	cysteine rich DPF motif domain containing 1%2C transcript variant X3 && sp|Q6NVV7|CDPF1_HUMAN Cysteine-rich DPF motif domain-containing protein 1 OS=Homo sapiens OX=9606 GN=CDPF1 PE=1 SV=1 && PF10170:Cysteine-rich domain
100053167	CG	intron,intron	HERC3	HECT and RLD domain containing E3 ubiquitin protein ligase 3%2C transcript variant X2 && sp|Q15034|HERC3_HUMAN Probable E3 ubiquitin-protein ligase HERC3 OS=Homo sapiens OX=9606 GN=HERC3 PE=1 SV=1 && PF00415:Regulator of chromosome condensation (RCC1) repeat|PF00632:HECT-domain (ubiquitin-transferase)
100053177	CG	TSS,exon,utr5,exon,intron	UPB1	beta-ureidopropionase 1%2C transcript variant X2 && sp|Q9UBR1|BUP1_HUMAN Beta-ureidopropionase OS=Homo sapiens OX=9606 GN=UPB1 PE=1 SV=1 && PF00795:Carbon-nitrogen hydrolase
100053186	CG	intron	LIG1	DNA ligase 1%2C transcript variant X3 && sp|P18858|DNLI1_HUMAN DNA ligase 1 OS=Homo sapiens OX=9606 GN=LIG1 PE=1 SV=1 && PF04675:DNA ligase N terminus|PF01068:ATP dependent DNA ligase domain
100053190	CHH	exon,utr3	EBF3	early B cell factor 3%2C transcript variant X1 && sp|O08791|COE3_MOUSE Transcription factor COE3 OS=Mus musculus OX=10090 GN=Ebf3 PE=1 SV=1 && PF16422:Transcription factor COE1 DNA-binding domain|PF01833:IPT/TIG domain|PF16423:Transcription factor COE1 helix-loop-helix domain
100053195	CG	intron	ACLY	ATP citrate lyase%2C transcript variant X2 && sp|P53396|ACLY_HUMAN ATP-citrate synthase OS=Homo sapiens OX=9606 GN=ACLY PE=1 SV=3 && PF00285:Citrate synthase, C-terminal domain|PF02629:CoA binding domain|PF00549:CoA-ligase|PF16114:ATP citrate lyase citrate-binding
100053199	CG	intron	FOXP1	forkhead box P1%2C transcript variant X3 && sp|Q9H334|FOXP1_HUMAN Forkhead box protein P1 OS=Homo sapiens OX=9606 GN=FOXP1 PE=1 SV=1 && PF00250:Forkhead domain|PF16159:FOXP coiled-coil domain
100053202	CG	intron	PARP4	poly(ADP-ribose) polymerase family member 4%2C transcript variant X1 && sp|Q9UKK3|PARP4_HUMAN Protein mono-ADP-ribosyltransferase PARP4 OS=Homo sapiens OX=9606 GN=PARP4 PE=1 SV=3 && PF13768:von Willebrand factor type A domain|PF00533:BRCA1 C Terminus (BRCT) domain|PF08487:Vault protein inter-alpha-trypsin domain|PF00644:Poly(ADP-ribose) polymerase catalytic domain
100053203	CG	exon	SLAIN1	SLAIN motif family member 1%2C transcript variant X1 && sp|Q8ND83|SLAI1_HUMAN SLAIN motif-containing protein 1 OS=Homo sapiens OX=9606 GN=SLAIN1 PE=1 SV=3 && PF15301:SLAIN motif-containing family
100053205	CG	intron,intron	PTPRF	protein tyrosine phosphatase%2C receptor type F%2C transcript variant X7 && sp|A7MBJ4|PTPRF_BOVIN Receptor-type tyrosine-protein phosphatase F OS=Bos taurus OX=9913 GN=PTPRF PE=2 SV=1 && -
100053211	CG	TSS,exon,utr5	SUSD6	sushi domain containing 6%2C transcript variant X1 && sp|Q92537|SUSD6_HUMAN Sushi domain-containing protein 6 OS=Homo sapiens OX=9606 GN=SUSD6 PE=1 SV=1 && -
100053213	CG	intron	CPSF2	cleavage and polyadenylation specific factor 2 && sp|Q10568|CPSF2_BOVIN Cleavage and polyadenylation specificity factor subunit 2 OS=Bos taurus OX=9913 GN=CPSF2 PE=1 SV=1 && PF16661:Metallo-beta-lactamase superfamily domain|PF10996:Beta-Casp domain|PF13299:Cleavage and polyadenylation factor 2 C-terminal|PF07521:Zn-dependent metallo-hydrolase RNA specificity domain
100053250	CG	intron,intron,intron	XYLT1	xylosyltransferase 1 && sp|Q86Y38|XYLT1_HUMAN Xylosyltransferase 1 OS=Homo sapiens OX=9606 GN=XYLT1 PE=1 SV=1 && PF12529:Xylosyltransferase C terminal|PF02485:Core-2/I-Branching enzyme
100053252	CG	intron	SOCS5	suppressor of cytokine signaling 5%2C transcript variant X2 && sp|Q29RN6|SOCS5_BOVIN Suppressor of cytokine signaling 5 OS=Bos taurus OX=9913 GN=SOCS5 PE=2 SV=1 && PF12610:Suppressor of cytokine signalling|PF00017:SH2 domain|PF07525:SOCS box
100053265	CG	intron	LGMN	legumain%2C transcript variant X1 && sp|Q4R4T8|LGMN_MACFA Legumain OS=Macaca fascicularis OX=9541 GN=LGMN PE=2 SV=1 && PF01650:Peptidase C13 family
100053279	CHH	utr3,intron	LOC100053279	histone H2B type 1-K && sp|Q2M2T1|H2B1K_BOVIN Histone H2B type 1-K OS=Bos taurus OX=9913 GN=H2BC12 PE=1 SV=3 && PF00125:Core histone H2A/H2B/H3/H4
100053312	CG	intron	SLC8A3	solute carrier family 8 member A3%2C transcript variant X3 && sp|S4R2P9|NAC3_MOUSE Sodium/calcium exchanger 3 OS=Mus musculus OX=10090 GN=Slc8a3 PE=1 SV=1 && PF16494:C-terminal extension of sodium/calcium exchanger domain|PF01699:Sodium/calcium exchanger protein|PF03160:Calx-beta domain
100053331	CG	exon,utr5,intron	IDNK	IDNK%2C gluconokinase%2C transcript variant X1 && sp|Q5T6J7|GNTK_HUMAN Probable gluconokinase OS=Homo sapiens OX=9606 GN=IDNK PE=1 SV=1 && PF01202:Shikimate kinase
100053353	CG	intron	TRIB3	tribbles pseudokinase 3%2C transcript variant X2 && sp|Q0VCE3|TRIB3_BOVIN Tribbles homolog 3 OS=Bos taurus OX=9913 GN=TRIB3 PE=2 SV=1 && -
100053357	CG	intron	FKBP15	FK506 binding protein 15%2C transcript variant X1 && sp|Q5T1M5|FKB15_HUMAN FK506-binding protein 15 OS=Homo sapiens OX=9606 GN=FKBP15 PE=1 SV=2 && PF00254:FKBP-type peptidyl-prolyl cis-trans isomerase
100053359	CG	intron,intron	HGSNAT	heparan-alpha-glucosaminide N-acetyltransferase%2C transcript variant X3 && sp|Q68CP4|HGNAT_HUMAN Heparan-alpha-glucosaminide N-acetyltransferase OS=Homo sapiens OX=9606 GN=HGSNAT PE=1 SV=2 && PF07786:Protein of unknown function (DUF1624)
100053366	CG	intron	AIDA	axin interactor%2C dorsalization associated%2C transcript variant X1 && sp|Q96BJ3|AIDA_HUMAN Axin interactor, dorsalization-associated protein OS=Homo sapiens OX=9606 GN=AIDA PE=1 SV=1 && PF08910:Aida N-terminus|PF14186:Cytoskeletal adhesion
100053376	CG	exon,intron	SRSF9	serine and arginine rich splicing factor 9 && sp|Q13242|SRSF9_HUMAN Serine/arginine-rich splicing factor 9 OS=Homo sapiens OX=9606 GN=SRSF9 PE=1 SV=1 && PF00076:RNA recognition motif. (a.k.a. RRM, RBD, or RNP domain)
100053393	CG	exon,utr5,TSS	CTNNA2	catenin alpha 2%2C transcript variant X9 && sp|P26232|CTNA2_HUMAN Catenin alpha-2 OS=Homo sapiens OX=9606 GN=CTNNA2 PE=1 SV=5 && PF01044:Vinculin family
100053407	CHG	exon,utr5,intron	ELAVL2	ELAV like RNA binding protein 2%2C transcript variant X1 && sp|Q60899|ELAV2_MOUSE ELAV-like protein 2 OS=Mus musculus OX=10090 GN=Elavl2 PE=1 SV=1 && PF00076:RNA recognition motif. (a.k.a. RRM, RBD, or RNP domain)
100053426	CG	utr5,exon	TNIP2	TNFAIP3 interacting protein 2 && sp|Q8NFZ5|TNIP2_HUMAN TNFAIP3-interacting protein 2 OS=Homo sapiens OX=9606 GN=TNIP2 PE=1 SV=1 && PF12180:TSG101 and ALIX binding domain of CEP55
100053433	CG	exon	PDCD7	programmed cell death 7 && sp|Q8N8D1|PDCD7_HUMAN Programmed cell death protein 7 OS=Homo sapiens OX=9606 GN=PDCD7 PE=1 SV=1 && PF16021:Programmed cell death protein 7
100053434	CG	exon,utr5,TSS	CEP112	centrosomal protein 112%2C transcript variant X2 && sp|Q8N8E3|CE112_HUMAN Centrosomal protein of 112 kDa OS=Homo sapiens OX=9606 GN=CEP112 PE=1 SV=2 && PF14846:Domain of unknown function (DUF4485)
100053438	CG	utr3,exon	KMT5B	lysine methyltransferase 5B%2C transcript variant X1 && sp|Q3U8K7|KMT5B_MOUSE Histone-lysine N-methyltransferase KMT5B OS=Mus musculus OX=10090 GN=Kmt5b PE=1 SV=2 && PF00856:SET domain
100053446	CG	exon,utr5	SCHIP1	schwannomin interacting protein 1%2C transcript variant X4 && sp|P0DPB3|SCHI1_HUMAN Schwannomin-interacting protein 1 OS=Homo sapiens OX=9606 GN=SCHIP1 PE=1 SV=1 && PF10148:Schwannomin-interacting protein 1
100053455	CG	intron	SLC31A2	solute carrier family 31 member 2 && sp|O15432|COPT2_HUMAN Probable low affinity copper uptake protein 2 OS=Homo sapiens OX=9606 GN=SLC31A2 PE=1 SV=1 && PF04145:Ctr copper transporter family
100053457	CG	intron,intron,exon,utr5	POMK	protein-O-mannose kinase%2C transcript variant X2 && sp|Q95JJ0|SG196_MACFA Protein O-mannose kinase OS=Macaca fascicularis OX=9541 GN=POMK PE=2 SV=2 && PF07714:Protein tyrosine kinase
100053458	CG	intron	TDG	thymine DNA glycosylase%2C transcript variant X3 && sp|Q13569|TDG_HUMAN G/T mismatch-specific thymine DNA glycosylase OS=Homo sapiens OX=9606 GN=TDG PE=1 SV=2 && PF03167:Uracil DNA glycosylase superfamily
100053461	CG	intron	LOC100053461	transport and Golgi organization protein 1 homolog && sp|Q5JRA6|TGO1_HUMAN Transport and Golgi organization protein 1 homolog OS=Homo sapiens OX=9606 GN=MIA3 PE=1 SV=1 && -
100053463	CG	intron	PRELP	proline and arginine rich end leucine rich repeat protein%2C transcript variant X1 && sp|Q9GKN8|PRELP_BOVIN Prolargin OS=Bos taurus OX=9913 GN=PRELP PE=2 SV=1 && PF01462:Leucine rich repeat N-terminal domain|PF13855:Leucine rich repeat
100053464	CG	intron	NEGR1	neuronal growth regulator 1%2C transcript variant X1 && sp|Q5R412|NEGR1_PONAB Neuronal growth regulator 1 OS=Pongo abelii OX=9601 GN=NEGR1 PE=2 SV=1 && -
100053469	CG	TSS,utr5,exon	MSI1	musashi RNA binding protein 1%2C transcript variant X1 && sp|O43347|MSI1H_HUMAN RNA-binding protein Musashi homolog 1 OS=Homo sapiens OX=9606 GN=MSI1 PE=1 SV=1 && -
100053481	CG	TSS,utr5,exon,utr5,exon,intron	MAP2K3	mitogen-activated protein kinase kinase 3 && sp|P46734|MP2K3_HUMAN Dual specificity mitogen-activated protein kinase kinase 3 OS=Homo sapiens OX=9606 GN=MAP2K3 PE=1 SV=2 && PF00069:Protein kinase domain
100053494	CG	intron,utr5,exon	C16H3orf62	chromosome 16 C3orf62 homolog && sp|Q6ZUJ4|CC062_HUMAN Uncharacterized protein C3orf62 OS=Homo sapiens OX=9606 GN=C3orf62 PE=1 SV=1 && -
100053496	CG	utr5,exon	HOXD9	homeobox D9 && sp|P28356|HXD9_HUMAN Homeobox protein Hox-D9 OS=Homo sapiens OX=9606 GN=HOXD9 PE=1 SV=5 && PF04617:Hox9 activation region|PF00046:Homeodomain
100053502	CG	intron	HM13	histocompatibility minor 13%2C transcript variant X2 && sp|Q8TCT9|HM13_HUMAN Minor histocompatibility antigen H13 OS=Homo sapiens OX=9606 GN=HM13 PE=1 SV=1 && PF04258:Signal peptide peptidase
100053504	CG	intron	DDX24	DEAD-box helicase 24%2C transcript variant X3 && sp|Q5RDL2|DDX24_PONAB ATP-dependent RNA helicase DDX24 OS=Pongo abelii OX=9601 GN=DDX24 PE=2 SV=1 && PF00270:DEAD/DEAH box helicase|PF00271:Helicase conserved C-terminal domain
100053506	CG	intron	ZDHHC2	zinc finger DHHC-type containing 2%2C transcript variant X1 && sp|Q9JKR5|ZDHC2_RAT Palmitoyltransferase ZDHHC2 OS=Rattus norvegicus OX=10116 GN=Zdhhc2 PE=2 SV=1 && PF01529:DHHC palmitoyltransferase
100053508	CG	intron,intron	CELSR1	cadherin EGF LAG seven-pass G-type receptor 1%2C transcript variant X1 && sp|O35161|CELR1_MOUSE Cadherin EGF LAG seven-pass G-type receptor 1 OS=Mus musculus OX=10090 GN=Celsr1 PE=1 SV=3 && PF00053:Laminin EGF domain|PF02793:Hormone receptor domain|PF02210:Laminin G domain|PF16489:GPCR-Autoproteolysis INducing (GAIN) domain|PF01825:GPCR proteolysis site, GPS, motif|PF00002:7 transmembrane recepto…
100053521	CG	intron	ZBTB7C	zinc finger and BTB domain containing 7C%2C transcript variant X4 && sp|A1YPR0|ZBT7C_HUMAN Zinc finger and BTB domain-containing protein 7C OS=Homo sapiens OX=9606 GN=ZBTB7C PE=2 SV=1 && -
100053542	CG	exon	HOXD3	homeobox D3%2C transcript variant X1 && sp|P31249|HXD3_HUMAN Homeobox protein Hox-D3 OS=Homo sapiens OX=9606 GN=HOXD3 PE=1 SV=3 && PF13293:Domain of unknown function (DUF4074)|PF00046:Homeodomain
100053546	CG	intron	FKBP5	FK506 binding protein 5%2C transcript variant X3 && sp|Q13451|FKBP5_HUMAN Peptidyl-prolyl cis-trans isomerase FKBP5 OS=Homo sapiens OX=9606 GN=FKBP5 PE=1 SV=2 && PF00515:Tetratricopeptide repeat|PF00254:FKBP-type peptidyl-prolyl cis-trans isomerase
100053554	CG	intron,exon,utr5,intron	BMPR1B	bone morphogenetic protein receptor type 1B%2C transcript variant X16 && sp|O00238|BMR1B_HUMAN Bone morphogenetic protein receptor type-1B OS=Homo sapiens OX=9606 GN=BMPR1B PE=1 SV=1 && PF07714:Protein tyrosine kinase|PF01064:Activin types I and II receptor domain|PF08515:Transforming growth factor beta type I GS-motif
100053562	CG	intron,intron	CTIF	cap binding complex dependent translation initiation factor%2C transcript variant X13 && sp|O43310|CTIF_HUMAN CBP80/20-dependent translation initiation factor OS=Homo sapiens OX=9606 GN=CTIF PE=1 SV=1 && -
100053569	CG	exon,intron	CCDC114	coiled-coil domain containing 114%2C transcript variant X1 && sp|Q3UX62|ODAD1_MOUSE Outer dynein arm-docking complex subunit 1 OS=Mus musculus OX=10090 GN=Odad1 PE=2 SV=1 && -
100053575	CG	TSS,utr5,exon	CFAP47	cilia and flagella associated protein 47%2C transcript variant X2 && sp|Q6ZTR5|CFA47_HUMAN Cilia- and flagella-associated protein 47 OS=Homo sapiens OX=9606 GN=CFAP47 PE=2 SV=5 && PF00307:Calponin homology (CH) domain
100053576	CG	exon,utr5,TSS	LOC100053576	tubulin polyglutamylase TTLL13P%2C transcript variant X1 && sp|A6NNM8|TTL13_HUMAN Tubulin polyglutamylase TTLL13P OS=Homo sapiens OX=9606 GN=TTLL13P PE=1 SV=2 && PF03133:Tubulin-tyrosine ligase family
100053580	CG	intron	HELZ	helicase with zinc finger && sp|P42694|HELZ_HUMAN Probable helicase with zinc finger domain OS=Homo sapiens OX=9606 GN=HELZ PE=1 SV=2 && PF13086:AAA domain|PF13087:AAA domain|PF00642:Zinc finger C-x8-C-x5-C-x3-H type (and similar)
100053588	CG	intron,exon,utr5	ACVR2B	activin A receptor type 2B%2C transcript variant X2 && sp|Q13705|AVR2B_HUMAN Activin receptor type-2B OS=Homo sapiens OX=9606 GN=ACVR2B PE=1 SV=3 && -
100053592	CG	intron,exon,utr5,intron,exon,intron,intron	ARHGEF19	Rho guanine nucleotide exchange factor 19%2C transcript variant X5 && sp|Q8IW93|ARHGJ_HUMAN Rho guanine nucleotide exchange factor 19 OS=Homo sapiens OX=9606 GN=ARHGEF19 PE=1 SV=1 && PF04547:Calcium-activated chloride channel
100053604	CG	intron,intron,intron,exon	CERK	ceramide kinase && sp|Q8TCT0|CERK1_HUMAN Ceramide kinase OS=Homo sapiens OX=9606 GN=CERK PE=1 SV=1 && PF00781:Diacylglycerol kinase catalytic domain
100053605	CHH	exon	EDC4	enhancer of mRNA decapping 4%2C transcript variant X1 && sp|Q3ZAV8|EDC4_RAT Enhancer of mRNA-decapping protein 4 OS=Rattus norvegicus OX=10116 GN=Edc4 PE=1 SV=1 && PF16529:WD40 region of Ge1, enhancer of mRNA-decapping protein
100053616	CG	exon,utr5,TSS	B4GALNT1	beta-1%2C4-N-acetyl-galactosaminyltransferase 1%2C transcript variant X1 && sp|Q00973|B4GN1_HUMAN Beta-1,4 N-acetylgalactosaminyltransferase 1 OS=Homo sapiens OX=9606 GN=B4GALNT1 PE=1 SV=2 && PF00535:Glycosyl transferase family 2
100053624	CG	exon,utr5,TSS	GRK4	G protein-coupled receptor kinase 4%2C transcript variant X1 && sp|P32298|GRK4_HUMAN G protein-coupled receptor kinase 4 OS=Homo sapiens OX=9606 GN=GRK4 PE=1 SV=3 && PF00069:Protein kinase domain|PF00615:Regulator of G protein signaling domain
100053629	CG	exon,intron,intron	LONRF3	LON peptidase N-terminal domain and ring finger 3%2C transcript variant X1 && sp|Q496Y0|LONF3_HUMAN LON peptidase N-terminal domain and RING finger protein 3 OS=Homo sapiens OX=9606 GN=LONRF3 PE=1 SV=1 && PF15227:zinc finger of C3HC4-type, RING|PF02190:ATP-dependent protease La (LON) substrate-binding domain|PF13923:Zinc finger, C3HC4 type (RING finger)
100053637	CG	intron,intron	ABCC6	ATP binding cassette subfamily C member 6 && sp|O95255|MRP6_HUMAN ATP-binding cassette sub-family C member 6 OS=Homo sapiens OX=9606 GN=ABCC6 PE=1 SV=2 && PF00005:ABC transporter|PF00664:ABC transporter transmembrane region
100053652	CG	intron,exon,utr5,exon,utr5,TSS,intron	SYNE3	spectrin repeat containing nuclear envelope family member 3%2C transcript variant X5 && sp|Q6ZMZ3|SYNE3_HUMAN Nesprin-3 OS=Homo sapiens OX=9606 GN=SYNE3 PE=1 SV=2 && -
100053654	CG	exon,utr5	BACH1	BTB domain and CNC homolog 1%2C transcript variant X2 && sp|O14867|BACH1_HUMAN Transcription regulator protein BACH1 OS=Homo sapiens OX=9606 GN=BACH1 PE=1 SV=2 && PF00651:BTB/POZ domain|PF03131:bZIP Maf transcription factor
100053658	CG	intron,intron	TSPAN5	tetraspanin 5%2C transcript variant X3 && sp|Q17QJ5|TSN5_BOVIN Tetraspanin-5 OS=Bos taurus OX=9913 GN=TSPAN5 PE=1 SV=1 && PF00335:Tetraspanin family
100053673	CG	exon,intron	TMEM143	transmembrane protein 143 && sp|Q96AN5|TM143_HUMAN Transmembrane protein 143 OS=Homo sapiens OX=9606 GN=TMEM143 PE=1 SV=1 && PF12576:Protein of unknown function (DUF3754)
100053683	CHH	exon,utr5,intron	ZNF609	zinc finger protein 609%2C transcript variant X3 && sp|O15014|ZN609_HUMAN Zinc finger protein 609 OS=Homo sapiens OX=9606 GN=ZNF609 PE=1 SV=2 && -
100053692	CG	exon	PDE11A	phosphodiesterase 11A && sp|Q9HCR9|PDE11_HUMAN Dual 3',5'-cyclic-AMP and -GMP phosphodiesterase 11A OS=Homo sapiens OX=9606 GN=PDE11A PE=1 SV=2 && PF01590:GAF domain|PF00233:3'5'-cyclic nucleotide phosphodiesterase
100053692	CHH	intron	PDE11A	phosphodiesterase 11A && sp|Q9HCR9|PDE11_HUMAN Dual 3',5'-cyclic-AMP and -GMP phosphodiesterase 11A OS=Homo sapiens OX=9606 GN=PDE11A PE=1 SV=2 && PF01590:GAF domain|PF00233:3'5'-cyclic nucleotide phosphodiesterase
100053693	CG	intron,exon	FOXJ3	forkhead box J3%2C transcript variant X2 && sp|Q8BUR3|FOXJ3_MOUSE Forkhead box protein J3 OS=Mus musculus OX=10090 GN=Foxj3 PE=1 SV=1 && PF00250:Forkhead domain
100053693	CHG	intron	FOXJ3	forkhead box J3%2C transcript variant X2 && sp|Q8BUR3|FOXJ3_MOUSE Forkhead box protein J3 OS=Mus musculus OX=10090 GN=Foxj3 PE=1 SV=1 && PF00250:Forkhead domain
100053712	CG	exon	45360	membrane associated ring-CH-type finger 9 && sp|Q86YJ5|MARH9_HUMAN E3 ubiquitin-protein ligase MARCHF9 OS=Homo sapiens OX=9606 GN=MARCHF9 PE=1 SV=2 && PF12906:RING-variant domain
100053718	CG	intron,exon,utr5	ANOS1	anosmin 1%2C transcript variant X1 && sp|P23352|KALM_HUMAN Anosmin-1 OS=Homo sapiens OX=9606 GN=ANOS1 PE=1 SV=3 && PF00041:Fibronectin type III domain|PF17869:Anosmin cysteine rich domain|PF00095:WAP-type (Whey Acidic Protein) 'four-disulfide core'
100053721	CG	intron,intron	HTT	huntingtin%2C transcript variant X3 && sp|P42858|HD_HUMAN Huntingtin OS=Homo sapiens OX=9606 GN=HTT PE=1 SV=2 && PF12372:Huntingtin protein region
100053726	CG	intron	WDR44	WD repeat domain 44%2C transcript variant X1 && sp|Q9XSC3|WDR44_BOVIN WD repeat-containing protein 44 OS=Bos taurus OX=9913 GN=WDR44 PE=1 SV=1 && -
100053737	CG	exon	PODXL2	podocalyxin like 2 && sp|Q9NZ53|PDXL2_HUMAN Podocalyxin-like protein 2 OS=Homo sapiens OX=9606 GN=PODXL2 PE=1 SV=1 && PF06365:CD34/Podocalyxin family
100053764	CG	exon,exon,intron	LOC100053764	- && sp|P13753|HA1B_BOVIN BOLA class I histocompatibility antigen, alpha chain BL3-7 OS=Bos taurus OX=9913 PE=2 SV=1 && PF07654:Immunoglobulin C1-set domain|PF00129:Class I Histocompatibility antigen, domains alpha 1 and 2
100053772	CG	exon,utr5,intron,intron	KLHL13	kelch like family member 13%2C transcript variant X2 && sp|A6QQY2|KLH13_BOVIN Kelch-like protein 13 OS=Bos taurus OX=9913 GN=KLHL13 PE=2 SV=1 && PF00651:BTB/POZ domain|PF07707:BTB And C-terminal Kelch|PF01344:Kelch motif
100053785	CG	exon,utr5,TSS	MGLL	monoglyceride lipase%2C transcript variant X1 && sp|Q99685|MGLL_HUMAN Monoglyceride lipase OS=Homo sapiens OX=9606 GN=MGLL PE=1 SV=2 && -
100053790	CG	exon,utr5,TSS	SPEN	spen family transcriptional repressor%2C transcript variant X2 && sp|Q96T58|MINT_HUMAN Msx2-interacting protein OS=Homo sapiens OX=9606 GN=SPEN PE=1 SV=1 && PF00076:RNA recognition motif. (a.k.a. RRM, RBD, or RNP domain)|PF07744:SPOC domain
100053794	CG	intron,exon,utr5	PLAGL2	PLAG1 like zinc finger 2%2C transcript variant X3 && sp|Q9UPG8|PLAL2_HUMAN Zinc finger protein PLAGL2 OS=Homo sapiens OX=9606 GN=PLAGL2 PE=1 SV=1 && -
100053811	CG	TSS,utr5,exon,intron,exon,utr5,intron	PXN	paxillin%2C transcript variant X3 && sp|P49023|PAXI_HUMAN Paxillin OS=Homo sapiens OX=9606 GN=PXN PE=1 SV=3 && PF00412:LIM domain|PF03535:Paxillin family
100053830	CHH	exon,utr5	NOVA1	NOVA alternative splicing regulator 1%2C transcript variant X4 && sp|P51513|NOVA1_HUMAN RNA-binding protein Nova-1 OS=Homo sapiens OX=9606 GN=NOVA1 PE=1 SV=2 && PF00013:KH domain
100053845	CG	intron	CTPS1	CTP synthase 1%2C transcript variant X1 && sp|P70698|PYRG1_MOUSE CTP synthase 1 OS=Mus musculus OX=10090 GN=Ctps1 PE=1 SV=2 && PF06418:CTP synthase N-terminus|PF00117:Glutamine amidotransferase class-I
100053862	CG	intron	MIER1	MIER1 transcriptional regulator%2C transcript variant X3 && sp|Q8N108|MIER1_HUMAN Mesoderm induction early response protein 1 OS=Homo sapiens OX=9606 GN=MIER1 PE=1 SV=2 && PF00249:Myb-like DNA-binding domain|PF01448:ELM2 domain
100053875	CG	exon,utr3	CYP2W1	cytochrome P450 family 2 subfamily W member 1%2C transcript variant X1 && sp|Q8TAV3|CP2W1_HUMAN Cytochrome P450 2W1 OS=Homo sapiens OX=9606 GN=CYP2W1 PE=1 SV=2 && PF00067:Cytochrome P450
100053876	CG	intron,intron,intron,intron,intron,intron,intron,intron,intron,intron,exon,utr5,intron	LOC100053876	transcription elongation factor A protein-like 3%2C transcript variant X3 && sp|Q969E4|TCAL3_HUMAN Transcription elongation factor A protein-like 3 OS=Homo sapiens OX=9606 GN=TCEAL3 PE=1 SV=1 && PF04538:Brain expressed X-linked like family
100053876	CHG	intron	LOC100053876	transcription elongation factor A protein-like 3%2C transcript variant X3 && sp|Q969E4|TCAL3_HUMAN Transcription elongation factor A protein-like 3 OS=Homo sapiens OX=9606 GN=TCEAL3 PE=1 SV=1 && PF04538:Brain expressed X-linked like family
100053876	CHH	intron,intron,intron	LOC100053876	transcription elongation factor A protein-like 3%2C transcript variant X3 && sp|Q969E4|TCAL3_HUMAN Transcription elongation factor A protein-like 3 OS=Homo sapiens OX=9606 GN=TCEAL3 PE=1 SV=1 && PF04538:Brain expressed X-linked like family
100053887	CG	TSS,utr5,exon,intron	PDXDC1	pyridoxal dependent decarboxylase domain containing 1%2C transcript variant X1 && sp|A7MBC2|PDXD1_BOVIN Pyridoxal-dependent decarboxylase domain-containing protein 1 OS=Bos taurus OX=9913 GN=PDXDC1 PE=2 SV=1 && PF00282:Pyridoxal-dependent decarboxylase conserved domain
100053888	CG	exon,utr5,intron,intron	RTKN	rhotekin%2C transcript variant X1 && sp|Q9BST9|RTKN_HUMAN Rhotekin OS=Homo sapiens OX=9606 GN=RTKN PE=1 SV=2 && PF08174:Cell division protein anillin|PF00169:PH domain
100053893	CG	exon,utr5,intron	ZNF385B	zinc finger protein 385B%2C transcript variant X10 && sp|Q8BXJ8|Z385B_MOUSE Zinc finger protein 385B OS=Mus musculus OX=10090 GN=Znf385b PE=2 SV=1 && PF12874:Zinc-finger of C2H2 type
100053896	CG	intron	FBLIM1	filamin binding LIM protein 1%2C transcript variant X3 && sp|Q1JQB5|FBLI1_BOVIN Filamin-binding LIM protein 1 OS=Bos taurus OX=9913 GN=FBLIM1 PE=2 SV=1 && PF00412:LIM domain
100053900	CG	TSS,exon,utr5,intron	DNMT3B	DNA methyltransferase 3 beta%2C transcript variant X1 && sp|Q9UBC3|DNM3B_HUMAN DNA (cytosine-5)-methyltransferase 3B OS=Homo sapiens OX=9606 GN=DNMT3B PE=1 SV=1 && PF00855:PWWP domain|PF00145:C-5 cytosine-specific DNA methylase|PF17980:Cysteine rich ADD domain in DNMT3
100053906	CG	exon,utr5,intron	MTUS1	microtubule associated scaffold protein 1%2C transcript variant X1 && sp|Q9ULD2|MTUS1_HUMAN Microtubule-associated tumor suppressor 1 OS=Homo sapiens OX=9606 GN=MTUS1 PE=1 SV=2 && -
100053912	CG	exon,utr5	CTDSP2	CTD small phosphatase 2%2C transcript variant X1 && sp|O14595|CTDS2_HUMAN Carboxy-terminal domain RNA polymerase II polypeptide A small phosphatase 2 OS=Homo sapiens OX=9606 GN=CTDSP2 PE=1 SV=2 && -
100053916	CG	exon,utr5,intron	MAPK4	mitogen-activated protein kinase 4%2C transcript variant X2 && sp|P31152|MK04_HUMAN Mitogen-activated protein kinase 4 OS=Homo sapiens OX=9606 GN=MAPK4 PE=1 SV=2 && PF00069:Protein kinase domain
100053918	CG	exon,intron	LOC100053918	HLA class I histocompatibility antigen%2C B-46 alpha chain%2C transcript variant X1 && sp|P16209|1A01_PANTR Patr class I histocompatibility antigen, A-2 alpha chain OS=Pan troglodytes OX=9598 PE=2 SV=1 && PF07654:Immunoglobulin C1-set domain|PF06623:MHC_I C-terminus|PF00129:Class I Histocompatibility antigen, domains alpha 1 and 2
100053919	CG	intron,utr5,exon,intron	KIAA1614	KIAA1614 ortholog%2C transcript variant X10 && sp|Q5VZ46|K1614_HUMAN Uncharacterized protein KIAA1614 OS=Homo sapiens OX=9606 GN=KIAA1614 PE=2 SV=3 && -
100053947	CG	intron	MAPRE1	microtubule associated protein RP/EB family member 1 && sp|Q3ZBD9|MARE1_BOVIN Microtubule-associated protein RP/EB family member 1 OS=Bos taurus OX=9913 GN=MAPRE1 PE=2 SV=3 && -
100053951	CG	exon,intron	PTPN3	protein tyrosine phosphatase%2C non-receptor type 3%2C transcript variant X1 && sp|P26045|PTN3_HUMAN Tyrosine-protein phosphatase non-receptor type 3 OS=Homo sapiens OX=9606 GN=PTPN3 PE=1 SV=2 && PF00102:Protein-tyrosine phosphatase|PF00595:PDZ domain|PF09379:FERM N-terminal domain|PF09380:FERM C-terminal PH-like domain|PF00373:FERM central domain
100053961	CG	intron	PDE4B	phosphodiesterase 4B%2C transcript variant X8 && sp|Q07343|PDE4B_HUMAN cAMP-specific 3',5'-cyclic phosphodiesterase 4B OS=Homo sapiens OX=9606 GN=PDE4B PE=1 SV=1 && PF18100:Phosphodiesterase 4 upstream conserved regions (UCR)|PF00233:3'5'-cyclic nucleotide phosphodiesterase
100053980	CG	exon,intron	LRCH2	leucine rich repeats and calponin homology domain containing 2%2C transcript variant X1 && sp|Q5VUJ6|LRCH2_HUMAN Leucine-rich repeat and calponin homology domain-containing protein 2 OS=Homo sapiens OX=9606 GN=LRCH2 PE=1 SV=2 && PF13855:Leucine rich repeat|PF00307:Calponin homology (CH) domain
100053981	CG	utr3,exon	LOC100053981	retrotransposon Gag-like protein 8 && sp|Q1JQ94|RTL8_BOVIN Retrotransposon Gag-like protein 8 OS=Bos taurus OX=9913 GN=RTL8A PE=3 SV=1 && PF16297:Domain of unknown function (DUF4939)
100053997	CG	exon,utr3	UBAP1	ubiquitin associated protein 1%2C transcript variant X1 && sp|Q9NZ09|UBAP1_HUMAN Ubiquitin-associated protein 1 OS=Homo sapiens OX=9606 GN=UBAP1 PE=1 SV=1 && -
100054003	CG	exon,utr5,intron	CHTF8	chromosome transmission fidelity factor 8%2C transcript variant X3 && sp|P0CG11|CTF8_BOVIN Chromosome transmission fidelity protein 8 homolog OS=Bos taurus OX=9913 GN=CHTF8 PE=3 SV=1 && PF09696:Ctf8
100054008	CG	intron,intron,intron	JAK1	Janus kinase 1%2C transcript variant X1 && sp|P23458|JAK1_HUMAN Tyrosine-protein kinase JAK1 OS=Homo sapiens OX=9606 GN=JAK1 PE=1 SV=2 && PF07714:Protein tyrosine kinase|PF18379:FERM F1 ubiquitin-like domain|PF17887:Jak1 pleckstrin homology-like domain|PF18377:FERM F2 acyl-CoA binding protein-like domain
100054014	CG	exon,utr5,TSS	FECH	ferrochelatase%2C transcript variant X2 && sp|P22830|HEMH_HUMAN Ferrochelatase, mitochondrial OS=Homo sapiens OX=9606 GN=FECH PE=1 SV=2 && PF00762:Ferrochelatase
100054019	CG	exon,utr5,intron	KHNYN	KH and NYN domain containing%2C transcript variant X2 && sp|O15037|KHNYN_HUMAN Protein KHNYN OS=Homo sapiens OX=9606 GN=KHNYN PE=1 SV=3 && PF11977:Zc3h12a-like Ribonuclease NYN domain
100054023	CG	TSS,utr5,exon,intron	GET4	golgi to ER traffic protein 4%2C transcript variant X1 && sp|Q0P5I8|GET4_BOVIN Golgi to ER traffic protein 4 homolog OS=Bos taurus OX=9913 GN=GET4 PE=2 SV=1 && -
100054055	CG	intron	YAF2	YY1 associated factor 2%2C transcript variant X16 && sp|Q8IY57|YAF2_HUMAN YY1-associated factor 2 OS=Homo sapiens OX=9606 GN=YAF2 PE=1 SV=3 && PF17219:Yaf2/RYBP C-terminal binding motif
100054067	CG	intron,intron	LOC100054067	FERM domain-containing protein 3%2C transcript variant X3 && sp|A2A2Y4|FRMD3_HUMAN FERM domain-containing protein 3 OS=Homo sapiens OX=9606 GN=FRMD3 PE=1 SV=1 && -
100054070	CG	intron	MOSPD1	motile sperm domain containing 1%2C transcript variant X1 && sp|Q5RCC7|MSPD1_PONAB Motile sperm domain-containing protein 1 OS=Pongo abelii OX=9601 GN=MOSPD1 PE=2 SV=1 && PF00635:MSP (Major sperm protein) domain
100054074	CG	exon,utr5,intron,intron,intron	ZNF536	zinc finger protein 536%2C transcript variant X5 && sp|O15090|ZN536_HUMAN Zinc finger protein 536 OS=Homo sapiens OX=9606 GN=ZNF536 PE=1 SV=3 && PF13909:C2H2-type zinc-finger domain|PF16606:Unstructured conserved, between two C2H2-type zinc-fingers
100054079	CG	intron	GALM	galactose mutarotase%2C transcript variant X1 && sp|Q5EA79|GALM_BOVIN Galactose mutarotase OS=Bos taurus OX=9913 GN=GALM PE=2 SV=1 && PF01263:Aldose 1-epimerase
100054093	CHH	exon,utr5,intron	ZNF462	zinc finger protein 462%2C transcript variant X2 && sp|Q96JM2|ZN462_HUMAN Zinc finger protein 462 OS=Homo sapiens OX=9606 GN=ZNF462 PE=1 SV=3 && PF13909:C2H2-type zinc-finger domain
100054101	CG	intron	LNX1	ligand of numb-protein X 1%2C transcript variant X2 && sp|Q8TBB1|LNX1_HUMAN E3 ubiquitin-protein ligase LNX OS=Homo sapiens OX=9606 GN=LNX1 PE=1 SV=1 && -
100054101	CHG	intron	LNX1	ligand of numb-protein X 1%2C transcript variant X2 && sp|Q8TBB1|LNX1_HUMAN E3 ubiquitin-protein ligase LNX OS=Homo sapiens OX=9606 GN=LNX1 PE=1 SV=1 && -
100054111	CG	exon,utr5,exon,utr5,TSS	MTCL1	microtubule crosslinking factor 1%2C transcript variant X1 && sp|Q9Y4B5|MTCL1_HUMAN Microtubule cross-linking factor 1 OS=Homo sapiens OX=9606 GN=MTCL1 PE=1 SV=5 && PF14818:Domain of unknown function (DUF4482)|PF11365:Protein SOGA
100054114	CG	intron,exon	LOC100054114	patr class I histocompatibility antigen%2C A-2 alpha chain%2C transcript variant X3 && sp|P16209|1A01_PANTR Patr class I histocompatibility antigen, A-2 alpha chain OS=Pan troglodytes OX=9598 PE=2 SV=1 && PF07654:Immunoglobulin C1-set domain|PF00129:Class I Histocompatibility antigen, domains alpha 1 and 2
100054115	CG	intron,intron	TBL1X	transducin beta like 1 X-linked%2C transcript variant X1 && sp|O60907|TBL1X_HUMAN F-box-like/WD repeat-containing protein TBL1X OS=Homo sapiens OX=9606 GN=TBL1X PE=1 SV=3 && -
100054131	CG	exon,intron,utr5	MSL3	MSL complex subunit 3%2C transcript variant X4 && sp|Q8N5Y2|MS3L1_HUMAN Male-specific lethal 3 homolog OS=Homo sapiens OX=9606 GN=MSL3 PE=1 SV=1 && PF05712:MRG
100054132	CG	intron	KLHL25	kelch like family member 25%2C transcript variant X2 && sp|Q9H0H3|KLH25_HUMAN Kelch-like protein 25 OS=Homo sapiens OX=9606 GN=KLHL25 PE=1 SV=1 && -
100054142	CG	exon	GPR39	G protein-coupled receptor 39 && sp|B4XF06|GPR39_BOVIN G-protein coupled receptor 39 OS=Bos taurus OX=9913 GN=GPR39 PE=2 SV=1 && PF00001:7 transmembrane receptor (rhodopsin family)
100054151	CG	intron	TAL2	TAL bHLH transcription factor 2%2C transcript variant X2 && sp|Q16559|TAL2_HUMAN T-cell acute lymphocytic leukemia protein 2 OS=Homo sapiens OX=9606 GN=TAL2 PE=1 SV=1 && PF00010:Helix-loop-helix DNA-binding domain
100054170	CG	exon,intron	NTN5	netrin 5 && sp|Q8WTR8|NET5_HUMAN Netrin-5 OS=Homo sapiens OX=9606 GN=NTN5 PE=2 SV=2 && PF00053:Laminin EGF domain|PF01759:UNC-6/NTR/C345C module
100054189	CG	utr5,exon	ARHGEF26	Rho guanine nucleotide exchange factor 26%2C transcript variant X1 && sp|Q96DR7|ARHGQ_HUMAN Rho guanine nucleotide exchange factor 26 OS=Homo sapiens OX=9606 GN=ARHGEF26 PE=1 SV=4 && PF14604:Variant SH3 domain|PF00621:RhoGEF domain
100054194	CG	exon,utr5,intron	DAAM2	dishevelled associated activator of morphogenesis 2%2C transcript variant X2 && sp|Q86T65|DAAM2_HUMAN Disheveled-associated activator of morphogenesis 2 OS=Homo sapiens OX=9606 GN=DAAM2 PE=1 SV=3 && -
100054208	CG	intron	PPHLN1	periphilin 1%2C transcript variant X3 && sp|Q8K2H1|PPHLN_MOUSE Periphilin-1 OS=Mus musculus OX=10090 GN=Pphln1 PE=1 SV=1 && PF11488:Transcriptional regulatory protein LGE1
100054213	CG	intron	NFATC4	nuclear factor of activated T cells 4%2C transcript variant X1 && sp|Q14934|NFAC4_HUMAN Nuclear factor of activated T-cells, cytoplasmic 4 OS=Homo sapiens OX=9606 GN=NFATC4 PE=1 SV=2 && PF00554:Rel homology DNA-binding domain|PF16179:Rel homology dimerisation domain
100054216	CG	intron	LOC100054216	galactoside 2-alpha-L-fucosyltransferase 2%2C transcript variant X2 && sp|Q9TTY3|SEC1_BOVIN Galactoside 2-alpha-L-fucosyltransferase SEC1 OS=Bos taurus OX=9913 GN=SEC1 PE=1 SV=1 && -
100054218	CG	intron	DNAAF5	dynein axonemal assembly factor 5%2C transcript variant X1 && sp|Q86Y56|DAAF5_HUMAN Dynein axonemal assembly factor 5 OS=Homo sapiens OX=9606 GN=DNAAF5 PE=1 SV=4 && PF13646:HEAT repeats
100054221	CG	exon,utr5	TRPC5	transient receptor potential cation channel subfamily C member 5 && sp|O62852|TRPC5_RABIT Short transient receptor potential channel 5 OS=Oryctolagus cuniculus OX=9986 GN=TRPC5 PE=2 SV=1 && -
100054222	CG	intron	GPC3	glypican 3%2C transcript variant X1 && sp|A5A6P7|GPC3_PANTR Glypican-3 OS=Pan troglodytes OX=9598 GN=GPC3 PE=2 SV=1 && PF01153:Glypican
100054241	CG	intron	ABCA1	ATP binding cassette subfamily A member 1%2C transcript variant X5 && sp|O95477|ABCA1_HUMAN Phospholipid-transporting ATPase ABCA1 OS=Homo sapiens OX=9606 GN=ABCA1 PE=1 SV=3 && PF12698:ABC-2 family transporter protein|PF00005:ABC transporter
100054243	CG	intron	HMGXB4	HMG-box containing 4%2C transcript variant X4 && sp|Q9UGU5|HMGX4_HUMAN HMG domain-containing protein 4 OS=Homo sapiens OX=9606 GN=HMGXB4 PE=1 SV=2 && PF00505:HMG (high mobility group) box|PF13775:Domain of unknown function (DUF4171)
100054244	CHH	exon	ZFHX3	zinc finger homeobox 3%2C transcript variant X3 && sp|Q15911|ZFHX3_HUMAN Zinc finger homeobox protein 3 OS=Homo sapiens OX=9606 GN=ZFHX3 PE=1 SV=2 && -
100054247	CG	intron	SKAP2	src kinase associated phosphoprotein 2%2C transcript variant X1 && sp|Q32LP7|SKAP2_BOVIN Src kinase-associated phosphoprotein 2 OS=Bos taurus OX=9913 GN=SKAP2 PE=2 SV=1 && PF14604:Variant SH3 domain|PF00169:PH domain
100054259	CG	intron	LOC100054259	galactoside 2-alpha-L-fucosyltransferase 2%2C transcript variant X5 && sp|Q10981|FUT2_HUMAN Galactoside alpha-(1,2)-fucosyltransferase 2 OS=Homo sapiens OX=9606 GN=FUT2 PE=1 SV=1 && PF01531:Glycosyl transferase family 11
100054262	CG	intron,intron,intron,intron,intron	PRKAR1B	protein kinase cAMP-dependent type I regulatory subunit beta%2C transcript variant X2 && sp|P31321|KAP1_HUMAN cAMP-dependent protein kinase type I-beta regulatory subunit OS=Homo sapiens OX=9606 GN=PRKAR1B PE=1 SV=4 && -
100054262	CHH	intron	PRKAR1B	protein kinase cAMP-dependent type I regulatory subunit beta%2C transcript variant X2 && sp|P31321|KAP1_HUMAN cAMP-dependent protein kinase type I-beta regulatory subunit OS=Homo sapiens OX=9606 GN=PRKAR1B PE=1 SV=4 && -
100054266	CG	intron,intron,exon	HS6ST2	heparan sulfate 6-O-sulfotransferase 2 && sp|Q80UW0|H6ST2_MOUSE Heparan-sulfate 6-O-sulfotransferase 2 OS=Mus musculus OX=10090 GN=Hs6st2 PE=2 SV=3 && PF03567:Sulfotransferase family
100054273	CG	exon,utr5	DCAF7	DDB1 and CUL4 associated factor 7%2C transcript variant X1 && sp|P61962|DCAF7_HUMAN DDB1- and CUL4-associated factor 7 OS=Homo sapiens OX=9606 GN=DCAF7 PE=1 SV=1 && -
100054274	CG	exon,utr5,intron,exon,utr5,intron	RARA	retinoic acid receptor alpha%2C transcript variant X3 && sp|P10276|RARA_HUMAN Retinoic acid receptor alpha OS=Homo sapiens OX=9606 GN=RARA PE=1 SV=2 && PF00105:Zinc finger, C4 type (two domains)|PF00104:Ligand-binding domain of nuclear hormone receptor
100054275	CG	exon,utr5,intron	ATL3	atlastin GTPase 3%2C transcript variant X4 && sp|Q91YH5|ATLA3_MOUSE Atlastin-3 OS=Mus musculus OX=10090 GN=Atl3 PE=1 SV=1 && PF02263:Guanylate-binding protein, N-terminal domain|PF02841:Guanylate-binding protein, C-terminal domain
100054278	CHH	intron	PTH1R	parathyroid hormone 1 receptor%2C transcript variant X3 && sp|P50133|PTH1R_PIG Parathyroid hormone/parathyroid hormone-related peptide receptor OS=Sus scrofa OX=9823 GN=PTH1R PE=1 SV=1 && -
100054280	CG	intron,exon,utr5,intron	NCKAP5	NCK associated protein 5%2C transcript variant X8 && sp|O14513|NCKP5_HUMAN Nck-associated protein 5 OS=Homo sapiens OX=9606 GN=NCKAP5 PE=1 SV=2 && PF15246:Nck-associated protein 5, Peripheral clock protein
100054283	CHG	intron	AGMAT	agmatinase%2C transcript variant X4 && sp|Q9BSE5|SPEB_HUMAN Agmatinase, mitochondrial OS=Homo sapiens OX=9606 GN=AGMAT PE=1 SV=2 && PF00491:Arginase family
100054294	CG	intron	FRYL	FRY like transcription coactivator%2C transcript variant X7 && sp|O94915|FRYL_HUMAN Protein furry homolog-like OS=Homo sapiens OX=9606 GN=FRYL PE=1 SV=2 && -
100054308	CG	utr5,exon,intron	LOC100054308	galactoside 2-alpha-L-fucosyltransferase 2-like && sp|Q10981|FUT2_HUMAN Galactoside alpha-(1,2)-fucosyltransferase 2 OS=Homo sapiens OX=9606 GN=FUT2 PE=1 SV=1 && PF01531:Glycosyl transferase family 11
100054312	CG	exon,utr5	TSNARE1	t-SNARE domain containing 1%2C transcript variant X4 && sp|Q96NA8|TSNA1_HUMAN t-SNARE domain-containing protein 1 OS=Homo sapiens OX=9606 GN=TSNARE1 PE=1 SV=2 && PF13873:Myb/SANT-like DNA-binding domain|PF14523:Syntaxin-like protein
100054316	CG	intron	MBNL3	muscleblind like splicing regulator 3%2C transcript variant X11 && sp|Q9NUK0|MBNL3_HUMAN Muscleblind-like protein 3 OS=Homo sapiens OX=9606 GN=MBNL3 PE=1 SV=2 && -
100054317	CG	intron	BNIP3L	BCL2 interacting protein 3 like%2C transcript variant X2 && sp|Q3T013|BNI3L_BOVIN BCL2/adenovirus E1B 19 kDa protein-interacting protein 3-like OS=Bos taurus OX=9913 GN=BNIP3L PE=2 SV=1 && PF06553:BNIP3
100054319	CG	intron	PRPS2	phosphoribosyl pyrophosphate synthetase 2 && sp|P11908|PRPS2_HUMAN Ribose-phosphate pyrophosphokinase 2 OS=Homo sapiens OX=9606 GN=PRPS2 PE=1 SV=2 && PF13793:N-terminal domain of ribose phosphate pyrophosphokinase|PF14572:Phosphoribosyl synthetase-associated domain
100054320	CG	exon,utr5	ANXA2	annexin A2%2C transcript variant X1 && sp|Q6TEQ7|ANXA2_CANLF Annexin A2 OS=Canis lupus familiaris OX=9615 GN=ANXA2 PE=1 SV=1 && PF00191:Annexin
100054320	CHG	intron	ANXA2	annexin A2%2C transcript variant X1 && sp|Q6TEQ7|ANXA2_CANLF Annexin A2 OS=Canis lupus familiaris OX=9615 GN=ANXA2 PE=1 SV=1 && PF00191:Annexin
100054328	CG	exon,utr5,intron	IFT88	intraflagellar transport 88%2C transcript variant X1 && sp|Q61371|IFT88_MOUSE Intraflagellar transport protein 88 homolog OS=Mus musculus OX=10090 GN=Ift88 PE=1 SV=2 && PF12895:Anaphase-promoting complex, cyclosome, subunit 3|PF13424:Tetratricopeptide repeat
100054331	CG	intron	CASP9	caspase 9%2C transcript variant X1 && sp|P55211|CASP9_HUMAN Caspase-9 OS=Homo sapiens OX=9606 GN=CASP9 PE=1 SV=3 && PF00656:Caspase domain|PF00619:Caspase recruitment domain
100054333	CG	exon,utr5,intron,intron,intron,exon,utr5	FOXP4	forkhead box P4%2C transcript variant X3 && sp|Q8IVH2|FOXP4_HUMAN Forkhead box protein P4 OS=Homo sapiens OX=9606 GN=FOXP4 PE=1 SV=1 && PF00250:Forkhead domain|PF16159:FOXP coiled-coil domain
100054340	CG	intron	MCM5	minichromosome maintenance complex component 5 && sp|P33992|MCM5_HUMAN DNA replication licensing factor MCM5 OS=Homo sapiens OX=9606 GN=MCM5 PE=1 SV=5 && PF17855:MCM AAA-lid domain|PF17207:MCM OB domain|PF00493:MCM P-loop domain|PF14551:MCM N-terminal domain
100054344	CG	intron,intron,intron	HOXA3	homeobox A3%2C transcript variant X2 && sp|O43365|HXA3_HUMAN Homeobox protein Hox-A3 OS=Homo sapiens OX=9606 GN=HOXA3 PE=1 SV=1 && PF13293:Domain of unknown function (DUF4074)|PF00046:Homeodomain
100054356	CG	exon,utr5,intron	MAMSTR	MEF2 activating motif and SAP domain containing transcriptional regulator%2C transcript variant X6 && sp|Q6ZN01|MASTR_HUMAN MEF2-activating motif and SAP domain-containing transcriptional regulator OS=Homo sapiens OX=9606 GN=MAMSTR PE=2 SV=1 && PF02037:SAP domain
100054362	CG	intron,exon,utr3	MMEL1	membrane metalloendopeptidase like 1%2C transcript variant X1 && sp|Q495T6|MMEL1_HUMAN Membrane metallo-endopeptidase-like 1 OS=Homo sapiens OX=9606 GN=MMEL1 PE=2 SV=2 && PF05649:Peptidase family M13|PF01431:Peptidase family M13
100054363	CG	exon,utr5,TSS	AMMECR1	Alport syndrome%2C mental retardation%2C midface hypoplasia and elliptocytosis chromosomal region gene 1%2C transcript variant X1 && sp|Q9Y4X0|AMMR1_HUMAN AMME syndrome candidate gene 1 protein OS=Homo sapiens OX=9606 GN=AMMECR1 PE=1 SV=1 && -
100054364	CG	exon,utr5,intron	RAP2C	RAP2C%2C member of RAS oncogene family%2C transcript variant X1 && sp|Q08DI5|RAP2C_BOVIN Ras-related protein Rap-2c OS=Bos taurus OX=9913 GN=RAP2C PE=2 SV=1 && -
100054373	CG	intron	HEATR5B	HEAT repeat containing 5B%2C transcript variant X2 && sp|Q9P2D3|HTR5B_HUMAN HEAT repeat-containing protein 5B OS=Homo sapiens OX=9606 GN=HEATR5B PE=1 SV=2 && -
100054374	CG	exon,utr5,intron	ITGA9	integrin subunit alpha 9%2C transcript variant X1 && sp|Q13797|ITA9_HUMAN Integrin alpha-9 OS=Homo sapiens OX=9606 GN=ITGA9 PE=1 SV=2 && PF01839:FG-GAP repeat|PF08441:Integrin alpha
100054378	CG	intron	LOC100054378	uncharacterized LOC100054378 && sp|P68432|H31_BOVIN Histone H3.1 OS=Bos taurus OX=9913 PE=1 SV=2 && PF00125:Core histone H2A/H2B/H3/H4
100054379	CG	intron,exon,utr5	FRS3	fibroblast growth factor receptor substrate 3%2C transcript variant X1 && sp|O43559|FRS3_HUMAN Fibroblast growth factor receptor substrate 3 OS=Homo sapiens OX=9606 GN=FRS3 PE=1 SV=3 && PF02174:PTB domain (IRS-1 type)
100054386	CG	intron	RASD2	RASD family member 2%2C transcript variant X2 && sp|Q96D21|RHES_HUMAN GTP-binding protein Rhes OS=Homo sapiens OX=9606 GN=RASD2 PE=1 SV=1 && -
100054387	CG	intron	ZNF821	zinc finger protein 821%2C transcript variant X3 && sp|Q32KS7|ZN821_BOVIN Zinc finger protein 821 OS=Bos taurus OX=9913 GN=ZNF821 PE=2 SV=1 && -
100054391	CHH	exon	PIK3C2B	phosphatidylinositol-4-phosphate 3-kinase catalytic subunit type 2 beta%2C transcript variant X1 && sp|O00750|P3C2B_HUMAN Phosphatidylinositol 4-phosphate 3-kinase C2 domain-containing subunit beta OS=Homo sapiens OX=9606 GN=PIK3C2B PE=1 SV=2 && -
100054392	CG	exon	NENF	neudesin neurotrophic factor && sp|Q9UMX5|NENF_HUMAN Neudesin OS=Homo sapiens OX=9606 GN=NENF PE=1 SV=1 && PF00173:Cytochrome b5-like Heme/Steroid binding domain
100054397	CG	intron,exon,intron	LOC100054397	saoe class I histocompatibility antigen%2C A alpha chain && sp|P30515|1A01_SAGOE Saoe class I histocompatibility antigen, A alpha chain OS=Saguinus oedipus OX=9490 PE=2 SV=1 && PF07654:Immunoglobulin C1-set domain|PF00129:Class I Histocompatibility antigen, domains alpha 1 and 2
100054399	CG	exon,utr3	CIDEB	cell death-inducing DFFA-like effector b%2C transcript variant X1 && sp|Q9NPC1|LT4R2_HUMAN Leukotriene B4 receptor 2 OS=Homo sapiens OX=9606 GN=LTB4R2 PE=2 SV=2 && PF02017:CIDE-N domain
100054403	CG	exon	RASIP1	Ras interacting protein 1%2C transcript variant X1 && sp|Q5U651|RAIN_HUMAN Ras-interacting protein 1 OS=Homo sapiens OX=9606 GN=RASIP1 PE=1 SV=1 && PF00788:Ras association (RalGDS/AF-6) domain|PF01843:DIL domain
100054404	CG	intron,exon,utr5	PTDSS2	phosphatidylserine synthase 2%2C transcript variant X1 && sp|Q9BVG9|PTSS2_HUMAN Phosphatidylserine synthase 2 OS=Homo sapiens OX=9606 GN=PTDSS2 PE=1 SV=1 && PF03034:Phosphatidyl serine synthase
100054407	CG	exon,utr5,intron,intron	TMEM164	transmembrane protein 164%2C transcript variant X2 && sp|Q5U3C3|TM164_HUMAN Transmembrane protein 164 OS=Homo sapiens OX=9606 GN=TMEM164 PE=2 SV=1 && -
100054410	CG	intron,intron	DPYSL2	dihydropyrimidinase like 2%2C transcript variant X1 && sp|O02675|DPYL2_BOVIN Dihydropyrimidinase-related protein 2 OS=Bos taurus OX=9913 GN=DPYSL2 PE=1 SV=1 && -
100054416	CG	exon	RAPGEFL1	Rap guanine nucleotide exchange factor like 1%2C transcript variant X1 && sp|Q9UHV5|RPGFL_HUMAN Rap guanine nucleotide exchange factor-like 1 OS=Homo sapiens OX=9606 GN=RAPGEFL1 PE=1 SV=2 && PF00617:RasGEF domain
100054439	CG	exon,utr5,TSS,intron	LRRN2	leucine rich repeat neuronal 2%2C transcript variant X3 && sp|O75325|LRRN2_HUMAN Leucine-rich repeat neuronal protein 2 OS=Homo sapiens OX=9606 GN=LRRN2 PE=2 SV=2 && PF13855:Leucine rich repeat|PF07679:Immunoglobulin I-set domain
100054440	CG	exon,utr5	PPP2R5A	protein phosphatase 2 regulatory subunit B'alpha && sp|Q15172|2A5A_HUMAN Serine/threonine-protein phosphatase 2A 56 kDa regulatory subunit alpha isoform OS=Homo sapiens OX=9606 GN=PPP2R5A PE=1 SV=1 && PF01603:Protein phosphatase 2A regulatory B subunit (B56 family)
100054454	CG	utr3,exon,intron	IZUMO1	izumo sperm-egg fusion 1%2C transcript variant X3 && sp|Q8IYV9|IZUM1_HUMAN Izumo sperm-egg fusion protein 1 OS=Homo sapiens OX=9606 GN=IZUMO1 PE=1 SV=2 && PF15005:Izumo sperm-egg fusion, Ig domain-associated|PF16706:Izumo-like Immunoglobulin domain
100054459	CG	intron	ACSL4	acyl-CoA synthetase long chain family member 4%2C transcript variant X1 && sp|O60488|ACSL4_HUMAN Long-chain-fatty-acid--CoA ligase 4 OS=Homo sapiens OX=9606 GN=ACSL4 PE=1 SV=2 && PF00501:AMP-binding enzyme
100054466	CG	intron	NR1D1	nuclear receptor subfamily 1 group D member 1 && sp|Q63503|NR1D1_RAT Nuclear receptor subfamily 1 group D member 1 OS=Rattus norvegicus OX=10116 GN=Nr1d1 PE=1 SV=2 && PF00104:Ligand-binding domain of nuclear hormone receptor|PF00105:Zinc finger, C4 type (two domains)
100054478	CG	exon,intron	TRPM6	transient receptor potential cation channel subfamily M member 6%2C transcript variant X1 && sp|Q9BX84|TRPM6_HUMAN Transient receptor potential cation channel subfamily M member 6 OS=Homo sapiens OX=9606 GN=TRPM6 PE=1 SV=2 && PF18139:SLOG in TRPM|PF00520:Ion transport protein|PF02816:Alpha-kinase family|PF16519:Tetramerisation domain of TRPM
100054495	CG	exon,utr5,intron,intron,intron,intron,intron,exon,utr5,intron,intron	FGF13	fibroblast growth factor 13%2C transcript variant X1 && sp|P70377|FGF13_MOUSE Fibroblast growth factor 13 OS=Mus musculus OX=10090 GN=Fgf13 PE=1 SV=2 && PF00167:Fibroblast growth factor
100054501	CG	intron,intron	TTC34	tetratricopeptide repeat domain 34%2C transcript variant X2 && sp|A8MYJ7|TTC34_HUMAN Tetratricopeptide repeat protein 34 OS=Homo sapiens OX=9606 GN=TTC34 PE=2 SV=2 && -
100054503	CG	intron,utr5,exon	SLC25A14	solute carrier family 25 member 14%2C transcript variant X2 && sp|Q9Z2B2|UCP5_MOUSE Brain mitochondrial carrier protein 1 OS=Mus musculus OX=10090 GN=Slc25a14 PE=1 SV=2 && PF00153:Mitochondrial carrier protein
100054520	CG	exon,utr5,TSS	FHAD1	forkhead associated phosphopeptide binding domain 1%2C transcript variant X1 && sp|B1AJZ9|FHAD1_HUMAN Forkhead-associated domain-containing protein 1 OS=Homo sapiens OX=9606 GN=FHAD1 PE=2 SV=2 && PF00498:FHA domain
100054531	CG	utr5,exon	DACT2	dishevelled binding antagonist of beta catenin 2 && sp|Q5SW24|DACT2_HUMAN Dapper homolog 2 OS=Homo sapiens OX=9606 GN=DACT2 PE=1 SV=1 && PF15268:Dapper
100054537	CG	intron	ZIC3	Zic family member 3%2C transcript variant X1 && sp|Q62521|ZIC3_MOUSE Zinc finger protein ZIC 3 OS=Mus musculus OX=10090 GN=Zic3 PE=1 SV=2 && PF18366:Zic proteins zinc finger domain|PF00096:Zinc finger, C2H2 type
100054546	CG	exon,utr5	AIFM1	apoptosis inducing factor mitochondria associated 1%2C transcript variant X1 && sp|O95831|AIFM1_HUMAN Apoptosis-inducing factor 1, mitochondrial OS=Homo sapiens OX=9606 GN=AIFM1 PE=1 SV=1 && PF07992:Pyridine nucleotide-disulphide oxidoreductase|PF14721:Apoptosis-inducing factor, mitochondrion-associated, C-term
100054565	CG	utr5,exon	PCNX1	pecanex homolog 1%2C transcript variant X1 && sp|Q96RV3|PCX1_HUMAN Pecanex-like protein 1 OS=Homo sapiens OX=9606 GN=PCNX1 PE=1 SV=2 && PF05041:Pecanex protein (C-terminus)
100054570	CG	intron	CACNG2	calcium voltage-gated channel auxiliary subunit gamma 2%2C transcript variant X1 && sp|Q9Y698|CCG2_HUMAN Voltage-dependent calcium channel gamma-2 subunit OS=Homo sapiens OX=9606 GN=CACNG2 PE=1 SV=1 && PF00822:PMP-22/EMP/MP20/Claudin family
100054575	CG	utr5,exon	NFASC	neurofascin%2C transcript variant X9 && sp|O94856|NFASC_HUMAN Neurofascin OS=Homo sapiens OX=9606 GN=NFASC PE=1 SV=4 && -
100054579	CG	exon	MALT1	MALT1 paracaspase%2C transcript variant X1 && sp|Q9UDY8|MALT1_HUMAN Mucosa-associated lymphoid tissue lymphoma translocation protein 1 OS=Homo sapiens OX=9606 GN=MALT1 PE=1 SV=1 && PF00656:Caspase domain|PF13895:Immunoglobulin domain|PF13927:Immunoglobulin domain|PF18703:MALT1 Ig-like domain
100054583	CG	exon,intron,exon,utr5	RBMX	RNA binding motif protein%2C X-linked%2C transcript variant X1 && sp|P38159|RBMX_HUMAN RNA-binding motif protein, X chromosome OS=Homo sapiens OX=9606 GN=RBMX PE=1 SV=3 && PF08081:RBM1CTR (NUC064) family|PF00076:RNA recognition motif. (a.k.a. RRM, RBD, or RNP domain)
100054583	CHH	exon,intron	RBMX	RNA binding motif protein%2C X-linked%2C transcript variant X1 && sp|P38159|RBMX_HUMAN RNA-binding motif protein, X chromosome OS=Homo sapiens OX=9606 GN=RBMX PE=1 SV=3 && PF08081:RBM1CTR (NUC064) family|PF00076:RNA recognition motif. (a.k.a. RRM, RBD, or RNP domain)
100054593	CG	intron,intron	ZNF280D	zinc finger protein 280D%2C transcript variant X1 && sp|Q6N043|Z280D_HUMAN Zinc finger protein 280D OS=Homo sapiens OX=9606 GN=ZNF280D PE=1 SV=3 && PF13836:Domain of unknown function (DUF4195)
100054597	CG	intron	KANSL1	KAT8 regulatory NSL complex subunit 1%2C transcript variant X2 && sp|Q7Z3B3|KANL1_HUMAN KAT8 regulatory NSL complex subunit 1 OS=Homo sapiens OX=9606 GN=KANSL1 PE=1 SV=2 && PF15275:PEHE domain
100054602	CG	intron,intron	LARS2	leucyl-tRNA synthetase 2%2C mitochondrial%2C transcript variant X6 && sp|Q5RDP4|SYLM_PONAB Probable leucine--tRNA ligase, mitochondrial OS=Pongo abelii OX=9601 GN=LARS2 PE=2 SV=1 && -
100054606	CG	intron,intron	TRERF1	transcriptional regulating factor 1%2C transcript variant X6 && sp|Q96PN7|TREF1_HUMAN Transcriptional-regulating factor 1 OS=Homo sapiens OX=9606 GN=TRERF1 PE=1 SV=1 && -
100054607	CG	intron	SEMA5A	semaphorin 5A%2C transcript variant X1 && sp|Q13591|SEM5A_HUMAN Semaphorin-5A OS=Homo sapiens OX=9606 GN=SEMA5A PE=1 SV=3 && -
100054631	CG	intron,utr5,exon	MID2	midline 2%2C transcript variant X3 && sp|Q9UJV3|TRIM1_HUMAN Probable E3 ubiquitin-protein ligase MID2 OS=Homo sapiens OX=9606 GN=MID2 PE=1 SV=3 && PF13445:RING-type zinc-finger|PF00643:B-box zinc finger|PF18568:TRIM C-terminal subgroup One Signature domain|PF00622:SPRY domain
100054632	CG	exon,utr5,intron,intron,exon,utr5,intron,exon,utr5,intron,exon,utr5,intron	BCORL1	BCL6 corepressor like 1%2C transcript variant X5 && sp|Q5H9F3|BCORL_HUMAN BCL-6 corepressor-like protein 1 OS=Homo sapiens OX=9606 GN=BCORL1 PE=1 SV=1 && PF16553:BCORL-PCGF1-binding domain|PF12796:Ankyrin repeats (3 copies)
100054638	CG	intron	MAPT	microtubule associated protein tau%2C transcript variant X1 && sp|Q5YCV9|TAU_HYLLA Microtubule-associated protein tau OS=Hylobates lar OX=9580 GN=MAPT PE=3 SV=4 && PF00418:Tau and MAP protein, tubulin-binding repeat
100054647	CG	intron	KAZN	kazrin%2C periplakin interacting protein%2C transcript variant X3 && sp|Q674X7|KAZRN_HUMAN Kazrin OS=Homo sapiens OX=9606 GN=KAZN PE=1 SV=2 && -
100054656	CG	exon,utr5,intron	ZBED4	zinc finger BED-type containing 4%2C transcript variant X2 && sp|O75132|ZBED4_HUMAN Zinc finger BED domain-containing protein 4 OS=Homo sapiens OX=9606 GN=ZBED4 PE=1 SV=2 && PF05699:hAT family C-terminal dimerisation region|PF02892:BED zinc finger
100054660	CG	intron	FRMD1	FERM domain containing 1%2C transcript variant X2 && sp|Q8N878|FRMD1_HUMAN FERM domain-containing protein 1 OS=Homo sapiens OX=9606 GN=FRMD1 PE=1 SV=2 && -
100054664	CG	intron,exon	PEX26	peroxisomal biogenesis factor 26 && sp|Q7Z412|PEX26_HUMAN Peroxisome assembly protein 26 OS=Homo sapiens OX=9606 GN=PEX26 PE=1 SV=2 && -
100054676	CG	intron,exon,utr5	B4GALNT4	beta-1%2C4-N-acetyl-galactosaminyltransferase 4%2C transcript variant X1 && sp|Q76KP1|B4GN4_HUMAN N-acetyl-beta-glucosaminyl-glycoprotein 4-beta-N-acetylgalactosaminyltransferase 1 OS=Homo sapiens OX=9606 GN=B4GALNT4 PE=1 SV=1 && PF05679:Chondroitin N-acetylgalactosaminyltransferase
100054678	CG	intron,exon,utr5,intron	TSC22D3	TSC22 domain family member 3%2C transcript variant X1 && sp|Q99576|T22D3_HUMAN TSC22 domain family protein 3 OS=Homo sapiens OX=9606 GN=TSC22D3 PE=1 SV=2 && PF01166:TSC-22/dip/bun family
100054679	CG	intron,intron,exon,utr5	ZDHHC9	zinc finger DHHC-type containing 9%2C transcript variant X1 && sp|Q9Y397|ZDHC9_HUMAN Palmitoyltransferase ZDHHC9 OS=Homo sapiens OX=9606 GN=ZDHHC9 PE=1 SV=2 && -
100054682	CG	intron	RFX7	regulatory factor X7%2C transcript variant X4 && sp|Q2KHR2|RFX7_HUMAN DNA-binding protein RFX7 OS=Homo sapiens OX=9606 GN=RFX7 PE=1 SV=1 && PF02257:RFX DNA-binding domain|PF18326:RFX5 N-terminal domain
100054698	CG	intron	CASS4	Cas scaffolding protein family member 4%2C transcript variant X3 && sp|Q9NQ75|CASS4_HUMAN Cas scaffolding protein family member 4 OS=Homo sapiens OX=9606 GN=CASS4 PE=1 SV=2 && PF12026:Crk-Associated Substrate C-terminal domain|PF08824:Serine rich protein interaction domain
100054704	CG	exon,utr5,TSS	DCK	deoxycytidine kinase && sp|Q3MHR2|DCK_BOVIN Deoxycytidine kinase OS=Bos taurus OX=9913 GN=DCK PE=2 SV=1 && PF01712:Deoxynucleoside kinase
100054706	CG	intron,intron	SEMA3C	semaphorin 3C%2C transcript variant X2 && sp|Q5RE75|SEM3C_PONAB Semaphorin-3C OS=Pongo abelii OX=9601 GN=SEMA3C PE=2 SV=1 && -
100054712	CG	exon,utr5	TWSG1	twisted gastrulation BMP signaling modulator 1%2C transcript variant X2 && sp|Q9GZX9|TWSG1_HUMAN Twisted gastrulation protein homolog 1 OS=Homo sapiens OX=9606 GN=TWSG1 PE=1 SV=1 && PF04668:Twisted gastrulation (Tsg) protein conserved region
100054713	CG	TSS,exon,utr5,intron	ZNF532	zinc finger protein 532%2C transcript variant X1 && sp|Q9HCE3|ZN532_HUMAN Zinc finger protein 532 OS=Homo sapiens OX=9606 GN=ZNF532 PE=1 SV=2 && PF16622:zinc-finger C2H2-type
100054716	CG	intron,exon,utr5	GLUL	glutamate-ammonia ligase%2C transcript variant X1 && sp|Q8HZM5|GLNA_CANLF Glutamine synthetase OS=Canis lupus familiaris OX=9615 GN=GLUL PE=1 SV=3 && -
100054741	CG	intron	YPEL5	yippee like 5%2C transcript variant X3 && sp|Q3ZBE7|YPEL5_BOVIN Protein yippee-like 5 OS=Bos taurus OX=9913 GN=YPEL5 PE=2 SV=1 && PF03226:Yippee zinc-binding/DNA-binding /Mis18, centromere assembly
100054745	CG	intron,exon,utr3	RSPO1	R-spondin 1 && sp|Q2MKA7|RSPO1_HUMAN R-spondin-1 OS=Homo sapiens OX=9606 GN=RSPO1 PE=1 SV=1 && PF15913:Furin-like repeat, cysteine-rich
100054751	CG	exon	CDC42EP1	CDC42 effector protein 1%2C transcript variant X2 && sp|Q17QW1|BORG5_BOVIN Cdc42 effector protein 1 OS=Bos taurus OX=9913 GN=CDC42EP1 PE=2 SV=1 && -
100054752	CG	intron	CRELD2	cysteine rich with EGF like domains 2%2C transcript variant X1 && sp|Q2KIT5|CREL2_BOVIN Protein disulfide isomerase CRELD2 OS=Bos taurus OX=9913 GN=CRELD2 PE=2 SV=1 && PF07645:Calcium-binding EGF domain
100054758	CG	exon,intron	DSTYK	dual serine/threonine and tyrosine protein kinase && sp|Q6XUX3|DUSTY_HUMAN Dual serine/threonine and tyrosine protein kinase OS=Homo sapiens OX=9606 GN=DSTYK PE=1 SV=2 && -
100054759	CG	exon,utr3	NEK2	NIMA related kinase 2 && sp|P51955|NEK2_HUMAN Serine/threonine-protein kinase Nek2 OS=Homo sapiens OX=9606 GN=NEK2 PE=1 SV=1 && PF00069:Protein kinase domain
100054765	CG	TSS,utr5,exon	MCL1	MCL1%2C BCL2 family apoptosis regulator && sp|Q7YRZ9|MCL1_FELCA Induced myeloid leukemia cell differentiation protein Mcl-1 homolog OS=Felis catus OX=9685 GN=MCL1 PE=2 SV=1 && PF00452:Apoptosis regulator proteins, Bcl-2 family
100054768	CG	intron	CNN1	calponin 1 && sp|Q7YRL2|CNN1_SHEEP Calponin-1 OS=Ovis aries OX=9940 GN=CNN1 PE=2 SV=1 && PF00402:Calponin family repeat|PF00307:Calponin homology (CH) domain
100054786	CG	intron,exon,utr5	CLIP4	CAP-Gly domain containing linker protein family member 4%2C transcript variant X3 && sp|Q8N3C7|CLIP4_HUMAN CAP-Gly domain-containing linker protein 4 OS=Homo sapiens OX=9606 GN=CLIP4 PE=1 SV=1 && PF12796:Ankyrin repeats (3 copies)|PF01302:CAP-Gly domain
100054800	CG	intron	PIM3	Pim-3 proto-oncogene%2C serine/threonine kinase && sp|P58750|PIM3_MOUSE Serine/threonine-protein kinase pim-3 OS=Mus musculus OX=10090 GN=Pim3 PE=1 SV=1 && PF00069:Protein kinase domain
100054821	CG	utr5,exon,intron,exon,intron	RNF128	ring finger protein 128%2C E3 ubiquitin protein ligase%2C transcript variant X1 && sp|Q29RU0|RN128_BOVIN E3 ubiquitin-protein ligase RNF128 OS=Bos taurus OX=9913 GN=RNF128 PE=2 SV=1 && PF13639:Ring finger domain
100054822	CG	exon,utr5	SMARCA1	SWI/SNF related%2C matrix associated%2C actin dependent regulator of chromatin%2C subfamily a%2C member 1%2C transcript variant X1 && sp|P28370|SMCA1_HUMAN Probable global transcription activator SNF2L1 OS=Homo sapiens OX=9606 GN=SMARCA1 PE=1 SV=2 && PF09110:HAND|PF00176:SNF2 family N-terminal domain|PF09111:SLIDE|PF13892:DNA-binding domain|PF00271:Helicase conserved C-terminal domain
100054823	CHH	intron	HMBOX1	homeobox containing 1%2C transcript variant X10 && sp|Q6NT76|HMBX1_HUMAN Homeobox-containing protein 1 OS=Homo sapiens OX=9606 GN=HMBOX1 PE=1 SV=1 && -
100054829	CG	intron	OTUB1	OTU deubiquitinase%2C ubiquitin aldehyde binding 1 && sp|Q96FW1|OTUB1_HUMAN Ubiquitin thioesterase OTUB1 OS=Homo sapiens OX=9606 GN=OTUB1 PE=1 SV=2 && PF10275:Peptidase C65 Otubain
100054833	CG	intron	TMEFF2	transmembrane protein with EGF like and two follistatin like domains 2 && sp|Q9UIK5|TEFF2_HUMAN Tomoregulin-2 OS=Homo sapiens OX=9606 GN=TMEFF2 PE=1 SV=1 && PF07648:Kazal-type serine protease inhibitor domain
100054835	CG	intron,intron,intron	BICRAL	BRD4 interacting chromatin remodeling complex associated protein like%2C transcript variant X1 && sp|Q6AI39|BICRL_HUMAN BRD4-interacting chromatin-remodeling complex-associated protein-like OS=Homo sapiens OX=9606 GN=BICRAL PE=1 SV=2 && PF15249:Conserved region of unknown function on GLTSCR protein
100054843	CG	utr3,exon	IL17REL	interleukin 17 receptor E like && sp|Q6ZVW7|I17EL_HUMAN Putative interleukin-17 receptor E-like OS=Homo sapiens OX=9606 GN=IL17REL PE=2 SV=2 && -
100054846	CG	intron	AFDN	afadin%2C adherens junction formation factor%2C transcript variant X12 && sp|P55196|AFAD_HUMAN Afadin OS=Homo sapiens OX=9606 GN=AFDN PE=1 SV=3 && PF01843:DIL domain|PF00788:Ras association (RalGDS/AF-6) domain|PF00498:FHA domain|PF00595:PDZ domain
100054853	CG	exon,utr3	RAB3D	RAB3D%2C member RAS oncogene family && sp|P35276|RAB3D_MOUSE Ras-related protein Rab-3D OS=Mus musculus OX=10090 GN=Rab3d PE=1 SV=1 && -
100054857	CG	intron	CENPP	centromere protein P%2C transcript variant X2 && sp|Q6IPU0|CENPP_HUMAN Centromere protein P OS=Homo sapiens OX=9606 GN=CENPP PE=1 SV=1 && PF13096:CENP-A-nucleosome distal (CAD) centromere subunit, CENP-P
100054866	CG	exon,utr5,intron	CEP170	centrosomal protein 170%2C transcript variant X1 && sp|Q5SW79|CE170_HUMAN Centrosomal protein of 170 kDa OS=Homo sapiens OX=9606 GN=CEP170 PE=1 SV=1 && PF15308:CEP170 C-terminus|PF00498:FHA domain
100054869	CG	exon	NOTUM	notum%2C palmitoleoyl-protein carboxylesterase && sp|Q6P988|NOTUM_HUMAN Palmitoleoyl-protein carboxylesterase NOTUM OS=Homo sapiens OX=9606 GN=NOTUM PE=1 SV=2 && PF03283:Pectinacetylesterase
100054874	CG	intron	ANO10	anoctamin 10%2C transcript variant X7 && sp|Q9NW15|ANO10_HUMAN Anoctamin-10 OS=Homo sapiens OX=9606 GN=ANO10 PE=1 SV=2 && PF04547:Calcium-activated chloride channel
100054905	CG	intron,intron	SPIN1	spindlin 1 && sp|Q9Y657|SPIN1_HUMAN Spindlin-1 OS=Homo sapiens OX=9606 GN=SPIN1 PE=1 SV=3 && PF02513:Spin/Ssty Family
100054914	CG	intron	SDCCAG8	serologically defined colon cancer antigen 8%2C transcript variant X1 && sp|Q86SQ7|SDCG8_HUMAN Serologically defined colon cancer antigen 8 OS=Homo sapiens OX=9606 GN=SDCCAG8 PE=1 SV=1 && -
100054914	CHH	intron	SDCCAG8	serologically defined colon cancer antigen 8%2C transcript variant X1 && sp|Q86SQ7|SDCG8_HUMAN Serologically defined colon cancer antigen 8 OS=Homo sapiens OX=9606 GN=SDCCAG8 PE=1 SV=1 && -
100054925	CG	intron	SLC39A10	solute carrier family 39 member 10%2C transcript variant X3 && sp|Q6P5F6|S39AA_MOUSE Zinc transporter ZIP10 OS=Mus musculus OX=10090 GN=Slc39a10 PE=1 SV=1 && PF02535:ZIP Zinc transporter
100054953	CG	intron	NXNL2	nucleoredoxin like 2%2C transcript variant X1 && sp|Q9D531|NXNL2_MOUSE Nucleoredoxin-like protein 2 OS=Mus musculus OX=10090 GN=Nxnl2 PE=1 SV=1 && PF13905:Thioredoxin-like
100054955	CG	intron	PPFIA3	PTPRF interacting protein alpha 3%2C transcript variant X2 && sp|O75145|LIPA3_HUMAN Liprin-alpha-3 OS=Homo sapiens OX=9606 GN=PPFIA3 PE=1 SV=3 && PF07647:SAM domain (Sterile alpha motif)|PF00536:SAM domain (Sterile alpha motif)
100054973	CG	intron	PRDM2	PR/SET domain 2%2C transcript variant X9 && sp|Q13029|PRDM2_HUMAN PR domain zinc finger protein 2 OS=Homo sapiens OX=9606 GN=PRDM2 PE=1 SV=3 && -
100054977	CG	intron	PPP2R5C	protein phosphatase 2 regulatory subunit B'gamma%2C transcript variant X2 && sp|Q13362|2A5G_HUMAN Serine/threonine-protein phosphatase 2A 56 kDa regulatory subunit gamma isoform OS=Homo sapiens OX=9606 GN=PPP2R5C PE=1 SV=3 && PF01603:Protein phosphatase 2A regulatory B subunit (B56 family)
100054979	CG	exon,utr5,intron	DIP2A	disco interacting protein 2 homolog A%2C transcript variant X9 && sp|Q14689|DIP2A_HUMAN Disco-interacting protein 2 homolog A OS=Homo sapiens OX=9606 GN=DIP2A PE=1 SV=2 && PF06464:DMAP1-binding Domain|PF00501:AMP-binding enzyme
100054984	CG	intron	RHOH	ras homolog family member H%2C transcript variant X1 && sp|Q2HJG3|RHOH_BOVIN Rho-related GTP-binding protein RhoH OS=Bos taurus OX=9913 GN=RHOH PE=2 SV=1 && PF00071:Ras family
100055002	CG	intron	IL1RAPL2	interleukin 1 receptor accessory protein like 2 && sp|Q9NP60|IRPL2_HUMAN X-linked interleukin-1 receptor accessory protein-like 2 OS=Homo sapiens OX=9606 GN=IL1RAPL2 PE=2 SV=1 && PF18452:Immunoglobulin domain|PF13895:Immunoglobulin domain|PF01582:TIR domain
100055006	CG	intron,exon,utr5,TSS	MAPK6	mitogen-activated protein kinase 6%2C transcript variant X1 && sp|Q16659|MK06_HUMAN Mitogen-activated protein kinase 6 OS=Homo sapiens OX=9606 GN=MAPK6 PE=1 SV=1 && PF00069:Protein kinase domain
100055011	CG	exon,intron	IQSEC1	IQ motif and Sec7 domain 1%2C transcript variant X3 && sp|Q6DN90|IQEC1_HUMAN IQ motif and SEC7 domain-containing protein 1 OS=Homo sapiens OX=9606 GN=IQSEC1 PE=1 SV=1 && PF01369:Sec7 domain|PF16453:PH domain
100055011	CHH	intron	IQSEC1	IQ motif and Sec7 domain 1%2C transcript variant X3 && sp|Q6DN90|IQEC1_HUMAN IQ motif and SEC7 domain-containing protein 1 OS=Homo sapiens OX=9606 GN=IQSEC1 PE=1 SV=1 && PF01369:Sec7 domain|PF16453:PH domain
100055015	CG	intron	HECW2	HECT%2C C2 and WW domain containing E3 ubiquitin protein ligase 2%2C transcript variant X4 && sp|Q9P2P5|HECW2_HUMAN E3 ubiquitin-protein ligase HECW2 OS=Homo sapiens OX=9606 GN=HECW2 PE=1 SV=2 && PF00168:C2 domain|PF00397:WW domain|PF18436:Helical box domain of E3 ubiquitin-protein ligase HECW1|PF00632:HECT-domain (ubiquitin-transferase)|PF16562:N-terminal domain of E3 ubiquitin-protein ligase HE…
100055019	CG	intron	PHF20	PHD finger protein 20%2C transcript variant X2 && sp|Q9BVI0|PHF20_HUMAN PHD finger protein 20 OS=Homo sapiens OX=9606 GN=PHF20 PE=1 SV=2 && PF18115:DNA repair protein Crb2 Tudor domain|PF12618:Protein of unknown function (DUF3776)
100055030	CG	utr5,exon,exon,intron,intron	MFSD4A	major facilitator superfamily domain containing 4A%2C transcript variant X2 && sp|Q8N468|MFD4A_HUMAN Major facilitator superfamily domain-containing protein 4A OS=Homo sapiens OX=9606 GN=MFSD4A PE=2 SV=3 && PF07690:Major Facilitator Superfamily
100055037	CG	intron,intron,exon,utr5	CERS2	ceramide synthase 2%2C transcript variant X1 && sp|Q96G23|CERS2_HUMAN Ceramide synthase 2 OS=Homo sapiens OX=9606 GN=CERS2 PE=1 SV=1 && PF03798:TLC domain
100055038	CG	exon,utr5,intron	SLC44A2	solute carrier family 44 member 2%2C transcript variant X3 && sp|Q8IWA5|CTL2_HUMAN Choline transporter-like protein 2 OS=Homo sapiens OX=9606 GN=SLC44A2 PE=1 SV=3 && -
100055046	CG	TSS,exon,utr5,intron	STAG2	stromal antigen 2%2C transcript variant X1 && sp|Q8N3U4|STAG2_HUMAN Cohesin subunit SA-2 OS=Homo sapiens OX=9606 GN=STAG2 PE=1 SV=3 && PF08514:STAG domain
100055047	CG	intron,intron,exon,utr5	ZBTB18	zinc finger and BTB domain containing 18%2C transcript variant X1 && sp|A0JN76|ZBT18_BOVIN Zinc finger and BTB domain-containing protein 18 OS=Bos taurus OX=9913 GN=ZBTB18 PE=2 SV=2 && PF00651:BTB/POZ domain
100055050	CG	intron	LEO1	LEO1 homolog%2C Paf1/RNA polymerase II complex component && sp|Q8WVC0|LEO1_HUMAN RNA polymerase-associated protein LEO1 OS=Homo sapiens OX=9606 GN=LEO1 PE=1 SV=1 && PF04004:Leo1-like protein
100055054	CHH	intron,exon	CACNB1	calcium voltage-gated channel auxiliary subunit beta 1%2C transcript variant X1 && sp|Q8R3Z5|CACB1_MOUSE Voltage-dependent L-type calcium channel subunit beta-1 OS=Mus musculus OX=10090 GN=Cacnb1 PE=1 SV=1 && PF12052:Voltage gated calcium channel subunit beta domain 4Aa N terminal|PF00625:Guanylate kinase
100055086	CG	intron,exon,utr5,intron	PDGFA	platelet derived growth factor subunit A%2C transcript variant X1 && sp|P20033|PDGFA_MOUSE Platelet-derived growth factor subunit A OS=Mus musculus OX=10090 GN=Pdgfa PE=2 SV=2 && PF04692:Platelet-derived growth factor, N terminal region|PF00341:PDGF/VEGF domain
100055087	CG	intron,exon,utr5,intron	IRF7	interferon regulatory factor 7%2C transcript variant X1 && sp|Q92985|IRF7_HUMAN Interferon regulatory factor 7 OS=Homo sapiens OX=9606 GN=IRF7 PE=1 SV=2 && PF10401:Interferon-regulatory factor 3|PF00605:Interferon regulatory factor transcription factor
100055091	CG	intron,intron,exon,utr5,TSS	THOC2	THO complex 2%2C transcript variant X1 && sp|B2KI97|THOC2_RHIFE THO complex subunit 2 OS=Rhinolophus ferrumequinum OX=59479 GN=THOC2 PE=3 SV=1 && PF11732:Transcription- and export-related complex subunit|PF11262:Transcription factor/nuclear export subunit protein 2|PF16134:THO complex subunit 2 N-terminus
100055095	CG	intron	TMOD2	tropomodulin 2%2C transcript variant X2 && sp|Q9NZR1|TMOD2_HUMAN Tropomodulin-2 OS=Homo sapiens OX=9606 GN=TMOD2 PE=1 SV=1 && -
100055095	CHG	intron	TMOD2	tropomodulin 2%2C transcript variant X2 && sp|Q9NZR1|TMOD2_HUMAN Tropomodulin-2 OS=Homo sapiens OX=9606 GN=TMOD2 PE=1 SV=1 && -
100055100	CG	intron	STIP1	stress induced phosphoprotein 1 && sp|Q3ZBZ8|STIP1_BOVIN Stress-induced-phosphoprotein 1 OS=Bos taurus OX=9913 GN=STIP1 PE=2 SV=1 && PF13414:TPR repeat|PF00515:Tetratricopeptide repeat|PF17830:STI1 domain|PF13424:Tetratricopeptide repeat
100055109	CG	intron,exon,intron,intron,intron,intron,exon,utr3,intron,exon,utr3	RGS6	regulator of G protein signaling 6%2C transcript variant X12 && sp|P49758|RGS6_HUMAN Regulator of G-protein signaling 6 OS=Homo sapiens OX=9606 GN=RGS6 PE=1 SV=5 && -
100055110	CG	exon,utr5,intron	TRAF3	TNF receptor associated factor 3%2C transcript variant X1 && sp|Q60803|TRAF3_MOUSE TNF receptor-associated factor 3 OS=Mus musculus OX=10090 GN=Traf3 PE=1 SV=2 && -
100055112	CG	intron,exon,utr5	MAFF	MAF bZIP transcription factor F%2C transcript variant X4 && sp|O54791|MAFF_MOUSE Transcription factor MafF OS=Mus musculus OX=10090 GN=Maff PE=2 SV=1 && -
100055113	CG	intron	MTPAP	mitochondrial poly(A) polymerase && sp|Q9NVV4|PAPD1_HUMAN Poly(A) RNA polymerase, mitochondrial OS=Homo sapiens OX=9606 GN=MTPAP PE=1 SV=1 && PF17797:RL domain
100055118	CG	intron	NUCKS1	nuclear casein kinase and cyclin dependent kinase substrate 1%2C transcript variant X1 && sp|Q9H1E3|NUCKS_HUMAN Nuclear ubiquitous casein and cyclin-dependent kinase substrate 1 OS=Homo sapiens OX=9606 GN=NUCKS1 PE=1 SV=1 && -
100055121	CG	exon	SLC25A18	solute carrier family 25 member 18 && sp|Q9H1K4|GHC2_HUMAN Mitochondrial glutamate carrier 2 OS=Homo sapiens OX=9606 GN=SLC25A18 PE=1 SV=1 && -
100055125	CG	exon,utr5	PPP4R1	protein phosphatase 4 regulatory subunit 1%2C transcript variant X1 && sp|Q8TF05|PP4R1_HUMAN Serine/threonine-protein phosphatase 4 regulatory subunit 1 OS=Homo sapiens OX=9606 GN=PPP4R1 PE=1 SV=1 && PF15017:Putative WW-binding domain and destruction box
100055128	CG	intron	KEAP1	kelch like ECH associated protein 1%2C transcript variant X3 && sp|Q684M4|KEAP1_PIG Kelch-like ECH-associated protein 1 OS=Sus scrofa OX=9823 GN=KEAP1 PE=3 SV=1 && PF00651:BTB/POZ domain|PF01344:Kelch motif|PF07707:BTB And C-terminal Kelch
100055133	CG	intron,exon,utr5	CEND1	cell cycle exit and neuronal differentiation 1 && sp|Q8N111|CEND_HUMAN Cell cycle exit and neuronal differentiation protein 1 OS=Homo sapiens OX=9606 GN=CEND1 PE=1 SV=1 && -
100055140	CG	intron	SCG3	secretogranin III%2C transcript variant X1 && sp|Q8WXD2|SCG3_HUMAN Secretogranin-3 OS=Homo sapiens OX=9606 GN=SCG3 PE=1 SV=3 && PF15467:Secretogranin-3
100055141	CHG	intron	LOC100055141	leukocyte immunoglobulin-like receptor subfamily A member 5%2C transcript variant X1 && sp|A6NI73|LIRA5_HUMAN Leukocyte immunoglobulin-like receptor subfamily A member 5 OS=Homo sapiens OX=9606 GN=LILRA5 PE=1 SV=1 && PF00047:Immunoglobulin domain
100055145	CG	intron	NRBP1	nuclear receptor binding protein 1%2C transcript variant X1 && sp|Q9UHY1|NRBP_HUMAN Nuclear receptor-binding protein OS=Homo sapiens OX=9606 GN=NRBP1 PE=1 SV=1 && PF07714:Protein tyrosine kinase
100055148	CG	exon,utr5,TSS	AGO1	argonaute 1%2C RISC catalytic component%2C transcript variant X1 && sp|Q9UL18|AGO1_HUMAN Protein argonaute-1 OS=Homo sapiens OX=9606 GN=AGO1 PE=1 SV=3 && PF02170:PAZ domain|PF16487:Mid domain of argonaute|PF08699:Argonaute linker 1 domain|PF16486:N-terminal domain of argonaute|PF02171:Piwi domain|PF16488:Argonaute linker 2 domain
100055150	CG	exon,utr5	ZNF672	zinc finger protein 672%2C transcript variant X2 && sp|Q499Z4|ZN672_HUMAN Zinc finger protein 672 OS=Homo sapiens OX=9606 GN=ZNF672 PE=1 SV=2 && PF00096:Zinc finger, C2H2 type
100055151	CG	intron	DLGAP4	DLG associated protein 4%2C transcript variant X1 && sp|Q9Y2H0|DLGP4_HUMAN Disks large-associated protein 4 OS=Homo sapiens OX=9606 GN=DLGAP4 PE=1 SV=3 && -
100055157	CG	intron	WDR59	WD repeat domain 59%2C transcript variant X3 && sp|Q6PJI9|WDR59_HUMAN GATOR complex protein WDR59 OS=Homo sapiens OX=9606 GN=WDR59 PE=1 SV=2 && PF17120:Zinc-ribbon, C4HC2 type
100055183	CG	exon,utr5,TSS	C1GALT1C1	C1GALT1 specific chaperone 1 && sp|Q3SX46|C1GLC_BOVIN C1GALT1-specific chaperone 1 OS=Bos taurus OX=9913 GN=C1GALT1C1 PE=2 SV=1 && -
100055186	CHH	intron	DMXL2	Dmx like 2%2C transcript variant X1 && sp|Q8TDJ6|DMXL2_HUMAN DmX-like protein 2 OS=Homo sapiens OX=9606 GN=DMXL2 PE=1 SV=2 && PF12234:RAVE protein 1 C terminal
100055192	CG	intron	NUP210	nucleoporin 210%2C transcript variant X2 && sp|Q8TEM1|PO210_HUMAN Nuclear pore membrane glycoprotein 210 OS=Homo sapiens OX=9606 GN=NUP210 PE=1 SV=3 && -
100055199	CG	TSS,exon,utr5	MYL9	myosin light chain 9 && sp|P02612|MLRM_CHICK Myosin regulatory light chain 2, smooth muscle major isoform OS=Gallus gallus OX=9031 PE=1 SV=2 && PF13405:EF-hand domain
100055202	CG	intron	ZCCHC7	zinc finger CCHC-type containing 7%2C transcript variant X1 && sp|Q2KIN0|ZCHC7_BOVIN Zinc finger CCHC domain-containing protein 7 OS=Bos taurus OX=9913 GN=ZCCHC7 PE=2 SV=2 && -
100055203	CG	exon,utr5	PCNT	pericentrin%2C transcript variant X11 && sp|O95613|PCNT_HUMAN Pericentrin OS=Homo sapiens OX=9606 GN=PCNT PE=1 SV=4 && PF10495:Pericentrin-AKAP-450 domain of centrosomal targeting protein
100055204	CG	intron	DMC1	DNA meiotic recombinase 1%2C transcript variant X1 && sp|Q14565|DMC1_HUMAN Meiotic recombination protein DMC1/LIM15 homolog OS=Homo sapiens OX=9606 GN=DMC1 PE=1 SV=2 && PF08423:Rad51
100055207	CG	intron,intron	WDR19	WD repeat domain 19%2C transcript variant X1 && sp|Q8NEZ3|WDR19_HUMAN WD repeat-containing protein 19 OS=Homo sapiens OX=9606 GN=WDR19 PE=1 SV=2 && PF15911:WD domain, G-beta repeat
100055208	CG	intron	FGFR1OP	FGFR1 oncogene partner%2C transcript variant X1 && sp|O95684|CEP43_HUMAN Centrosomal protein 43 OS=Homo sapiens OX=9606 GN=CEP43 PE=1 SV=1 && PF09398:FOP N terminal dimerisation domain
100055223	CG	intron	MFSD14B	major facilitator superfamily domain containing 14B%2C transcript variant X1 && sp|Q5SR56|MF14B_HUMAN Hippocampus abundant transcript-like protein 1 OS=Homo sapiens OX=9606 GN=MFSD14B PE=1 SV=3 && PF07690:Major Facilitator Superfamily
100055232	CG	exon,utr5,intron	DYNLT3	dynein light chain Tctex-type 3 && sp|Q8SPS9|DYLT3_CANLF Dynein light chain Tctex-type 3 OS=Canis lupus familiaris OX=9615 GN=DYNLT3 PE=3 SV=1 && PF03645:Tctex-1 family
100055252	CG	intron,intron	PAX5	paired box 5%2C transcript variant X1 && sp|Q02650|PAX5_MOUSE Paired box protein Pax-5 OS=Mus musculus OX=10090 GN=Pax5 PE=1 SV=1 && -
100055261	CG	intron	CECR2	CECR2%2C histone acetyl-lysine reader%2C transcript variant X1 && sp|Q9BXF3|CECR2_HUMAN Cat eye syndrome critical region protein 2 OS=Homo sapiens OX=9606 GN=CECR2 PE=1 SV=2 && -
100055269	CG	utr5,exon,intron	LAMC1	laminin subunit gamma 1 && sp|P02468|LAMC1_MOUSE Laminin subunit gamma-1 OS=Mus musculus OX=10090 GN=Lamc1 PE=1 SV=2 && PF00053:Laminin EGF domain|PF00055:Laminin N-terminal (Domain VI)|PF00052:Laminin B (Domain IV)
100055277	CG	intron	TMEM255A	transmembrane protein 255A%2C transcript variant X1 && sp|Q5JRV8|T255A_HUMAN Transmembrane protein 255A OS=Homo sapiens OX=9606 GN=TMEM255A PE=2 SV=1 && PF14967:FAM70 protein
100055278	CG	utr5,exon,intron	TP53BP2	tumor protein p53 binding protein 2%2C transcript variant X1 && sp|Q13625|ASPP2_HUMAN Apoptosis-stimulating of p53 protein 2 OS=Homo sapiens OX=9606 GN=TP53BP2 PE=1 SV=2 && PF12796:Ankyrin repeats (3 copies)|PF00018:SH3 domain
100055281	CG	exon	MCRIP1	MAPK regulated corepressor interacting protein 1%2C transcript variant X1 && sp|A8E4M4|MCRI1_BOVIN Mapk-regulated corepressor-interacting protein 1 OS=Bos taurus OX=9913 GN=MCRIP1 PE=3 SV=1 && -
100055288	CHG	intron	TJAP1	tight junction associated protein 1%2C transcript variant X5 && sp|Q5JTD0|TJAP1_HUMAN Tight junction-associated protein 1 OS=Homo sapiens OX=9606 GN=TJAP1 PE=1 SV=1 && PF15453:Protein incorporated later into Tight Junctions
100055290	CG	exon,intron	KLC1	kinesin light chain 1%2C transcript variant X1 && sp|Q07866|KLC1_HUMAN Kinesin light chain 1 OS=Homo sapiens OX=9606 GN=KLC1 PE=1 SV=2 && PF13424:Tetratricopeptide repeat
100055292	CG	intron,exon,utr5	LSS	lanosterol synthase%2C transcript variant X1 && sp|P48449|LSS_HUMAN Lanosterol synthase OS=Homo sapiens OX=9606 GN=LSS PE=1 SV=1 && PF13243:Squalene-hopene cyclase C-terminal domain|PF13249:Squalene-hopene cyclase N-terminal domain
100055300	CG	intron,exon,intron	RNFT2	ring finger protein%2C transmembrane 2 && sp|Q96EX2|RNFT2_HUMAN RING finger and transmembrane domain-containing protein 2 OS=Homo sapiens OX=9606 GN=RNFT2 PE=2 SV=2 && -
100055303	CG	intron	GABPB2	GA binding protein transcription factor beta subunit 2 && sp|Q0V8G2|GABP2_BOVIN GA-binding protein subunit beta-2 OS=Bos taurus OX=9913 GN=GABPB2 PE=2 SV=2 && PF13637:Ankyrin repeats (many copies)|PF12796:Ankyrin repeats (3 copies)
100055323	CG	utr5,exon,intron,intron	UBXN4	UBX domain protein 4%2C transcript variant X3 && sp|Q3ZBU9|UBXN4_BOVIN UBX domain-containing protein 4 OS=Bos taurus OX=9913 GN=UBXN4 PE=2 SV=2 && -
100055336	CG	intron	TBC1D1	TBC1 domain family member 1%2C transcript variant X6 && sp|Q60949|TBCD1_MOUSE TBC1 domain family member 1 OS=Mus musculus OX=10090 GN=Tbc1d1 PE=1 SV=3 && PF11830:Domain of unknown function (DUF3350)|PF00566:Rab-GTPase-TBC domain
100055338	CG	intron	BBS9	Bardet-Biedl syndrome 9%2C transcript variant X1 && sp|Q3SYG4|PTHB1_HUMAN Protein PTHB1 OS=Homo sapiens OX=9606 GN=BBS9 PE=1 SV=1 && PF14728:PTHB1 C-terminus|PF14727:PTHB1 N-terminus
100055344	CG	intron	VAPA	VAMP associated protein A%2C transcript variant X1 && sp|Q9P0L0|VAPA_HUMAN Vesicle-associated membrane protein-associated protein A OS=Homo sapiens OX=9606 GN=VAPA PE=1 SV=3 && PF00635:MSP (Major sperm protein) domain
100055345	CG	intron,intron	CNBD1	cyclic nucleotide binding domain containing 1%2C transcript variant X1 && sp|Q8NA66|CNBD1_HUMAN Cyclic nucleotide-binding domain-containing protein 1 OS=Homo sapiens OX=9606 GN=CNBD1 PE=2 SV=1 && -
100055345	CHH	intron	CNBD1	cyclic nucleotide binding domain containing 1%2C transcript variant X1 && sp|Q8NA66|CNBD1_HUMAN Cyclic nucleotide-binding domain-containing protein 1 OS=Homo sapiens OX=9606 GN=CNBD1 PE=2 SV=1 && -
100055350	CG	intron	EIF3G	eukaryotic translation initiation factor 3 subunit G && sp|O75821|EIF3G_HUMAN Eukaryotic translation initiation factor 3 subunit G OS=Homo sapiens OX=9606 GN=EIF3G PE=1 SV=2 && PF12353:Eukaryotic translation initiation factor 3 subunit G|PF00076:RNA recognition motif. (a.k.a. RRM, RBD, or RNP domain)
100055351	CG	TSS,utr5,exon	LOC100055351	UPF0472 protein C16orf72 && sp|Q14CZ0|CP072_HUMAN UPF0472 protein C16orf72 OS=Homo sapiens OX=9606 GN=C16orf72 PE=1 SV=1 && PF15251:Domain of unknown function (DUF4588)
100055379	CG	intron	C3H4orf19	chromosome 3 C4orf19 homolog%2C transcript variant X3 && sp|Q8IY42|CD019_HUMAN Uncharacterized protein C4orf19 OS=Homo sapiens OX=9606 GN=C4orf19 PE=1 SV=1 && -
100055381	CG	TSS,exon,utr5,intron,intron,utr5,exon	RNASET2	ribonuclease T2 && sp|O00584|RNT2_HUMAN Ribonuclease T2 OS=Homo sapiens OX=9606 GN=RNASET2 PE=1 SV=2 && PF00445:Ribonuclease T2 family
100055383	CHH	intron,exon	LOC100055383	- && sp|P0DSE2|TRBR1_HUMAN M1-specific T cell receptor beta chain OS=Homo sapiens OX=9606 GN=TRB PE=1 SV=1 && PF07654:Immunoglobulin C1-set domain
100055398	CG	intron,intron	CCDC155	coiled-coil domain containing 155%2C transcript variant X1 && sp|Q8N6L0|KASH5_HUMAN Protein KASH5 OS=Homo sapiens OX=9606 GN=KASH5 PE=1 SV=2 && PF14658:EF-hand domain|PF14662:Coiled-coil region of CCDC155 or KASH
100055400	CG	intron,exon	MRPL15	mitochondrial ribosomal protein L15%2C transcript variant X1 && sp|Q0VC21|RM15_BOVIN 39S ribosomal protein L15, mitochondrial OS=Bos taurus OX=9913 GN=MRPL15 PE=1 SV=1 && PF00828:Ribosomal proteins 50S-L15, 50S-L18e, 60S-L27A
100055416	CG	TSS,utr5,exon	NPR2	natriuretic peptide receptor 2%2C transcript variant X1 && sp|P20594|ANPRB_HUMAN Atrial natriuretic peptide receptor 2 OS=Homo sapiens OX=9606 GN=NPR2 PE=1 SV=1 && PF01094:Receptor family ligand binding region|PF07714:Protein tyrosine kinase|PF00211:Adenylate and Guanylate cyclase catalytic domain
100055418	CG	intron,intron	GRAP2	GRB2-related adaptor protein 2%2C transcript variant X2 && sp|O75791|GRAP2_HUMAN GRB2-related adapter protein 2 OS=Homo sapiens OX=9606 GN=GRAP2 PE=1 SV=1 && PF00017:SH2 domain|PF00018:SH3 domain
100055418	CHG	exon,utr3	GRAP2	GRB2-related adaptor protein 2%2C transcript variant X2 && sp|O75791|GRAP2_HUMAN GRB2-related adapter protein 2 OS=Homo sapiens OX=9606 GN=GRAP2 PE=1 SV=1 && PF00017:SH2 domain|PF00018:SH3 domain
100055422	CG	intron	NPSR1	neuropeptide S receptor 1 && sp|Q56H79|NPSR1_MACMU Neuropeptide S receptor OS=Macaca mulatta OX=9544 GN=NPSR1 PE=2 SV=1 && -
100055424	CG	intron	SLC30A7	solute carrier family 30 member 7 && sp|A4IFD7|ZNT7_BOVIN Zinc transporter 7 OS=Bos taurus OX=9913 GN=SLC30A7 PE=2 SV=1 && PF01545:Cation efflux family
100055426	CG	intron	ARID2	AT-rich interaction domain 2%2C transcript variant X3 && sp|Q68CP9|ARID2_HUMAN AT-rich interactive domain-containing protein 2 OS=Homo sapiens OX=9606 GN=ARID2 PE=1 SV=2 && PF02257:RFX DNA-binding domain
100055432	CG	exon,utr5	ATP11C	ATPase phospholipid transporting 11C%2C transcript variant X4 && sp|Q8NB49|AT11C_HUMAN Phospholipid-transporting ATPase IG OS=Homo sapiens OX=9606 GN=ATP11C PE=1 SV=3 && PF16209:Phospholipid-translocating ATPase N-terminal|PF00122:E1-E2 ATPase|PF16212:Phospholipid-translocating P-type ATPase C-terminal|PF13246:Cation transport ATPase (P-type)
100055437	CG	intron	AFF2	AF4/FMR2 family member 2%2C transcript variant X1 && sp|P51816|AFF2_HUMAN AF4/FMR2 family member 2 OS=Homo sapiens OX=9606 GN=AFF2 PE=1 SV=4 && PF05110:AF-4 proto-oncoprotein
100055437	CHH	exon	AFF2	AF4/FMR2 family member 2%2C transcript variant X1 && sp|P51816|AFF2_HUMAN AF4/FMR2 family member 2 OS=Homo sapiens OX=9606 GN=AFF2 PE=1 SV=4 && PF05110:AF-4 proto-oncoprotein
100055441	CG	intron,intron	DOCK11	dedicator of cytokinesis 11%2C transcript variant X5 && sp|Q5JSL3|DOC11_HUMAN Dedicator of cytokinesis protein 11 OS=Homo sapiens OX=9606 GN=DOCK11 PE=1 SV=2 && PF06920:Dock homology region 2|PF00169:PH domain|PF14429:C2 domain in Dock180 and Zizimin proteins
100055445	CG	intron,exon,utr5	SLC25A10	solute carrier family 25 member 10%2C transcript variant X2 && sp|Q9UBX3|DIC_HUMAN Mitochondrial dicarboxylate carrier OS=Homo sapiens OX=9606 GN=SLC25A10 PE=1 SV=2 && PF00153:Mitochondrial carrier protein
100055452	CG	intron	MICU2	mitochondrial calcium uptake 2 && sp|Q8IYU8|MICU2_HUMAN Calcium uptake protein 2, mitochondrial OS=Homo sapiens OX=9606 GN=MICU2 PE=1 SV=2 && -
100055457	CG	intron	CTNNBL1	catenin beta like 1%2C transcript variant X2 && sp|O62703|CTBL1_BOVIN Beta-catenin-like protein 1 OS=Bos taurus OX=9913 GN=CTNNBL1 PE=2 SV=3 && PF08216:Catenin-beta-like, Arm-motif containing nuclear
100055459	CG	exon,utr3	ANK1	ankyrin 1%2C transcript variant X1 && sp|P16157|ANK1_HUMAN Ankyrin-1 OS=Homo sapiens OX=9606 GN=ANK1 PE=1 SV=3 && -
100055462	CHH	intron	CNTNAP4	contactin associated protein like 4%2C transcript variant X2 && sp|Q9C0A0|CNTP4_HUMAN Contactin-associated protein-like 4 OS=Homo sapiens OX=9606 GN=CNTNAP4 PE=1 SV=3 && PF02210:Laminin G domain|PF00754:F5/8 type C domain
100055468	CHH	exon,utr5,intron	LMO1	LIM domain only 1%2C transcript variant X3 && sp|P25800|RBTN1_HUMAN Rhombotin-1 OS=Homo sapiens OX=9606 GN=LMO1 PE=1 SV=1 && -
100055470	CG	intron	CNGB3	cyclic nucleotide gated channel beta 3 && sp|Q8MJD7|CNGB3_CANLF Cyclic nucleotide-gated cation channel beta-3 OS=Canis lupus familiaris OX=9615 GN=CNGB3 PE=2 SV=1 && PF00027:Cyclic nucleotide-binding domain
100055483	CG	intron,intron,intron,intron,intron,intron	LOC100055483	The sequence of the model RefSeq transcript was modified relative to this genomic sequence to represent the inferred CDS_ added 39 bases not found in genome assembly && sp|P0DOX6|IGM_HUMAN Immunoglobulin mu heavy chain OS=Homo sapiens OX=9606 PE=1 SV=2 && PF07686:Immunoglobulin V-set domain|PF07654:Immunoglobulin C1-set domain
100055484	CG	utr5,exon	LOC100055484	retrotransposon Gag-like protein 8 && sp|Q1JQ94|RTL8_BOVIN Retrotransposon Gag-like protein 8 OS=Bos taurus OX=9913 GN=RTL8A PE=3 SV=1 && PF16297:Domain of unknown function (DUF4939)
100055490	CG	exon,intron,intron,exon	KCNK4	potassium two pore domain channel subfamily K member 4 && sp|Q9NYG8|KCNK4_HUMAN Potassium channel subfamily K member 4 OS=Homo sapiens OX=9606 GN=KCNK4 PE=1 SV=2 && PF07885:Ion channel
100055494	CG	TSS,utr5,exon	P2RY1	purinergic receptor P2Y1%2C transcript variant X3 && sp|P48042|P2RY1_BOVIN P2Y purinoceptor 1 OS=Bos taurus OX=9913 GN=P2RY1 PE=2 SV=1 && PF00001:7 transmembrane receptor (rhodopsin family)
100055504	CG	TSS,utr5,exon	LOC100055504	ankyrin repeat domain-containing protein 26%2C transcript variant X1 && sp|Q9UPS8|ANR26_HUMAN Ankyrin repeat domain-containing protein 26 OS=Homo sapiens OX=9606 GN=ANKRD26 PE=1 SV=4 && PF12796:Ankyrin repeats (3 copies)|PF12001:Domain of unknown function (DUF3496)|PF14915:CCDC144C protein coiled-coil region
100055508	CG	intron	AOAH	acyloxyacyl hydrolase%2C transcript variant X2 && sp|P28039|AOAH_HUMAN Acyloxyacyl hydrolase OS=Homo sapiens OX=9606 GN=AOAH PE=1 SV=1 && -
100055511	CG	exon,utr5,TSS	IL17RA	interleukin 17 receptor A%2C transcript variant X1 && sp|Q60943|I17RA_MOUSE Interleukin-17 receptor A OS=Mus musculus OX=10090 GN=Il17ra PE=1 SV=1 && PF16578:Interleukin 17 receptor D|PF08357:SEFIR domain|PF16556:Interleukin-17 receptor, fibronectin-III-like domain 1
100055513	CG	intron,exon	ST5	suppression of tumorigenicity 5%2C transcript variant X1 && sp|P78524|DEN2B_HUMAN DENN domain-containing protein 2B OS=Homo sapiens OX=9606 GN=DENND2B PE=1 SV=3 && PF02141:DENN (AEX-3) domain|PF03455:dDENN domain|PF03456:uDENN domain
100055513	CHH	intron,exon,exon,intron	ST5	suppression of tumorigenicity 5%2C transcript variant X1 && sp|P78524|DEN2B_HUMAN DENN domain-containing protein 2B OS=Homo sapiens OX=9606 GN=DENND2B PE=1 SV=3 && PF02141:DENN (AEX-3) domain|PF03455:dDENN domain|PF03456:uDENN domain
100055514	CG	intron	CPNE3	copine 3%2C transcript variant X2 && sp|O75131|CPNE3_HUMAN Copine-3 OS=Homo sapiens OX=9606 GN=CPNE3 PE=1 SV=1 && PF00168:C2 domain|PF07002:Copine
100055537	CG	intron,intron,intron	DHRS3	dehydrogenase/reductase 3%2C transcript variant X2 && sp|O75911|DHRS3_HUMAN Short-chain dehydrogenase/reductase 3 OS=Homo sapiens OX=9606 GN=DHRS3 PE=1 SV=2 && PF00106:short chain dehydrogenase
100055544	CG	intron	GPR158	G protein-coupled receptor 158 && sp|Q5T848|GP158_HUMAN Probable G-protein coupled receptor 158 OS=Homo sapiens OX=9606 GN=GPR158 PE=1 SV=1 && PF00003:7 transmembrane sweet-taste receptor of 3 GCPR
100055546	CHH	exon,intron	ANKRD17	ankyrin repeat domain 17%2C transcript variant X2 && sp|O75179|ANR17_HUMAN Ankyrin repeat domain-containing protein 17 OS=Homo sapiens OX=9606 GN=ANKRD17 PE=1 SV=3 && -
100055551	CG	intron	ELMO1	engulfment and cell motility 1%2C transcript variant X8 && sp|Q92556|ELMO1_HUMAN Engulfment and cell motility protein 1 OS=Homo sapiens OX=9606 GN=ELMO1 PE=1 SV=2 && PF16457:Pleckstrin homology domain
100055568	CG	exon,utr3	ALKBH3	alkB homolog 3%2C alpha-ketoglutaratedependent dioxygenase%2C transcript variant X3 && sp|Q96Q83|ALKB3_HUMAN Alpha-ketoglutarate-dependent dioxygenase alkB homolog 3 OS=Homo sapiens OX=9606 GN=ALKBH3 PE=1 SV=1 && -
100055573	CG	intron	GJB3	gap junction protein beta 3%2C transcript variant X1 && sp|O75712|CXB3_HUMAN Gap junction beta-3 protein OS=Homo sapiens OX=9606 GN=GJB3 PE=1 SV=1 && -
100055577	CG	intron	RBM25	RNA binding motif protein 25%2C transcript variant X2 && sp|P49756|RBM25_HUMAN RNA-binding protein 25 OS=Homo sapiens OX=9606 GN=RBM25 PE=1 SV=3 && PF00076:RNA recognition motif. (a.k.a. RRM, RBD, or RNP domain)|PF01480:PWI domain
100055582	CHH	exon	THNSL1	threonine synthase like 1%2C transcript variant X3 && sp|Q9BH05|THNS1_MACFA Threonine synthase-like 1 OS=Macaca fascicularis OX=9541 GN=THNSL1 PE=2 SV=1 && PF01202:Shikimate kinase|PF14821:Threonine synthase N terminus
100055589	CG	intron	HHAT	hedgehog acyltransferase%2C transcript variant X4 && sp|Q5VTY9|HHAT_HUMAN Protein-cysteine N-palmitoyltransferase HHAT OS=Homo sapiens OX=9606 GN=HHAT PE=1 SV=1 && -
100055590	CG	exon	GPBAR1	G protein-coupled bile acid receptor 1 && sp|Q862A9|GPBAR_BOVIN G-protein coupled bile acid receptor 1 OS=Bos taurus OX=9913 GN=GPBAR1 PE=2 SV=1 && -
100055597	CG	exon,utr5,TSS	MCF2	MCF.2 cell line derived transforming sequence%2C transcript variant X1 && sp|P10911|MCF2_HUMAN Proto-oncogene DBL OS=Homo sapiens OX=9606 GN=MCF2 PE=1 SV=3 && PF13716:Divergent CRAL/TRIO domain|PF00169:PH domain|PF00621:RhoGEF domain
100055604	CG	utr3,exon,intron	LMNTD2	lamin tail domain containing 2%2C transcript variant X1 && sp|Q8IXW0|LMTD2_HUMAN Lamin tail domain-containing protein 2 OS=Homo sapiens OX=9606 GN=LMNTD2 PE=1 SV=2 && -
100055607	CG	exon,utr5	FANCB	Fanconi anemia complementation group B%2C transcript variant X1 && sp|Q8NB91|FANCB_HUMAN Fanconi anemia group B protein OS=Homo sapiens OX=9606 GN=FANCB PE=1 SV=1 && -
100055615	CG	TSS,exon,utr5	ESRRA	estrogen related receptor alpha%2C transcript variant X1 && sp|O08580|ERR1_MOUSE Steroid hormone receptor ERR1 OS=Mus musculus OX=10090 GN=Esrra PE=1 SV=4 && -
100055620	CG	intron	TRIM58	tripartite motif containing 58%2C transcript variant X3 && sp|Q8NG06|TRI58_HUMAN E3 ubiquitin-protein ligase TRIM58 OS=Homo sapiens OX=9606 GN=TRIM58 PE=2 SV=2 && PF00622:SPRY domain|PF00643:B-box zinc finger|PF13765:SPRY-associated domain|PF15227:zinc finger of C3HC4-type, RING
100055623	CG	intron	TMEM2	transmembrane protein 2%2C transcript variant X1 && sp|Q9UHN6|CEIP2_HUMAN Cell surface hyaluronidase OS=Homo sapiens OX=9606 GN=CEMIP2 PE=1 SV=1 && PF15711:Interleukin-like EMT inducer|PF10162:G8 domain
100055624	CG	TSS,exon,utr5	RUSC2	RUN and SH3 domain containing 2%2C transcript variant X1 && sp|Q8N2Y8|RUSC2_HUMAN Iporin OS=Homo sapiens OX=9606 GN=RUSC2 PE=1 SV=3 && PF02759:RUN domain|PF07653:Variant SH3 domain
100055625	CG	intron	SLC19A1	solute carrier family 19 member 1%2C transcript variant X4 && sp|P41440|S19A1_HUMAN Reduced folate transporter OS=Homo sapiens OX=9606 GN=SLC19A1 PE=1 SV=3 && PF01770:Reduced folate carrier
100055648	CG	intron	KIF4A	kinesin family member 4A%2C transcript variant X2 && sp|O95239|KIF4A_HUMAN Chromosome-associated kinesin KIF4A OS=Homo sapiens OX=9606 GN=KIF4A PE=1 SV=3 && PF00225:Kinesin motor domain
100055661	CG	exon	CLIC5	chloride intracellular channel 5%2C transcript variant X1 && sp|Q9NZA1|CLIC5_HUMAN Chloride intracellular channel protein 5 OS=Homo sapiens OX=9606 GN=CLIC5 PE=1 SV=3 && PF13410:Glutathione S-transferase, C-terminal domain
100055668	CG	intron,utr5,exon	TEF	TEF%2C PAR bZIP transcription factor%2C transcript variant X1 && sp|P41224|TEF_RAT Thyrotroph embryonic factor OS=Rattus norvegicus OX=10116 GN=Tef PE=1 SV=3 && -
100055669	CG	intron,exon,utr5,intron	KIAA1217	KIAA1217%2C transcript variant X17 && sp|Q5T5P2|SKT_HUMAN Sickle tail protein homolog OS=Homo sapiens OX=9606 GN=KIAA1217 PE=1 SV=2 && PF03915:Actin interacting protein 3
100055670	CG	TSS,exon,utr5,intron,intron	PLCG2	phospholipase C gamma 2%2C transcript variant X1 && sp|P16885|PLCG2_HUMAN 1-phosphatidylinositol 4,5-bisphosphate phosphodiesterase gamma-2 OS=Homo sapiens OX=9606 GN=PLCG2 PE=1 SV=4 && PF00018:SH3 domain|PF00168:C2 domain|PF00388:Phosphatidylinositol-specific phospholipase C, X domain|PF00387:Phosphatidylinositol-specific phospholipase C, Y domain|PF00017:SH2 domain
100055672	CG	intron	DHX15	DEAH-box helicase 15 && sp|O43143|DHX15_HUMAN Pre-mRNA-splicing factor ATP-dependent RNA helicase DHX15 OS=Homo sapiens OX=9606 GN=DHX15 PE=1 SV=2 && PF00271:Helicase conserved C-terminal domain|PF04408:Helicase associated domain (HA2)|PF07717:Oligonucleotide/oligosaccharide-binding (OB)-fold|PF00270:DEAD/DEAH box helicase
100055677	CG	intron	IPO7	importin 7 && sp|O95373|IPO7_HUMAN Importin-7 OS=Homo sapiens OX=9606 GN=IPO7 PE=1 SV=1 && PF03810:Importin-beta N-terminal domain|PF08506:Cse1
100055684	CG	intron	SLITRK2	SLIT and NTRK like family member 2%2C transcript variant X5 && sp|Q810C0|SLIK2_MOUSE SLIT and NTRK-like protein 2 OS=Mus musculus OX=10090 GN=Slitrk2 PE=1 SV=1 && PF13855:Leucine rich repeat
100055690	CG	intron	RASEF	RAS and EF-hand domain containing && sp|Q8IZ41|RASEF_HUMAN Ras and EF-hand domain-containing protein OS=Homo sapiens OX=9606 GN=RASEF PE=1 SV=1 && PF00071:Ras family|PF13499:EF-hand domain pair
100055697	CG	intron,intron,intron	DOCK1	dedicator of cytokinesis 1%2C transcript variant X1 && sp|Q14185|DOCK1_HUMAN Dedicator of cytokinesis protein 1 OS=Homo sapiens OX=9606 GN=DOCK1 PE=1 SV=2 && PF14429:C2 domain in Dock180 and Zizimin proteins|PF14604:Variant SH3 domain|PF06920:Dock homology region 2|PF16172:DOCK N-terminus
100055705	CG	exon,utr5,intron	KPNA3	karyopherin subunit alpha 3%2C transcript variant X2 && sp|O35344|IMA4_MOUSE Importin subunit alpha-4 OS=Mus musculus OX=10090 GN=Kpna3 PE=1 SV=1 && PF00514:Armadillo/beta-catenin-like repeat|PF01749:Importin beta binding domain|PF16186:Atypical Arm repeat
100055711	CG	exon,utr5,intron	FAM214B	family with sequence similarity 214 member B%2C transcript variant X5 && sp|Q5RBA3|F214B_PONAB Protein FAM214B OS=Pongo abelii OX=9601 GN=FAM214B PE=2 SV=1 && PF13889:Chromosome segregation during meiosis|PF13915:Domain of unknown function (DUF4210)
100055712	CG	intron,intron	COL18A1	collagen type XVIII alpha 1 chain%2C transcript variant X1 && sp|P39060|COIA1_HUMAN Collagen alpha-1(XVIII) chain OS=Homo sapiens OX=9606 GN=COL18A1 PE=1 SV=5 && PF01391:Collagen triple helix repeat (20 copies)|PF06121:Domain of Unknown Function (DUF959)|PF01392:Fz domain|PF06482:Collagenase NC10 and Endostatin
100055720	CG	intron,exon	FCMR	Fc fragment of IgM receptor%2C transcript variant X1 && sp|O60667|FAIM3_HUMAN Fas apoptotic inhibitory molecule 3 OS=Homo sapiens OX=9606 GN=FCMR PE=1 SV=1 && PF07686:Immunoglobulin V-set domain
100055730	CG	exon,intron,exon,utr5,intron,intron	SLITRK4	SLIT and NTRK like family member 4%2C transcript variant X1 && sp|Q8IW52|SLIK4_HUMAN SLIT and NTRK-like protein 4 OS=Homo sapiens OX=9606 GN=SLITRK4 PE=1 SV=1 && PF13855:Leucine rich repeat
100055733	CG	intron	HOMEZ	homeobox and leucine zipper encoding%2C transcript variant X1 && sp|Q8IX15|HOMEZ_HUMAN Homeobox and leucine zipper protein Homez OS=Homo sapiens OX=9606 GN=HOMEZ PE=1 SV=2 && PF11569:Homeodomain leucine-zipper encoding, Homez
100055743	CG	TSS,utr5,exon	KMT5C	lysine methyltransferase 5C%2C transcript variant X1 && sp|Q86Y97|KMT5C_HUMAN Histone-lysine N-methyltransferase KMT5C OS=Homo sapiens OX=9606 GN=KMT5C PE=1 SV=1 && -
100055746	CG	intron	SNX29	sorting nexin 29 && sp|Q8TEQ0|SNX29_HUMAN Sorting nexin-29 OS=Homo sapiens OX=9606 GN=SNX29 PE=1 SV=3 && PF00787:PX domain|PF02759:RUN domain
100055750	CG	intron	LOC100055750	retinoic acid receptor responder protein 1 && sp|P49788|TIG1_HUMAN Retinoic acid receptor responder protein 1 OS=Homo sapiens OX=9606 GN=RARRES1 PE=1 SV=2 && PF06907:Latexin
100055752	CG	intron	RCAN2	regulator of calcineurin 2%2C transcript variant X2 && sp|Q14206|RCAN2_HUMAN Calcipressin-2 OS=Homo sapiens OX=9606 GN=RCAN2 PE=2 SV=3 && PF04847:Calcipressin
100055760	CG	intron,intron	CDH13	cadherin 13%2C transcript variant X2 && sp|P55290|CAD13_HUMAN Cadherin-13 OS=Homo sapiens OX=9606 GN=CDH13 PE=1 SV=1 && -
100055769	CG	intron	SBF2	SET binding factor 2%2C transcript variant X1 && sp|Q86WG5|MTMRD_HUMAN Myotubularin-related protein 13 OS=Homo sapiens OX=9606 GN=SBF2 PE=1 SV=1 && PF00169:PH domain|PF02141:DENN (AEX-3) domain|PF06602:Myotubularin-like phosphatase domain|PF02893:GRAM domain|PF03456:uDENN domain|PF12335:Myotubularin protein
100055774	CG	utr5,exon	LDOC1	LDOC1%2C regulator of NFKB signaling && sp|Q6SEH5|LDOC1_GORGO Protein LDOC1 OS=Gorilla gorilla gorilla OX=9595 GN=LDOC1 PE=3 SV=1 && PF16297:Domain of unknown function (DUF4939)
100055792	CG	intron,intron	ACCSL	1-aminocyclopropane-1-carboxylate synthase homolog (inactive) like%2C transcript variant X1 && sp|Q4AC99|1A1L2_HUMAN Probable inactive 1-aminocyclopropane-1-carboxylate synthase-like protein 2 OS=Homo sapiens OX=9606 GN=ACCSL PE=2 SV=3 && PF00155:Aminotransferase class I and II
100055793	CG	TSS,exon,utr5	TGFBRAP1	transforming growth factor beta receptor associated protein 1%2C transcript variant X1 && sp|Q8WUH2|TGFA1_HUMAN Transforming growth factor-beta receptor-associated protein 1 OS=Homo sapiens OX=9606 GN=TGFBRAP1 PE=1 SV=1 && PF00637:Region in Clathrin and VPS|PF10366:Vacuolar sorting protein 39 domain 1|PF10367:Vacuolar sorting protein 39 domain 2|PF00780:CNH domain
100055796	CG	intron	ZBTB8A	zinc finger and BTB domain containing 8A%2C transcript variant X3 && sp|Q96BR9|ZBT8A_HUMAN Zinc finger and BTB domain-containing protein 8A OS=Homo sapiens OX=9606 GN=ZBTB8A PE=1 SV=2 && PF00651:BTB/POZ domain
100055800	CG	intron,exon,intron	PMEPA1	prostate transmembrane protein%2C androgen induced 1%2C transcript variant X1 && sp|Q969W9|PMEPA_HUMAN Protein TMEPAI OS=Homo sapiens OX=9606 GN=PMEPA1 PE=1 SV=1 && -
100055816	CHH	intron	LOC100055816	olfactory receptor 10R2-like && sp|Q8NGX6|O10R2_HUMAN Olfactory receptor 10R2 OS=Homo sapiens OX=9606 GN=OR10R2 PE=3 SV=3 && PF13853:Olfactory receptor
100055834	CG	intron	DTNB	dystrobrevin beta%2C transcript variant X3 && sp|O60941|DTNB_HUMAN Dystrobrevin beta OS=Homo sapiens OX=9606 GN=DTNB PE=1 SV=1 && PF09068:EF hand|PF09069:EF-hand|PF00569:Zinc finger, ZZ type
100055835	CG	intron,exon,intron	GRIP2	glutamate receptor interacting protein 2%2C transcript variant X3 && sp|Q9C0E4|GRIP2_HUMAN Glutamate receptor-interacting protein 2 OS=Homo sapiens OX=9606 GN=GRIP2 PE=1 SV=4 && -
100055841	CG	exon,utr5	PLA2G7	phospholipase A2 group VII%2C transcript variant X1 && sp|Q28017|PAFA_BOVIN Platelet-activating factor acetylhydrolase OS=Bos taurus OX=9913 GN=PLA2G7 PE=2 SV=1 && PF03403:Platelet-activating factor acetylhydrolase, isoform II
100055844	CG	intron	PHF24	PHD finger protein 24%2C transcript variant X3 && sp|Q9UPV7|PHF24_HUMAN PHD finger protein 24 OS=Homo sapiens OX=9606 GN=PHF24 PE=1 SV=2 && -
100055845	CG	TSS,utr5,exon	SFRP1	secreted frizzled related protein 1 && sp|Q8C4U3|SFRP1_MOUSE Secreted frizzled-related protein 1 OS=Mus musculus OX=10090 GN=Sfrp1 PE=1 SV=3 && PF01759:UNC-6/NTR/C345C module|PF01392:Fz domain
100055848	CG	intron,exon,intron	NEBL	nebulette%2C transcript variant X1 && sp|O76041|NEBL_HUMAN Nebulette OS=Homo sapiens OX=9606 GN=NEBL PE=1 SV=1 && -
100055863	CG	intron	LOC100055863	zinc finger protein 709%2C transcript variant X5 && sp|P17017|ZNF14_HUMAN Zinc finger protein 14 OS=Homo sapiens OX=9606 GN=ZNF14 PE=2 SV=3 && PF01352:KRAB box
100055871	CG	intron,exon,utr5	DEAF1	DEAF1%2C transcription factor%2C transcript variant X1 && sp|O88450|DEAF1_RAT Deformed epidermal autoregulatory factor 1 homolog OS=Rattus norvegicus OX=10116 GN=Deaf1 PE=1 SV=1 && PF01342:SAND domain
100055873	CG	TSS,utr5,exon,exon,intron	TSPAN7	tetraspanin 7 && sp|P41732|TSN7_HUMAN Tetraspanin-7 OS=Homo sapiens OX=9606 GN=TSPAN7 PE=1 SV=2 && PF00335:Tetraspanin family
100055880	CG	intron,intron	NRXN2	neurexin 2%2C transcript variant X1 && sp|Q63374|NRX2A_RAT Neurexin-2 OS=Rattus norvegicus OX=10116 GN=Nrxn2 PE=1 SV=3 && PF02210:Laminin G domain|PF01034:Syndecan domain
100055881	CG	intron,intron,intron,intron,intron	DNMT3A	DNA methyltransferase 3 alpha%2C transcript variant X9 && sp|O88508|DNM3A_MOUSE DNA (cytosine-5)-methyltransferase 3A OS=Mus musculus OX=10090 GN=Dnmt3a PE=1 SV=2 && -
100055881	CHH	intron	DNMT3A	DNA methyltransferase 3 alpha%2C transcript variant X9 && sp|O88508|DNM3A_MOUSE DNA (cytosine-5)-methyltransferase 3A OS=Mus musculus OX=10090 GN=Dnmt3a PE=1 SV=2 && -
100055895	CG	intron	FBXL5	F-box and leucine rich repeat protein 5%2C transcript variant X1 && sp|A2VE78|FBXL5_BOVIN F-box/LRR-repeat protein 5 OS=Bos taurus OX=9913 GN=FBXL5 PE=2 SV=1 && PF01814:Hemerythrin HHE cation binding domain|PF12937:F-box-like
100055898	CG	exon,utr5	TTLL4	tubulin tyrosine ligase like 4%2C transcript variant X1 && sp|Q14679|TTLL4_HUMAN Tubulin polyglutamylase TTLL4 OS=Homo sapiens OX=9606 GN=TTLL4 PE=1 SV=2 && PF03133:Tubulin-tyrosine ligase family
100055913	CG	intron	STK11	serine/threonine kinase 11%2C transcript variant X1 && sp|Q15831|STK11_HUMAN Serine/threonine-protein kinase STK11 OS=Homo sapiens OX=9606 GN=STK11 PE=1 SV=1 && PF00069:Protein kinase domain
100055915	CG	intron	CNIH3	cornichon family AMPA receptor auxiliary protein 3%2C transcript variant X1 && sp|Q8TBE1|CNIH3_HUMAN Protein cornichon homolog 3 OS=Homo sapiens OX=9606 GN=CNIH3 PE=1 SV=1 && -
100055921	CG	exon,utr5,TSS	ORC4	origin recognition complex subunit 4%2C transcript variant X5 && sp|Q5R6Z7|ORC4_PONAB Origin recognition complex subunit 4 OS=Pongo abelii OX=9601 GN=ORC4 PE=2 SV=1 && PF13191:AAA ATPase domain|PF14629:Origin recognition complex (ORC) subunit 4 C-terminus
100055928	CG	intron,intron,exon,utr5,intron	ADARB1	adenosine deaminase%2C RNA specific B1%2C transcript variant X1 && sp|Q91ZS8|RED1_MOUSE Double-stranded RNA-specific editase 1 OS=Mus musculus OX=10090 GN=Adarb1 PE=1 SV=1 && PF02137:Adenosine-deaminase (editase) domain|PF00035:Double-stranded RNA binding motif
100055931	CG	intron,exon,utr5,TSS	HSDL1	hydroxysteroid dehydrogenase like 1%2C transcript variant X3 && sp|A5PJF6|HSDL1_BOVIN Inactive hydroxysteroid dehydrogenase-like protein 1 OS=Bos taurus OX=9913 GN=HSDL1 PE=2 SV=1 && PF00106:short chain dehydrogenase
100055963	CG	intron	ATXN7	ataxin 7%2C transcript variant X5 && sp|O15265|ATX7_HUMAN Ataxin-7 OS=Homo sapiens OX=9606 GN=ATXN7 PE=1 SV=1 && PF08313:SCA7, zinc-binding domain
100055978	CG	intron,intron	LOC100055978	F-actin-monooxygenase MICAL2%2C transcript variant X1 && sp|F1MF74|MICA2_BOVIN [F-actin]-monooxygenase MICAL2 OS=Bos taurus OX=9913 GN=MICAL2 PE=3 SV=2 && -
100055978	CHG	intron	LOC100055978	F-actin-monooxygenase MICAL2%2C transcript variant X1 && sp|F1MF74|MICA2_BOVIN [F-actin]-monooxygenase MICAL2 OS=Bos taurus OX=9913 GN=MICAL2 PE=3 SV=2 && -
100055979	CG	intron	LOC100055979	- && sp|P0DPH7|TBA3C_HUMAN Tubulin alpha-3C chain OS=Homo sapiens OX=9606 GN=TUBA3C PE=1 SV=1 && PF03953:Tubulin C-terminal domain
100055990	CG	intron,exon,utr5	ZMYM3	zinc finger MYM-type containing 3%2C transcript variant X1 && sp|Q14202|ZMYM3_HUMAN Zinc finger MYM-type protein 3 OS=Homo sapiens OX=9606 GN=ZMYM3 PE=1 SV=2 && PF06467:MYM-type Zinc finger with FCS sequence motif|PF12012:Domain of unknown function (DUF3504)
100055994	CG	utr5,exon,exon,utr3	MID1IP1	MID1 interacting protein 1%2C transcript variant X2 && sp|Q9NPA3|M1IP1_HUMAN Mid1-interacting protein 1 OS=Homo sapiens OX=9606 GN=MID1IP1 PE=1 SV=1 && PF07084:Thyroid hormone-inducible hepatic protein Spot 14
100055997	CG	intron	TDRD12	tudor domain containing 12%2C transcript variant X1 && sp|Q587J7|TDR12_HUMAN Putative ATP-dependent RNA helicase TDRD12 OS=Homo sapiens OX=9606 GN=TDRD12 PE=2 SV=2 && PF00567:Tudor domain|PF00270:DEAD/DEAH box helicase
100055998	CG	intron,exon,utr5	UBE2S	ubiquitin conjugating enzyme E2 S && sp|Q1RML1|UBE2S_BOVIN Ubiquitin-conjugating enzyme E2 S OS=Bos taurus OX=9913 GN=UBE2S PE=2 SV=2 && PF00179:Ubiquitin-conjugating enzyme
100056000	CG	exon,utr5,intron,intron	CD82	CD82 molecule%2C transcript variant X1 && sp|P27701|CD82_HUMAN CD82 antigen OS=Homo sapiens OX=9606 GN=CD82 PE=1 SV=1 && PF00335:Tetraspanin family
100056004	CG	TSS,utr5,exon,intron	THOC7	THO complex 7%2C transcript variant X1 && sp|Q3SZ60|THOC7_BOVIN THO complex subunit 7 homolog OS=Bos taurus OX=9913 GN=THOC7 PE=2 SV=1 && PF05615:Tho complex subunit 7
100056017	CG	intron	WNT5B	Wnt family member 5B && sp|Q5NVK2|WNT5B_PONAB Protein Wnt-5b OS=Pongo abelii OX=9601 GN=WNT5B PE=2 SV=1 && PF00110:wnt family
100056019	CG	utr5,exon	TBX3	T-box 3%2C transcript variant X1 && sp|O15119|TBX3_HUMAN T-box transcription factor TBX3 OS=Homo sapiens OX=9606 GN=TBX3 PE=1 SV=4 && -
100056027	CG	intron	CPT1C	carnitine palmitoyltransferase 1C%2C transcript variant X3 && sp|Q8TCG5|CPT1C_HUMAN Carnitine O-palmitoyltransferase 1, brain isoform OS=Homo sapiens OX=9606 GN=CPT1C PE=1 SV=1 && -
100056029	CG	TSS,exon,utr5,intron	NONO	non-POU domain containing octamer binding%2C transcript variant X1 && sp|Q15233|NONO_HUMAN Non-POU domain-containing octamer-binding protein OS=Homo sapiens OX=9606 GN=NONO PE=1 SV=4 && PF08075:NOPS (NUC059) domain|PF00076:RNA recognition motif. (a.k.a. RRM, RBD, or RNP domain)
100056037	CG	intron	IL11	interleukin 11%2C transcript variant X1 && sp|P20809|IL11_HUMAN Interleukin-11 OS=Homo sapiens OX=9606 GN=IL11 PE=1 SV=1 && PF07400:Interleukin 11
100056038	CG	utr3,exon,intron	BAHCC1	BAH domain and coiled-coil containing 1%2C transcript variant X1 && sp|Q9P281|BAHC1_HUMAN BAH and coiled-coil domain-containing protein 1 OS=Homo sapiens OX=9606 GN=BAHCC1 PE=1 SV=4 && -
100056043	CG	intron,utr5,exon	UBP1	upstream binding protein 1%2C transcript variant X2 && sp|Q9NZI7|UBIP1_HUMAN Upstream-binding protein 1 OS=Homo sapiens OX=9606 GN=UBP1 PE=1 SV=1 && PF04516:CP2 transcription factor|PF18016:SAM domain (Sterile alpha motif)
100056049	CG	intron	LOC100056049	integrin beta-2 && sp|Q5VI41|ITB2_CAPHI Integrin beta-2 OS=Capra hircus OX=9925 GN=ITGB2 PE=2 SV=1 && PF07965:Integrin beta tail domain|PF17205:Integrin plexin domain|PF00362:Integrin beta chain VWA domain
100056055	CG	intron	ST7	suppression of tumorigenicity 7%2C transcript variant X6 && sp|Q07DV5|ST7_AOTNA Suppressor of tumorigenicity 7 protein OS=Aotus nancymaae OX=37293 GN=ST7 PE=3 SV=1 && -
100056056	CHH	intron	NHEJ1	non-homologous end joining factor 1%2C transcript variant X2 && sp|Q9H9Q4|NHEJ1_HUMAN Non-homologous end-joining factor 1 OS=Homo sapiens OX=9606 GN=NHEJ1 PE=1 SV=1 && PF09302:XLF-Cernunnos, XRcc4-like factor, NHEJ component
100056057	CG	intron	PPM1H	protein phosphatase%2C Mg2+/Mn2+ dependent 1H%2C transcript variant X1 && sp|Q9ULR3|PPM1H_HUMAN Protein phosphatase 1H OS=Homo sapiens OX=9606 GN=PPM1H PE=1 SV=2 && PF00481:Protein phosphatase 2C
100056062	CG	exon	LOC100056062	MHC class I antigen 9.2%2C transcript variant X1 && sp|P13753|HA1B_BOVIN BOLA class I histocompatibility antigen, alpha chain BL3-7 OS=Bos taurus OX=9913 PE=2 SV=1 && PF07654:Immunoglobulin C1-set domain|PF06623:MHC_I C-terminus|PF00129:Class I Histocompatibility antigen, domains alpha 1 and 2
100056084	CG	intron,intron	YWHAB	tyrosine 3-monooxygenase/tryptophan 5-monooxygenase activation protein beta%2C transcript variant X1 && sp|P31946|1433B_HUMAN 14-3-3 protein beta/alpha OS=Homo sapiens OX=9606 GN=YWHAB PE=1 SV=3 && PF00244:14-3-3 protein
100056099	CG	utr5,exon,intron	LOC100056099	HLA class I histocompatibility antigen%2C alpha chain G%2C transcript variant X1 && sp|P30517|1C01_SAGOE Saoe class I histocompatibility antigen, C alpha chain OS=Saguinus oedipus OX=9490 PE=2 SV=1 && PF07654:Immunoglobulin C1-set domain|PF06623:MHC_I C-terminus|PF00129:Class I Histocompatibility antigen, domains alpha 1 and 2
100056101	CG	intron	BICD2	BICD cargo adaptor 2%2C transcript variant X1 && sp|Q921C5|BICD2_MOUSE Protein bicaudal D homolog 2 OS=Mus musculus OX=10090 GN=Bicd2 PE=1 SV=1 && -
100056106	CG	TSS,utr5,exon,intron	TAF1	TATA-box binding protein associated factor 1%2C transcript variant X1 && sp|Q80UV9|TAF1_MOUSE Transcription initiation factor TFIID subunit 1 OS=Mus musculus OX=10090 GN=Taf1 PE=1 SV=2 && PF12157:Protein of unknown function (DUF3591)|PF15288:Zinc knuckle|PF09247:TATA box-binding protein binding|PF00439:Bromodomain
100056107	CG	exon,utr5,TSS	FN3KRP	fructosamine 3 kinase related protein && sp|Q8K274|KT3K_MOUSE Ketosamine-3-kinase OS=Mus musculus OX=10090 GN=Fn3krp PE=1 SV=2 && PF03881:Fructosamine kinase
100056117	CG	exon,utr5,TSS	MAJIN	membrane anchored junction protein%2C transcript variant X3 && sp|Q9D992|MAJIN_MOUSE Membrane-anchored junction protein OS=Mus musculus OX=10090 GN=Majin PE=1 SV=2 && -
100056118	CG	intron	TXNDC11	thioredoxin domain containing 11%2C transcript variant X1 && sp|A4FUW8|TXD11_BOVIN Thioredoxin domain-containing protein 11 OS=Bos taurus OX=9913 GN=TXNDC11 PE=2 SV=1 && PF00085:Thioredoxin
100056119	CG	intron,exon,utr5,intron	ITSN2	intersectin 2%2C transcript variant X2 && sp|Q9NZM3|ITSN2_HUMAN Intersectin-2 OS=Homo sapiens OX=9606 GN=ITSN2 PE=1 SV=3 && PF00621:RhoGEF domain|PF14604:Variant SH3 domain|PF12763:Cytoskeletal-regulatory complex EF hand|PF00168:C2 domain|PF16652:Pleckstrin homology domain|PF00018:SH3 domain|PF07653:Variant SH3 domain
100056128	CG	intron,intron,intron	ITGB2	integrin subunit beta 2%2C transcript variant X1 && sp|Q5VI41|ITB2_CAPHI Integrin beta-2 OS=Capra hircus OX=9925 GN=ITGB2 PE=2 SV=1 && PF08725:Integrin beta cytoplasmic domain|PF00362:Integrin beta chain VWA domain|PF07965:Integrin beta tail domain|PF17205:Integrin plexin domain
100056129	CG	intron	TCF20	transcription factor 20%2C transcript variant X7 && sp|Q9UGU0|TCF20_HUMAN Transcription factor 20 OS=Homo sapiens OX=9606 GN=TCF20 PE=1 SV=3 && PF13771:PHD-like zinc-binding domain
100056131	CG	intron,intron,intron,intron,intron,intron,intron,intron,intron,intron,exon,utr5,intron,intron	GSE1	Gse1 coiled-coil protein%2C transcript variant X1 && sp|Q14687|GSE1_HUMAN Genetic suppressor element 1 OS=Homo sapiens OX=9606 GN=GSE1 PE=1 SV=3 && -
100056141	CG	exon,utr5,intron	RNF2	ring finger protein 2 && sp|Q9CQJ4|RING2_MOUSE E3 ubiquitin-protein ligase RING2 OS=Mus musculus OX=10090 GN=Rnf2 PE=1 SV=1 && PF13923:Zinc finger, C3HC4 type (RING finger)|PF16207:RAWUL domain RING finger- and WD40-associated ubiquitin-like
100056145	CG	intron	FGD3	FYVE%2C RhoGEF and PH domain containing 3%2C transcript variant X3 && sp|Q5JSP0|FGD3_HUMAN FYVE, RhoGEF and PH domain-containing protein 3 OS=Homo sapiens OX=9606 GN=FGD3 PE=1 SV=1 && -
100056148	CG	intron	OGT	O-linked N-acetylglucosamine (GlcNAc) transferase%2C transcript variant X1 && sp|P81436|OGT1_RABIT UDP-N-acetylglucosamine--peptide N-acetylglucosaminyltransferase 110 kDa subunit OS=Oryctolagus cuniculus OX=9986 GN=OGT PE=1 SV=2 && PF00515:Tetratricopeptide repeat|PF13844:Glycosyl transferase family 41|PF13414:TPR repeat|PF13424:Tetratricopeptide repeat
100056151	CG	intron,exon,utr5	CD151	CD151 molecule (Raph blood group)%2C transcript variant X2 && sp|P48509|CD151_HUMAN CD151 antigen OS=Homo sapiens OX=9606 GN=CD151 PE=1 SV=3 && -
100056159	CG	intron	CEP131	centrosomal protein 131%2C transcript variant X1 && sp|Q9UPN4|CP131_HUMAN Centrosomal protein of 131 kDa OS=Homo sapiens OX=9606 GN=CEP131 PE=1 SV=3 && -
100056167	CG	exon,exon,TSS	LOC100056167	serine/threonine-protein phosphatase 4 regulatory subunit 1%2C transcript variant X1 && sp|Q8K2V1|PP4R1_MOUSE Serine/threonine-protein phosphatase 4 regulatory subunit 1 OS=Mus musculus OX=10090 GN=Ppp4r1 PE=1 SV=2 && PF15017:Putative WW-binding domain and destruction box
100056173	CG	exon,utr5,intron	TSPAN12	tetraspanin 12%2C transcript variant X2 && sp|Q29RH7|TSN12_BOVIN Tetraspanin-12 OS=Bos taurus OX=9913 GN=TSPAN12 PE=2 SV=1 && PF00335:Tetraspanin family
100056174	CG	intron	SYT14	synaptotagmin 14%2C transcript variant X3 && sp|Q8NB59|SYT14_HUMAN Synaptotagmin-14 OS=Homo sapiens OX=9606 GN=SYT14 PE=1 SV=2 && PF00168:C2 domain
100056177	CHH	intron	COPB1	coatomer protein complex subunit beta 1%2C transcript variant X1 && sp|A0JN39|COPB_BOVIN Coatomer subunit beta OS=Bos taurus OX=9913 GN=COPB1 PE=1 SV=1 && PF01602:Adaptin N terminal region|PF14806:Coatomer beta subunit appendage platform|PF07718:Coatomer beta C-terminal region
100056180	CG	exon,utr5,TSS,intron	NCALD	neurocalcin delta%2C transcript variant X2 && sp|P61602|NCALD_BOVIN Neurocalcin-delta OS=Bos taurus OX=9913 GN=NCALD PE=1 SV=2 && PF13499:EF-hand domain pair|PF00036:EF hand
100056195	CG	intron	ZRSR2	zinc finger CCCH-type%2C RNA binding motif and serine/arginine rich 2 && sp|Q15696|U2AFM_HUMAN U2 small nuclear ribonucleoprotein auxiliary factor 35 kDa subunit-related protein 2 OS=Homo sapiens OX=9606 GN=ZRSR2 PE=1 SV=2 && PF00642:Zinc finger C-x8-C-x5-C-x3-H type (and similar)
100056199	CG	exon,utr5,intron	ARHGAP5	Rho GTPase activating protein 5%2C transcript variant X4 && sp|Q13017|RHG05_HUMAN Rho GTPase-activating protein 5 OS=Homo sapiens OX=9606 GN=ARHGAP5 PE=1 SV=2 && PF16512:p190-A and -B Rho GAPs FF domain|PF01846:FF domain|PF00620:RhoGAP domain
100056200	CG	exon,intron	RHPN2	rhophilin Rho GTPase binding protein 2%2C transcript variant X2 && sp|Q8HXG3|RHPN2_CANLF Rhophilin-2 OS=Canis lupus familiaris OX=9615 GN=RHPN2 PE=2 SV=1 && PF02185:Hr1 repeat|PF03097:BRO1-like domain
100056203	CG	intron,intron,intron,intron	TSPAN18	tetraspanin 18%2C transcript variant X1 && sp|Q58CY8|TSN18_BOVIN Tetraspanin-18 OS=Bos taurus OX=9913 GN=TSPAN18 PE=2 SV=1 && -
100056208	CG	exon,intron	TINAGL1	tubulointerstitial nephritis antigen like 1%2C transcript variant X2 && sp|Q9GZM7|TINAL_HUMAN Tubulointerstitial nephritis antigen-like OS=Homo sapiens OX=9606 GN=TINAGL1 PE=1 SV=1 && PF00112:Papain family cysteine protease
100056209	CG	intron	CLCN6	chloride voltage-gated channel 6%2C transcript variant X1 && sp|P51797|CLCN6_HUMAN Chloride transport protein 6 OS=Homo sapiens OX=9606 GN=CLCN6 PE=1 SV=2 && -
100056210	CG	intron	TFAP2B	transcription factor AP-2 beta%2C transcript variant X1 && sp|Q76HI7|AP2B_CANLF Transcription factor AP-2-beta OS=Canis lupus familiaris OX=9615 GN=TFAP2B PE=2 SV=2 && -
100056210	CHH	intron	TFAP2B	transcription factor AP-2 beta%2C transcript variant X1 && sp|Q76HI7|AP2B_CANLF Transcription factor AP-2-beta OS=Canis lupus familiaris OX=9615 GN=TFAP2B PE=2 SV=2 && -
100056212	CG	utr5,exon,intron	RAB22A	RAB22A%2C member RAS oncogene family%2C transcript variant X3 && sp|Q9UL26|RB22A_HUMAN Ras-related protein Rab-22A OS=Homo sapiens OX=9606 GN=RAB22A PE=1 SV=2 && PF00071:Ras family
100056213	CG	intron,exon,utr5	MAMDC2	MAM domain containing 2%2C transcript variant X1 && sp|Q7Z304|MAMC2_HUMAN MAM domain-containing protein 2 OS=Homo sapiens OX=9606 GN=MAMDC2 PE=1 SV=3 && -
100056219	CG	intron,exon,intron	SLC2A9	solute carrier family 2 member 9%2C transcript variant X4 && sp|Q5RB09|GTR9_PONAB Solute carrier family 2, facilitated glucose transporter member 9 OS=Pongo abelii OX=9601 GN=SLC2A9 PE=2 SV=1 && PF00083:Sugar (and other) transporter
100056223	CG	exon,utr5	GLB1L	galactosidase beta 1 like%2C transcript variant X1 && sp|Q6UWU2|GLB1L_HUMAN Beta-galactosidase-1-like protein OS=Homo sapiens OX=9606 GN=GLB1L PE=2 SV=1 && -
100056226	CG	intron	RBM19	RNA binding motif protein 19%2C transcript variant X1 && sp|Q9Y4C8|RBM19_HUMAN Probable RNA-binding protein 19 OS=Homo sapiens OX=9606 GN=RBM19 PE=1 SV=3 && -
100056226	CHG	intron,exon,intron,exon	RBM19	RNA binding motif protein 19%2C transcript variant X1 && sp|Q9Y4C8|RBM19_HUMAN Probable RNA-binding protein 19 OS=Homo sapiens OX=9606 GN=RBM19 PE=1 SV=3 && -
100056239	CG	exon,utr5,TSS	MAPK12	mitogen-activated protein kinase 12 && sp|P53778|MK12_HUMAN Mitogen-activated protein kinase 12 OS=Homo sapiens OX=9606 GN=MAPK12 PE=1 SV=3 && PF00069:Protein kinase domain
100056240	CG	exon,utr5,intron	FANK1	fibronectin type III and ankyrin repeat domains 1%2C transcript variant X2 && sp|Q6B858|FANK1_BOVIN Fibronectin type 3 and ankyrin repeat domains protein 1 OS=Bos taurus OX=9913 GN=FANK1 PE=2 SV=2 && PF12796:Ankyrin repeats (3 copies)
100056248	CG	intron	TRH	thyrotropin releasing hormone%2C transcript variant X2 && sp|P20396|TRH_HUMAN Pro-thyrotropin-releasing hormone OS=Homo sapiens OX=9606 GN=TRH PE=1 SV=1 && -
100056251	CG	TSS,exon,utr5	PAQR8	progestin and adipoQ receptor family member 8%2C transcript variant X2 && sp|Q8TEZ7|PAQR8_HUMAN Membrane progestin receptor beta OS=Homo sapiens OX=9606 GN=PAQR8 PE=1 SV=1 && PF03006:Haemolysin-III related
100056253	CG	intron	VAPB	VAMP associated protein B and C%2C transcript variant X1 && sp|A2VDZ9|VAPB_BOVIN Vesicle-associated membrane protein-associated protein B OS=Bos taurus OX=9913 GN=VAPB PE=2 SV=1 && PF00635:MSP (Major sperm protein) domain
100056267	CG	intron	AZIN1	antizyme inhibitor 1%2C transcript variant X3 && sp|O14977|AZIN1_HUMAN Antizyme inhibitor 1 OS=Homo sapiens OX=9606 GN=AZIN1 PE=1 SV=2 && PF00278:Pyridoxal-dependent decarboxylase, C-terminal sheet domain|PF02784:Pyridoxal-dependent decarboxylase, pyridoxal binding domain
100056274	CG	intron,exon	TBC1D17	TBC1 domain family member 17 && sp|Q9HA65|TBC17_HUMAN TBC1 domain family member 17 OS=Homo sapiens OX=9606 GN=TBC1D17 PE=1 SV=2 && PF00566:Rab-GTPase-TBC domain|PF12068:Rab-binding domain (RBD)
100056276	CG	TSS,exon,utr5	IGBP1	immunoglobulin binding protein 1%2C transcript variant X3 && sp|P78318|IGBP1_HUMAN Immunoglobulin-binding protein 1 OS=Homo sapiens OX=9606 GN=IGBP1 PE=1 SV=1 && PF04177:TAP42-like family
100056278	CG	intron,exon,exon,utr5,intron	MAPK11	mitogen-activated protein kinase 11%2C transcript variant X4 && sp|Q9WUI1|MK11_MOUSE Mitogen-activated protein kinase 11 OS=Mus musculus OX=10090 GN=Mapk11 PE=1 SV=2 && PF00069:Protein kinase domain
100056281	CG	intron	DHX32	DEAH-box helicase 32 (putative)%2C transcript variant X1 && sp|Q7L7V1|DHX32_HUMAN Putative pre-mRNA-splicing factor ATP-dependent RNA helicase DHX32 OS=Homo sapiens OX=9606 GN=DHX32 PE=1 SV=1 && PF07717:Oligonucleotide/oligosaccharide-binding (OB)-fold|PF04408:Helicase associated domain (HA2)
100056284	CG	TSS,utr5,exon,exon,intron	LRP3	LDL receptor related protein 3%2C transcript variant X2 && sp|O88204|LRP3_RAT Low-density lipoprotein receptor-related protein 3 OS=Rattus norvegicus OX=10116 GN=Lrp3 PE=1 SV=1 && PF00057:Low-density lipoprotein receptor domain class A|PF00431:CUB domain
100056289	CG	intron	DRAXIN	dorsal inhibitory axon guidance protein && sp|P0C8S2|DRAXI_BOVIN Draxin OS=Bos taurus OX=9913 GN=DRAXIN PE=3 SV=1 && -
100056293	CG	exon	APCDD1L	APC down-regulated 1 like && sp|Q8NCL9|APCDL_HUMAN Protein APCDD1-like OS=Homo sapiens OX=9606 GN=APCDD1L PE=1 SV=1 && PF14921:Adenomatosis polyposis coli down-regulated 1
100056309	CG	intron,exon	LOC100056309	HLA class I histocompatibility antigen%2C B-15 alpha chain-like && sp|P16209|1A01_PANTR Patr class I histocompatibility antigen, A-2 alpha chain OS=Pan troglodytes OX=9598 PE=2 SV=1 && PF07654:Immunoglobulin C1-set domain|PF06623:MHC_I C-terminus|PF00129:Class I Histocompatibility antigen, domains alpha 1 and 2
100056330	CG	intron	GLB1	galactosidase beta 1%2C transcript variant X3 && sp|O19015|BGAL_FELCA Beta-galactosidase OS=Felis catus OX=9685 GN=GLB1 PE=2 SV=1 && PF13364:Beta-galactosidase jelly roll domain|PF01301:Glycosyl hydrolases family 35
100056348	CHH	exon,utr5,intron,intron	SOX6	SRY-box 6%2C transcript variant X1 && sp|P35712|SOX6_HUMAN Transcription factor SOX-6 OS=Homo sapiens OX=9606 GN=SOX6 PE=1 SV=3 && PF00505:HMG (high mobility group) box
100056359	CG	intron,intron,intron,exon,utr5,TSS	METRNL	meteorin like%2C glial cell differentiation regulator && sp|Q641Q3|METRL_HUMAN Meteorin-like protein OS=Homo sapiens OX=9606 GN=METRNL PE=2 SV=1 && -
100056367	CG	intron	PRDM11	PR/SET domain 11%2C transcript variant X3 && sp|Q9NQV5|PRD11_HUMAN PR domain-containing protein 11 OS=Homo sapiens OX=9606 GN=PRDM11 PE=1 SV=2 && -
100056368	CG	intron	NAALADL1	N-acetylated alpha-linked acidic dipeptidase like 1%2C transcript variant X2 && sp|Q9UQQ1|NALDL_HUMAN Aminopeptidase NAALADL1 OS=Homo sapiens OX=9606 GN=NAALADL1 PE=1 SV=2 && PF04253:Transferrin receptor-like dimerisation domain|PF02225:PA domain|PF04389:Peptidase family M28
100056376	CG	intron,exon,utr5	FBXO6	F-box protein 6%2C transcript variant X2 && sp|Q3SX24|FBX6_BOVIN F-box only protein 6 OS=Bos taurus OX=9913 GN=FBXO6 PE=2 SV=1 && -
100056379	CG	utr5,exon	NPEPL1	aminopeptidase like 1%2C transcript variant X1 && sp|Q8NDH3|PEPL1_HUMAN Probable aminopeptidase NPEPL1 OS=Homo sapiens OX=9606 GN=NPEPL1 PE=1 SV=3 && -
100056385	CG	intron	SPEG	SPEG complex locus%2C transcript variant X3 && sp|Q15772|SPEG_HUMAN Striated muscle preferentially expressed protein kinase OS=Homo sapiens OX=9606 GN=SPEG PE=1 SV=4 && PF00069:Protein kinase domain|PF07679:Immunoglobulin I-set domain|PF16650:Unstructured region on SPEG complex protein
100056391	CG	intron,exon,intron	MHCX1	MHC class I heavy chain%2C transcript variant X1 && sp|P30388|1OKO_GORGO Class I histocompatibility antigen, Gogo-OKO alpha chain OS=Gorilla gorilla gorilla OX=9595 PE=2 SV=1 && PF00129:Class I Histocompatibility antigen, domains alpha 1 and 2|PF07654:Immunoglobulin C1-set domain
100056410	CG	utr5,exon	CADPS	calcium dependent secretion activator%2C transcript variant X1 && sp|Q80TJ1|CAPS1_MOUSE Calcium-dependent secretion activator 1 OS=Mus musculus OX=10090 GN=Cadps PE=1 SV=3 && PF00169:PH domain|PF06292:Domain of Unknown Function (DUF1041)
100056413	CG	intron	KIF5C	kinesin family member 5C%2C transcript variant X2 && sp|O60282|KIF5C_HUMAN Kinesin heavy chain isoform 5C OS=Homo sapiens OX=9606 GN=KIF5C PE=1 SV=1 && PF00225:Kinesin motor domain
100056414	CG	intron	VEPH1	ventricular zone expressed PH domain containing 1%2C transcript variant X2 && sp|Q14D04|MELT_HUMAN Ventricular zone-expressed PH domain-containing protein homolog 1 OS=Homo sapiens OX=9606 GN=VEPH1 PE=1 SV=1 && PF00169:PH domain
100056440	CG	exon,utr5,TSS	PDZD11	PDZ domain containing 11%2C transcript variant X1 && sp|Q9CZG9|PDZ11_MOUSE PDZ domain-containing protein 11 OS=Mus musculus OX=10090 GN=Pdzd11 PE=1 SV=1 && PF00595:PDZ domain
100056441	CG	intron,exon,utr3,exon,utr3	B3GNTL1	UDP-GlcNAc_betaGal beta-1%2C3-N-acetylglucosaminyltransferase like 1%2C transcript variant X5 && sp|Q67FW5|B3GNL_HUMAN UDP-GlcNAc:betaGal beta-1,3-N-acetylglucosaminyltransferase-like protein 1 OS=Homo sapiens OX=9606 GN=B3GNTL1 PE=2 SV=2 && -
100056449	CHG	intron	ZNF579	zinc finger protein 579 && sp|Q80VM4|ZN579_MOUSE Zinc finger protein 579 OS=Mus musculus OX=10090 GN=Znf579 PE=1 SV=1 && -
100056459	CG	exon,utr5,intron,intron	LYPD6B	LY6/PLAUR domain containing 6B%2C transcript variant X6 && sp|Q8NI32|LPD6B_HUMAN Ly6/PLAUR domain-containing protein 6B OS=Homo sapiens OX=9606 GN=LYPD6B PE=1 SV=1 && PF16975:Ly6/PLAUR domain-containing protein 6, Lypd6
100056459	CHH	intron	LYPD6B	LY6/PLAUR domain containing 6B%2C transcript variant X6 && sp|Q8NI32|LPD6B_HUMAN Ly6/PLAUR domain-containing protein 6B OS=Homo sapiens OX=9606 GN=LYPD6B PE=1 SV=1 && PF16975:Ly6/PLAUR domain-containing protein 6, Lypd6
100056461	CG	intron	DISP3	dispatched RND transporter family member 3%2C transcript variant X1 && sp|Q9P2K9|DISP3_HUMAN Protein dispatched homolog 3 OS=Homo sapiens OX=9606 GN=DISP3 PE=2 SV=2 && -
100056464	CG	TSS,exon,utr5,intron,intron,intron	LOC100056464	guanine nucleotide-binding protein G(s) subunit alpha%2C transcript variant X1 && sp|P63092|GNAS2_HUMAN Guanine nucleotide-binding protein G(s) subunit alpha isoforms short OS=Homo sapiens OX=9606 GN=GNAS PE=1 SV=1 && PF00503:G-protein alpha subunit
100056469	CG	intron	ZMAT4	zinc finger matrin-type 4%2C transcript variant X1 && sp|Q9H898|ZMAT4_HUMAN Zinc finger matrin-type protein 4 OS=Homo sapiens OX=9606 GN=ZMAT4 PE=1 SV=1 && PF12874:Zinc-finger of C2H2 type|PF12171:Zinc-finger double-stranded RNA-binding
100056470	CG	exon,utr5,intron	FAM107B	family with sequence similarity 107 member B%2C transcript variant X1 && sp|Q9H098|F107B_HUMAN Protein FAM107B OS=Homo sapiens OX=9606 GN=FAM107B PE=1 SV=1 && PF06625:Protein of unknown function (DUF1151)
100056472	CG	intron	S100P	S100 calcium binding protein P && sp|P25815|S100P_HUMAN Protein S100-P OS=Homo sapiens OX=9606 GN=S100P PE=1 SV=2 && PF01023:S-100/ICaBP type calcium binding domain
100056475	CG	exon,utr5,TSS	G0S2	G0/G1 switch 2 && sp|Q61585|G0S2_MOUSE G0/G1 switch protein 2 OS=Mus musculus OX=10090 GN=G0s2 PE=1 SV=1 && PF15103:G0/G1 switch protein 2
100056481	CG	intron,exon,utr5	SLC8B1	solute carrier family 8 member B1%2C transcript variant X2 && sp|Q6J4K2|NCLX_HUMAN Mitochondrial sodium/calcium exchanger protein OS=Homo sapiens OX=9606 GN=SLC8B1 PE=1 SV=2 && -
100056484	CG	intron	LOC100056484	zinc finger protein 709 && sp|Q8TBZ8|ZN564_HUMAN Zinc finger protein 564 OS=Homo sapiens OX=9606 GN=ZNF564 PE=1 SV=1 && -
100056490	CG	intron	TBCD	tubulin folding cofactor D%2C transcript variant X2 && sp|Q28205|TBCD_BOVIN Tubulin-specific chaperone D OS=Bos taurus OX=9913 GN=TBCD PE=1 SV=1 && PF12612:Tubulin folding cofactor D C terminal
100056491	CG	exon,utr5	SBF1	SET binding factor 1%2C transcript variant X1 && sp|O95248|MTMR5_HUMAN Myotubularin-related protein 5 OS=Homo sapiens OX=9606 GN=SBF1 PE=1 SV=4 && PF02141:DENN (AEX-3) domain|PF03456:uDENN domain|PF02893:GRAM domain|PF12335:Myotubularin protein|PF00169:PH domain|PF06602:Myotubularin-like phosphatase domain
100056500	CG	intron	CA10	carbonic anhydrase 10 && sp|Q9NS85|CAH10_HUMAN Carbonic anhydrase-related protein 10 OS=Homo sapiens OX=9606 GN=CA10 PE=2 SV=1 && PF00194:Eukaryotic-type carbonic anhydrase
100056501	CG	intron,exon,intron,intron	CLEC16A	C-type lectin domain containing 16A%2C transcript variant X7 && sp|Q2KHT3|CL16A_HUMAN Protein CLEC16A OS=Homo sapiens OX=9606 GN=CLEC16A PE=1 SV=2 && PF09758:Uncharacterised conserved protein
100056508	CG	exon,utr3	SAMD4A	sterile alpha motif domain containing 4A%2C transcript variant X9 && sp|Q9UPU9|SMAG1_HUMAN Protein Smaug homolog 1 OS=Homo sapiens OX=9606 GN=SAMD4A PE=1 SV=3 && PF00536:SAM domain (Sterile alpha motif)
100056511	CG	intron	FRMD4A	FERM domain containing 4A && sp|Q8BIE6|FRM4A_MOUSE FERM domain-containing protein 4A OS=Mus musculus OX=10090 GN=Frmd4a PE=1 SV=2 && PF09380:FERM C-terminal PH-like domain|PF09379:FERM N-terminal domain|PF11819:Domain of unknown function (DUF3338)|PF00373:FERM central domain
100056513	CG	exon,utr3	LOC100056513	MORF4 family-associated protein 1%2C transcript variant X1 && sp|Q5M820|MOFA1_RAT MORF4 family-associated protein 1 OS=Rattus norvegicus OX=10116 GN=Mrfap1 PE=1 SV=1 && PF15155:MORF4 family-associated protein1
100056538	CG	exon	ADAMTS17	ADAM metallopeptidase with thrombospondin type 1 motif 17%2C transcript variant X1 && sp|Q8TE56|ATS17_HUMAN A disintegrin and metalloproteinase with thrombospondin motifs 17 OS=Homo sapiens OX=9606 GN=ADAMTS17 PE=2 SV=2 && -
100056546	CG	intron,intron	CIITA	class II major histocompatibility complex transactivator%2C transcript variant X2 && sp|P33076|C2TA_HUMAN MHC class II transactivator OS=Homo sapiens OX=9606 GN=CIITA PE=1 SV=3 && PF17776:NLRC4 helical domain HD2|PF05729:NACHT domain
100056548	CG	TSS,utr5,exon	PLXND1	plexin D1 && sp|Q9Y4D7|PLXD1_HUMAN Plexin-D1 OS=Homo sapiens OX=9606 GN=PLXND1 PE=1 SV=3 && PF17960:TIG domain|PF01437:Plexin repeat|PF01833:IPT/TIG domain|PF08337:Plexin cytoplasmic RasGAP domain|PF01403:Sema domain
100056551	CG	exon,utr5,intron	SPOPL	speckle type BTB/POZ protein like%2C transcript variant X4 && sp|Q6IQ16|SPOPL_HUMAN Speckle-type POZ protein-like OS=Homo sapiens OX=9606 GN=SPOPL PE=1 SV=1 && -
100056552	CG	intron	SESN2	sestrin 2 && sp|P58004|SESN2_HUMAN Sestrin-2 OS=Homo sapiens OX=9606 GN=SESN2 PE=1 SV=1 && PF04636:PA26 p53-induced protein (sestrin)
100056560	CG	TSS,exon,utr5,intron	KIAA0232	KIAA0232%2C transcript variant X6 && sp|Q92628|K0232_HUMAN Uncharacterized protein KIAA0232 OS=Homo sapiens OX=9606 GN=KIAA0232 PE=1 SV=5 && -
100056572	CG	exon,intron	TRIM40	tripartite motif containing 40%2C transcript variant X1 && sp|Q6P9F5|TRI40_HUMAN E3 ubiquitin ligase TRIM40 OS=Homo sapiens OX=9606 GN=TRIM40 PE=1 SV=3 && PF00097:Zinc finger, C3HC4 type (RING finger)
100056584	CG	utr5,exon,intron	FAM160B2	family with sequence similarity 160 member B2%2C transcript variant X2 && sp|Q80YR2|FHI2B_MOUSE FHF complex subunit HOOK interacting protein 2B OS=Mus musculus OX=10090 GN=Fhip2b PE=1 SV=2 && -
100056595	CG	utr5,exon	LYPD6	LY6/PLAUR domain containing 6%2C transcript variant X2 && sp|Q86Y78|LYPD6_HUMAN Ly6/PLAUR domain-containing protein 6 OS=Homo sapiens OX=9606 GN=LYPD6 PE=1 SV=1 && PF16975:Ly6/PLAUR domain-containing protein 6, Lypd6
100056610	CG	utr3,exon	GPA33	glycoprotein A33 && sp|Q99795|GPA33_HUMAN Cell surface A33 antigen OS=Homo sapiens OX=9606 GN=GPA33 PE=1 SV=1 && -
100056617	CG	TSS,exon,utr5,intron	TNFRSF11A	TNF receptor superfamily member 11a%2C transcript variant X3 && sp|Q9Y6Q6|TNR11_HUMAN Tumor necrosis factor receptor superfamily member 11A OS=Homo sapiens OX=9606 GN=TNFRSF11A PE=1 SV=1 && -
100056622	CG	exon,utr5,intron	ARHGEF6	Rac/Cdc42 guanine nucleotide exchange factor 6%2C transcript variant X5 && sp|Q15052|ARHG6_HUMAN Rho guanine nucleotide exchange factor 6 OS=Homo sapiens OX=9606 GN=ARHGEF6 PE=1 SV=2 && PF00169:PH domain|PF16615:Unstructured region one on RhoGEF 6 and 7|PF00307:Calponin homology (CH) domain|PF00621:RhoGEF domain|PF14604:Variant SH3 domain|PF16523:betaPIX coiled coil|PF16614:Unstructured region tw…
100056633	CHG	intron	CHRM3	cholinergic receptor muscarinic 3%2C transcript variant X1 && sp|P11483|ACM3_PIG Muscarinic acetylcholine receptor M3 OS=Sus scrofa OX=9823 GN=CHRM3 PE=3 SV=1 && PF00001:7 transmembrane receptor (rhodopsin family)
100056638	CG	exon	ZNHIT2	zinc finger HIT-type containing 2 && sp|Q2TBW5|ZNHI2_BOVIN Zinc finger HIT domain-containing protein 2 OS=Bos taurus OX=9913 GN=ZNHIT2 PE=2 SV=1 && -
100056653	CG	intron,intron,exon,utr5	AFAP1	actin filament associated protein 1%2C transcript variant X1 && sp|Q8N556|AFAP1_HUMAN Actin filament-associated protein 1 OS=Homo sapiens OX=9606 GN=AFAP1 PE=1 SV=2 && PF00169:PH domain
100056673	CG	intron,intron	SYAP1	synapse associated protein 1 && sp|Q96A49|SYAP1_HUMAN Synapse-associated protein 1 OS=Homo sapiens OX=9606 GN=SYAP1 PE=1 SV=1 && PF03909:BSD domain
100056692	CG	intron	SND1	staphylococcal nuclease and tudor domain containing 1 && sp|Q5REU4|SND1_PONAB Staphylococcal nuclease domain-containing protein 1 OS=Pongo abelii OX=9601 GN=SND1 PE=2 SV=1 && -
100056699	CG	intron,utr5,exon	RASAL1	RAS protein activator like 1%2C transcript variant X1 && sp|O95294|RASL1_HUMAN RasGAP-activating-like protein 1 OS=Homo sapiens OX=9606 GN=RASAL1 PE=1 SV=3 && PF00616:GTPase-activator protein for Ras-like GTPase|PF00168:C2 domain|PF00779:BTK motif|PF00169:PH domain
100056716	CG	intron	TXLNG	taxilin gamma && sp|Q9NUQ3|TXLNG_HUMAN Gamma-taxilin OS=Homo sapiens OX=9606 GN=TXLNG PE=1 SV=2 && PF09728:Myosin-like coiled-coil protein
100056724	CG	TSS,exon,utr5,intron	FAM49A	family with sequence similarity 49 member A%2C transcript variant X10 && sp|Q17QT7|CYRIA_BOVIN CYFIP-related Rac1 interactor A OS=Bos taurus OX=9913 GN=CYRIA PE=2 SV=1 && -
100056725	CG	utr5,exon,intron	EFCAB12	EF-hand calcium binding domain 12%2C transcript variant X2 && sp|Q95LL8|EFC12_MACFA EF-hand calcium-binding domain-containing protein 12 OS=Macaca fascicularis OX=9541 GN=EFCAB12 PE=2 SV=1 && -
100056735	CG	TSS,exon,utr5	APBA1	amyloid beta precursor protein binding family A member 1%2C transcript variant X2 && sp|Q02410|APBA1_HUMAN Amyloid-beta A4 precursor protein-binding family A member 1 OS=Homo sapiens OX=9606 GN=APBA1 PE=1 SV=3 && -
100056737	CG	intron,intron	TSPEAR	thrombospondin type laminin G domain and EAR repeats && sp|Q8WU66|TSEAR_HUMAN Thrombospondin-type laminin G domain and EAR repeat-containing protein OS=Homo sapiens OX=9606 GN=TSPEAR PE=2 SV=2 && -
100056739	CG	exon	FAM149A	family with sequence similarity 149 member A%2C transcript variant X1 && sp|Q8CFV2|F149A_MOUSE Protein FAM149A OS=Mus musculus OX=10090 GN=Fam149a PE=2 SV=1 && PF12516:Protein of unknown function (DUF3719)
100056757	CG	intron,exon,utr5	NARF	nuclear prelamin A recognition factor && sp|Q9UHQ1|NARF_HUMAN Nuclear prelamin A recognition factor OS=Homo sapiens OX=9606 GN=NARF PE=1 SV=1 && PF02906:Iron only hydrogenase large subunit, C-terminal domain|PF02256:Iron hydrogenase small subunit
100056764	CG	intron,exon	MAPK8IP1	mitogen-activated protein kinase 8 interacting protein 1%2C transcript variant X2 && sp|Q9WVI9|JIP1_MOUSE C-Jun-amino-terminal kinase-interacting protein 1 OS=Mus musculus OX=10090 GN=Mapk8ip1 PE=1 SV=2 && PF00640:Phosphotyrosine interaction domain (PTB/PID)|PF14604:Variant SH3 domain
100056774	CG	intron,exon	ELMO2	engulfment and cell motility 2%2C transcript variant X2 && sp|Q8BHL5|ELMO2_MOUSE Engulfment and cell motility protein 2 OS=Mus musculus OX=10090 GN=Elmo2 PE=1 SV=1 && PF16457:Pleckstrin homology domain|PF04727:ELMO/CED-12 family|PF11841:Domain of unknown function (DUF3361)
100056777	CG	intron	CDC123	cell division cycle 123 && sp|Q2YDG3|CD123_BOVIN Cell division cycle protein 123 homolog OS=Bos taurus OX=9913 GN=CDC123 PE=2 SV=1 && PF07065:D123
100056778	CG	intron,exon,utr5,TSS	DNAJA2	DnaJ heat shock protein family (Hsp40) member A2%2C transcript variant X3 && sp|O60884|DNJA2_HUMAN DnaJ homolog subfamily A member 2 OS=Homo sapiens OX=9606 GN=DNAJA2 PE=1 SV=1 && PF00684:DnaJ central domain|PF00226:DnaJ domain|PF01556:DnaJ C terminal domain
100056783	CG	intron,intron	NINJ2	ninjurin 2 && sp|Q9NZG7|NINJ2_HUMAN Ninjurin-2 OS=Homo sapiens OX=9606 GN=NINJ2 PE=1 SV=1 && PF04923:Ninjurin
100056807	CG	intron	ZMYND8	zinc finger MYND-type containing 8%2C transcript variant X10 && sp|Q9ULU4|PKCB1_HUMAN Protein kinase C-binding protein 1 OS=Homo sapiens OX=9606 GN=ZMYND8 PE=1 SV=2 && -
100056814	CG	intron,exon,utr3,intron,exon	MAGI2	membrane associated guanylate kinase%2C WW and PDZ domain containing 2%2C transcript variant X1 && sp|Q86UL8|MAGI2_HUMAN Membrane-associated guanylate kinase, WW and PDZ domain-containing protein 2 OS=Homo sapiens OX=9606 GN=MAGI2 PE=1 SV=3 && PF00595:PDZ domain|PF00625:Guanylate kinase|PF00397:WW domain|PF17820:PDZ domain|PF16663:Unstructured region on MAGI
100056821	CG	intron,intron,exon,utr5	TRPS1	transcriptional repressor GATA binding 1%2C transcript variant X8 && sp|Q9UHF7|TRPS1_HUMAN Zinc finger transcription factor Trps1 OS=Homo sapiens OX=9606 GN=TRPS1 PE=1 SV=2 && PF00320:GATA zinc finger
100056827	CG	intron	OGFOD3	2-oxoglutarate and iron dependent oxygenase domain containing 3%2C transcript variant X2 && sp|Q6PK18|OGFD3_HUMAN 2-oxoglutarate and iron-dependent oxygenase domain-containing protein 3 OS=Homo sapiens OX=9606 GN=OGFOD3 PE=1 SV=2 && PF13640:2OG-Fe(II) oxygenase superfamily
100056828	CG	intron	FAM20C	FAM20C%2C golgi associated secretory pathway kinase && sp|Q8IXL6|FA20C_HUMAN Extracellular serine/threonine protein kinase FAM20C OS=Homo sapiens OX=9606 GN=FAM20C PE=1 SV=2 && PF06702:Golgi casein kinase, C-terminal, Fam20
100056830	CG	intron,intron	CTBP2	C-terminal binding protein 2%2C transcript variant X5 && sp|P56545|CTBP2_HUMAN C-terminal-binding protein 2 OS=Homo sapiens OX=9606 GN=CTBP2 PE=1 SV=1 && PF00389:D-isomer specific 2-hydroxyacid dehydrogenase, catalytic domain|PF02826:D-isomer specific 2-hydroxyacid dehydrogenase, NAD binding domain
100056837	CG	exon,utr5	AHDC1	AT-hook DNA binding motif containing 1%2C transcript variant X8 && sp|Q5TGY3|AHDC1_HUMAN AT-hook DNA-binding motif-containing protein 1 OS=Homo sapiens OX=9606 GN=AHDC1 PE=1 SV=1 && PF15735:Domain of unknown function (DUF4683)
100056838	CG	intron,intron	CASZ1	castor zinc finger 1%2C transcript variant X3 && sp|Q86V15|CASZ1_HUMAN Zinc finger protein castor homolog 1 OS=Homo sapiens OX=9606 GN=CASZ1 PE=1 SV=4 && -
100056840	CG	intron,exon,utr5,intron	SULF2	sulfatase 2%2C transcript variant X1 && sp|Q8IWU5|SULF2_HUMAN Extracellular sulfatase Sulf-2 OS=Homo sapiens OX=9606 GN=SULF2 PE=1 SV=1 && PF12548:Sulfatase protein|PF00884:Sulfatase
100056844	CG	exon,intron	DHTKD1	dehydrogenase E1 and transketolase domain containing 1%2C transcript variant X1 && sp|Q5R7H0|DHTK1_PONAB Probable 2-oxoglutarate dehydrogenase E1 component DHKTD1, mitochondrial OS=Pongo abelii OX=9601 GN=DHTKD1 PE=2 SV=1 && -
100056845	CG	utr5,exon	BTC	betacellulin%2C transcript variant X2 && sp|P35070|BTC_HUMAN Probetacellulin OS=Homo sapiens OX=9606 GN=BTC PE=1 SV=1 && -
100056854	CG	intron	B4GALNT3	beta-1%2C4-N-acetyl-galactosaminyltransferase 3 && sp|Q6L9W6|B4GN3_HUMAN Beta-1,4-N-acetylgalactosaminyltransferase 3 OS=Homo sapiens OX=9606 GN=B4GALNT3 PE=1 SV=2 && -
100056879	CG	intron	GREB1	growth regulation by estrogen in breast cancer 1%2C transcript variant X1 && sp|Q4ZG55|GREB1_HUMAN Protein GREB1 OS=Homo sapiens OX=9606 GN=GREB1 PE=2 SV=1 && -
100056881	CG	intron,intron	MED12L	mediator complex subunit 12 like%2C transcript variant X2 && sp|Q86YW9|MD12L_HUMAN Mediator of RNA polymerase II transcription subunit 12-like protein OS=Homo sapiens OX=9606 GN=MED12L PE=1 SV=2 && -
100056885	CG	intron,intron,intron	DST	dystonin%2C transcript variant X13 && sp|Q03001|DYST_HUMAN Dystonin OS=Homo sapiens OX=9606 GN=DST PE=1 SV=4 && PF17902:SH3 domain|PF02187:Growth-Arrest-Specific Protein 2 Domain|PF18373:Spectrin like domain|PF00307:Calponin homology (CH) domain|PF00681:Plectin repeat|PF00435:Spectrin repeat|PF13499:EF-hand domain pair
100056888	CG	intron,intron	MAPK1IP1L	mitogen-activated protein kinase 1 interacting protein 1 like && - && PF15822:MAPK-interacting and spindle-stabilising protein-like
100056891	CG	intron	TBC1D15	TBC1 domain family member 15%2C transcript variant X2 && sp|Q8TC07|TBC15_HUMAN TBC1 domain family member 15 OS=Homo sapiens OX=9606 GN=TBC1D15 PE=1 SV=2 && PF12068:Rab-binding domain (RBD)|PF00566:Rab-GTPase-TBC domain
100056893	CG	TSS,utr5,exon	CCDC136	coiled-coil domain containing 136%2C transcript variant X1 && sp|Q96JN2|CC136_HUMAN Coiled-coil domain-containing protein 136 OS=Homo sapiens OX=9606 GN=CCDC136 PE=1 SV=3 && -
100056901	CG	intron	ELAVL3	ELAV like RNA binding protein 3%2C transcript variant X1 && sp|Q14576|ELAV3_HUMAN ELAV-like protein 3 OS=Homo sapiens OX=9606 GN=ELAVL3 PE=2 SV=3 && PF00076:RNA recognition motif. (a.k.a. RRM, RBD, or RNP domain)
100056902	CG	exon,utr5,intron	MAP7D3	MAP7 domain containing 3%2C transcript variant X1 && sp|Q8IWC1|MA7D3_HUMAN MAP7 domain-containing protein 3 OS=Homo sapiens OX=9606 GN=MAP7D3 PE=1 SV=2 && -
100056909	CHH	exon,intron	MED12	mediator complex subunit 12%2C transcript variant X10 && sp|Q93074|MED12_HUMAN Mediator of RNA polymerase II transcription subunit 12 OS=Homo sapiens OX=9606 GN=MED12 PE=1 SV=4 && PF12145:Eukaryotic Mediator 12 subunit domain|PF12144:Eukaryotic Mediator 12 catenin-binding domain|PF09497:Transcription mediator complex subunit Med12
100056914	CG	exon	BMP1	bone morphogenetic protein 1%2C transcript variant X1 && sp|P13497|BMP1_HUMAN Bone morphogenetic protein 1 OS=Homo sapiens OX=9606 GN=BMP1 PE=1 SV=2 && PF00431:CUB domain|PF01400:Astacin (Peptidase family M12A)|PF14670:Coagulation Factor Xa inhibitory site
100056923	CG	TSS,exon,utr5	PRIM2	DNA primase subunit 2%2C transcript variant X5 && sp|P49643|PRI2_HUMAN DNA primase large subunit OS=Homo sapiens OX=9606 GN=PRIM2 PE=1 SV=2 && PF04104:Eukaryotic and archaeal DNA primase, large subunit
100056924	CG	intron	STAU1	staufen double-stranded RNA binding protein 1%2C transcript variant X12 && sp|O95793|STAU1_HUMAN Double-stranded RNA-binding protein Staufen homolog 1 OS=Homo sapiens OX=9606 GN=STAU1 PE=1 SV=2 && PF00035:Double-stranded RNA binding motif|PF16482:Staufen C-terminal domain
100056926	CG	utr5,exon	SNX30	sorting nexin family member 30%2C transcript variant X1 && sp|Q5VWJ9|SNX30_HUMAN Sorting nexin-30 OS=Homo sapiens OX=9606 GN=SNX30 PE=1 SV=1 && -
100056932	CG	exon	LOC100056932	olfactory receptor 10AC1 && sp|Q8NH08|O10AC_HUMAN Olfactory receptor 10AC1 OS=Homo sapiens OX=9606 GN=OR10AC1 PE=3 SV=2 && PF13853:Olfactory receptor
100056934	CG	exon,utr5,intron	TRIP12	thyroid hormone receptor interactor 12%2C transcript variant X2 && sp|F1LP64|TRIPC_RAT E3 ubiquitin-protein ligase TRIP12 OS=Rattus norvegicus OX=10116 GN=Trip12 PE=1 SV=1 && PF00632:HECT-domain (ubiquitin-transferase)|PF02825:WWE domain
100056943	CG	TSS,exon,utr5	FHL1	four and a half LIM domains 1%2C transcript variant X4 && sp|Q13642|FHL1_HUMAN Four and a half LIM domains protein 1 OS=Homo sapiens OX=9606 GN=FHL1 PE=1 SV=4 && PF00412:LIM domain
100056953	CG	intron	DNAH14	dynein axonemal heavy chain 14%2C transcript variant X1 && sp|Q0VDD8|DYH14_HUMAN Dynein axonemal heavy chain 14 OS=Homo sapiens OX=9606 GN=DNAH14 PE=2 SV=3 && PF03028:Dynein heavy chain region D6 P-loop domain|PF12777:Microtubule-binding stalk of dynein motor|PF12780:P-loop containing dynein motor region D4|PF12774:Hydrolytic ATP binding site of dynein motor region|PF08393:Dynein heavy chain, N-t…
100056958	CG	intron	LSM14A	LSM14A%2C mRNA processing body assembly factor%2C transcript variant X2 && sp|Q8ND56|LS14A_HUMAN Protein LSM14 homolog A OS=Homo sapiens OX=9606 GN=LSM14A PE=1 SV=3 && PF12701:Scd6-like Sm domain|PF09532:FDF domain
100056959	CG	intron,exon,exon,utr5,TSS	CBX2	chromobox 2 && sp|Q14781|CBX2_HUMAN Chromobox protein homolog 2 OS=Homo sapiens OX=9606 GN=CBX2 PE=1 SV=2 && -
100056964	CG	intron	WDTC1	WD and tetratricopeptide repeats 1%2C transcript variant X2 && sp|Q8N5D0|WDTC1_HUMAN WD and tetratricopeptide repeats protein 1 OS=Homo sapiens OX=9606 GN=WDTC1 PE=1 SV=2 && PF00400:WD domain, G-beta repeat
100056971	CG	utr5,exon	AIRE	autoimmune regulator && sp|O43918|AIRE_HUMAN Autoimmune regulator OS=Homo sapiens OX=9606 GN=AIRE PE=1 SV=1 && PF01342:SAND domain|PF00628:PHD-finger|PF03172:HSR domain
100056984	CG	intron	ADAR	adenosine deaminase%2C RNA specific%2C transcript variant X1 && sp|P55265|DSRAD_HUMAN Double-stranded RNA-specific adenosine deaminase OS=Homo sapiens OX=9606 GN=ADAR PE=1 SV=4 && PF02295:Adenosine deaminase z-alpha domain|PF00035:Double-stranded RNA binding motif|PF02137:Adenosine-deaminase (editase) domain
100056993	CG	intron,exon,intron	SHANK3	SH3 and multiple ankyrin repeat domains 3%2C transcript variant X2 && sp|Q9BYB0|SHAN3_HUMAN SH3 and multiple ankyrin repeat domains protein 3 OS=Homo sapiens OX=9606 GN=SHANK3 PE=1 SV=3 && PF12796:Ankyrin repeats (3 copies)|PF07653:Variant SH3 domain|PF17820:PDZ domain
100056995	CG	exon,utr5	PNMA3	PNMA family member 3%2C transcript variant X1 && sp|Q9UL41|PNMA3_HUMAN Paraneoplastic antigen Ma3 OS=Homo sapiens OX=9606 GN=PNMA3 PE=1 SV=3 && PF14893:PNMA
100057007	CG	intron	KDF1	keratinocyte differentiation factor 1%2C transcript variant X1 && sp|Q8NAX2|KDF1_HUMAN Keratinocyte differentiation factor 1 OS=Homo sapiens OX=9606 GN=KDF1 PE=1 SV=2 && -
100057009	CHH	exon,utr5	KCNB1	potassium voltage-gated channel subfamily B member 1 && sp|O18868|KCNB1_PIG Potassium voltage-gated channel subfamily B member 1 OS=Sus scrofa OX=9823 GN=KCNB1 PE=2 SV=1 && PF03521:Kv2 voltage-gated K+ channel|PF02214:BTB/POZ domain|PF00520:Ion transport protein
100057011	CHG	intron	LOC100057011	disintegrin and metalloproteinase domain-containing protein 5%2C transcript variant X6 && sp|Q28483|ADAM5_MACFA Disintegrin and metalloproteinase domain-containing protein 5 OS=Macaca fascicularis OX=9541 GN=ADAM5 PE=1 SV=1 && PF01421:Reprolysin (M12B) family zinc metalloprotease|PF08516:ADAM cysteine-rich|PF01562:Reprolysin family propeptide|PF00200:Disintegrin
100057022	CG	intron,exon	EPOR	erythropoietin receptor%2C transcript variant X2 && sp|Q9MYZ9|EPOR_PIG Erythropoietin receptor OS=Sus scrofa OX=9823 GN=EPOR PE=2 SV=1 && PF09067:Erythropoietin receptor, ligand binding
100057047	CG	exon,utr5	DLST	dihydrolipoamide S-succinyltransferase%2C transcript variant X1 && sp|P11179|ODO2_BOVIN Dihydrolipoyllysine-residue succinyltransferase component of 2-oxoglutarate dehydrogenase complex, mitochondrial OS=Bos taurus OX=9913 GN=DLST PE=1 SV=2 && -
100057048	CG	intron	ICOSLG	inducible T cell costimulator ligand%2C transcript variant X1 && sp|O75144|ICOSL_HUMAN ICOS ligand OS=Homo sapiens OX=9606 GN=ICOSLG PE=1 SV=2 && -
100057049	CG	intron,intron	SFMBT2	Scm like with four mbt domains 2%2C transcript variant X4 && sp|Q5VUG0|SMBT2_HUMAN Scm-like with four MBT domains protein 2 OS=Homo sapiens OX=9606 GN=SFMBT2 PE=1 SV=1 && -
100057066	CG	TSS,exon,utr5,intron	LOC100057066	rho-related GTP-binding protein RhoG%2C transcript variant X2 && sp|P84097|RHOG_CRICR Rho-related GTP-binding protein RhoG OS=Cricetus cricetus OX=10034 GN=RHOG PE=2 SV=1 && -
100057079	CG	exon	ERICH6	glutamate rich 6%2C transcript variant X4 && sp|Q7L0X2|ERIP6_HUMAN Glutamate-rich protein 6 OS=Homo sapiens OX=9606 GN=ERICH6 PE=2 SV=1 && PF14977:FAM194 protein
100057080	CHH	intron	RB1	RB transcriptional corepressor 1%2C transcript variant X1 && sp|P06400|RB_HUMAN Retinoblastoma-associated protein OS=Homo sapiens OX=9606 GN=RB1 PE=1 SV=2 && PF01858:Retinoblastoma-associated protein A domain|PF08934:Rb C-terminal domain|PF11934:Domain of unknown function (DUF3452)|PF01857:Retinoblastoma-associated protein B domain
100057089	CG	intron	C26H21orf33	chromosome 26 C21orf33 homolog%2C transcript variant X2 && sp|A0A0B4J2D5|GAL3B_HUMAN Glutamine amidotransferase-like class 1 domain-containing protein 3B, mitochondrial OS=Homo sapiens OX=9606 GN=GATD3B PE=1 SV=1 && -
100057090	CG	intron,exon	PDLIM3	PDZ and LIM domain 3%2C transcript variant X1 && sp|Q6QGC0|PDLI3_PIG PDZ and LIM domain protein 3 OS=Sus scrofa OX=9823 GN=PDLIM3 PE=2 SV=1 && PF00595:PDZ domain|PF00412:LIM domain|PF15936:Domain of unknown function (DUF4749)
100057096	CG	exon	IQSEC3	IQ motif and Sec7 domain 3%2C transcript variant X4 && sp|Q9UPP2|IQEC3_HUMAN IQ motif and SEC7 domain-containing protein 3 OS=Homo sapiens OX=9606 GN=IQSEC3 PE=2 SV=3 && -
100057096	CHG	intron	IQSEC3	IQ motif and Sec7 domain 3%2C transcript variant X4 && sp|Q9UPP2|IQEC3_HUMAN IQ motif and SEC7 domain-containing protein 3 OS=Homo sapiens OX=9606 GN=IQSEC3 PE=2 SV=3 && -
100057096	CHH	exon,intron	IQSEC3	IQ motif and Sec7 domain 3%2C transcript variant X4 && sp|Q9UPP2|IQEC3_HUMAN IQ motif and SEC7 domain-containing protein 3 OS=Homo sapiens OX=9606 GN=IQSEC3 PE=2 SV=3 && -
100057098	CG	utr5,exon,intron	TBC1D30	TBC1 domain family member 30%2C transcript variant X1 && sp|Q9Y2I9|TBC30_HUMAN TBC1 domain family member 30 OS=Homo sapiens OX=9606 GN=TBC1D30 PE=1 SV=2 && -
100057106	CG	TSS,exon,utr5,intron	SLC9A6	solute carrier family 9 member A6%2C transcript variant X1 && sp|Q92581|SL9A6_HUMAN Sodium/hydrogen exchanger 6 OS=Homo sapiens OX=9606 GN=SLC9A6 PE=1 SV=2 && -
100057117	CG	intron,utr5,exon,intron	POLR3D	RNA polymerase III subunit D && sp|P05423|RPC4_HUMAN DNA-directed RNA polymerase III subunit RPC4 OS=Homo sapiens OX=9606 GN=POLR3D PE=1 SV=2 && PF05132:RNA polymerase III RPC4
100057123	CG	intron	YWHAQ	tyrosine 3-monooxygenase/tryptophan 5-monooxygenase activation protein theta && sp|Q3SZI4|1433T_BOVIN 14-3-3 protein theta OS=Bos taurus OX=9913 GN=YWHAQ PE=1 SV=1 && PF00244:14-3-3 protein
100057125	CG	intron,exon,utr5	PIGV	phosphatidylinositol glycan anchor biosynthesis class V%2C transcript variant X6 && sp|Q9NUD9|PIGV_HUMAN GPI mannosyltransferase 2 OS=Homo sapiens OX=9606 GN=PIGV PE=1 SV=1 && -
100057127	CG	intron,intron	ADGRB3	adhesion G protein-coupled receptor B3%2C transcript variant X1 && sp|O60242|AGRB3_HUMAN Adhesion G protein-coupled receptor B3 OS=Homo sapiens OX=9606 GN=ADGRB3 PE=1 SV=2 && PF16489:GPCR-Autoproteolysis INducing (GAIN) domain|PF00002:7 transmembrane receptor (Secretin family)|PF01825:GPCR proteolysis site, GPS, motif|PF02793:Hormone receptor domain|PF00090:Thrombospondin type 1 domain
100057130	CG	exon,utr5,intron	KIAA1958	KIAA1958%2C transcript variant X1 && sp|Q8N8K9|K1958_HUMAN Uncharacterized protein KIAA1958 OS=Homo sapiens OX=9606 GN=KIAA1958 PE=1 SV=1 && -
100057131	CG	exon,intron	TRAPPC10	trafficking protein particle complex 10%2C transcript variant X1 && sp|P48553|TPC10_HUMAN Trafficking protein particle complex subunit 10 OS=Homo sapiens OX=9606 GN=TRAPPC10 PE=1 SV=2 && PF12584:Trafficking protein particle complex subunit 10, TRAPPC10
100057134	CG	intron	PHTF2	putative homeodomain transcription factor 2%2C transcript variant X1 && sp|Q8N3S3|PHTF2_HUMAN Protein PHTF2 OS=Homo sapiens OX=9606 GN=PHTF2 PE=2 SV=2 && PF12129:Male germ-cell putative homeodomain transcription factor
100057139	CG	exon,utr5,TSS	WIF1	WNT inhibitory factor 1 && sp|Q9Y5W5|WIF1_HUMAN Wnt inhibitory factor 1 OS=Homo sapiens OX=9606 GN=WIF1 PE=1 SV=3 && PF02019:WIF domain
100057156	CG	exon,utr5,intron,exon,utr5,TSS	GPC4	glypican 4 && sp|O75487|GPC4_HUMAN Glypican-4 OS=Homo sapiens OX=9606 GN=GPC4 PE=1 SV=4 && PF01153:Glypican
100057158	CG	intron	ABRAXAS2	abraxas 2%2C BRISC complex subunit && sp|Q15018|ABRX2_HUMAN BRISC complex subunit Abraxas 2 OS=Homo sapiens OX=9606 GN=ABRAXAS2 PE=1 SV=2 && -
100057165	CG	intron	FHIT	fragile histidine triad%2C transcript variant X5 && sp|Q1KZG4|FHIT_BOVIN Bis(5'-adenosyl)-triphosphatase OS=Bos taurus OX=9913 GN=FHIT PE=2 SV=1 && PF01230:HIT domain
100057170	CG	intron,intron,intron	AGPAT3	1-acylglycerol-3-phosphate O-acyltransferase 3%2C transcript variant X2 && sp|Q9NRZ7|PLCC_HUMAN 1-acyl-sn-glycerol-3-phosphate acyltransferase gamma OS=Homo sapiens OX=9606 GN=AGPAT3 PE=1 SV=1 && -
100057178	CHG	exon,utr5	NPPC	natriuretic peptide C && sp|P55207|ANFC_RAT C-type natriuretic peptide OS=Rattus norvegicus OX=10116 GN=Nppc PE=2 SV=1 && PF00212:Atrial natriuretic peptide
100057180	CG	exon	LEMD3	LEM domain containing 3%2C transcript variant X1 && sp|Q9Y2U8|MAN1_HUMAN Inner nuclear membrane protein Man1 OS=Homo sapiens OX=9606 GN=LEMD3 PE=1 SV=2 && PF09402:Man1-Src1p-C-terminal domain|PF03020:LEM domain
100057186	CG	intron,exon,utr5,TSS	EFNA3	ephrin A3%2C transcript variant X1 && sp|P52797|EFNA3_HUMAN Ephrin-A3 OS=Homo sapiens OX=9606 GN=EFNA3 PE=1 SV=1 && PF00812:Ephrin
100057188	CG	intron,exon,utr5	LOC100057188	integrator complex subunit 6-like%2C transcript variant X1 && sp|Q5JSJ4|INT6L_HUMAN Integrator complex subunit 6-like OS=Homo sapiens OX=9606 GN=INTS6L PE=1 SV=1 && PF15300:INTS6/SAGE1/DDX26B/CT45 C-terminus|PF13519:von Willebrand factor type A domain
100057199	CG	intron	CXHXorf38	chromosome X CXorf38 homolog && sp|Q8TB03|CX038_HUMAN Uncharacterized protein CXorf38 OS=Homo sapiens OX=9606 GN=CXorf38 PE=1 SV=1 && PF15112:Domain of unknown function (DUF4559)
100057200	CG	intron	DNAJC17	DnaJ heat shock protein family (Hsp40) member C17 && sp|Q2KI83|DJC17_BOVIN DnaJ homolog subfamily C member 17 OS=Bos taurus OX=9913 GN=DNAJC17 PE=2 SV=1 && PF00076:RNA recognition motif. (a.k.a. RRM, RBD, or RNP domain)|PF00226:DnaJ domain
100057201	CG	intron	PDCD2L	programmed cell death 2 like%2C transcript variant X2 && sp|Q9BRP1|PDD2L_HUMAN Programmed cell death protein 2-like OS=Homo sapiens OX=9606 GN=PDCD2L PE=1 SV=1 && PF04194:Programmed cell death protein 2, C-terminal putative domain
100057213	CG	intron,utr5,exon	MEST	mesoderm specific transcript%2C transcript variant X4 && sp|Q5EB52|MEST_HUMAN Mesoderm-specific transcript homolog protein OS=Homo sapiens OX=9606 GN=MEST PE=1 SV=2 && PF00561:alpha/beta hydrolase fold
100057215	CG	intron,exon,exon,intron	CHRNG	cholinergic receptor nicotinic gamma subunit%2C transcript variant X2 && sp|P13536|ACHG_BOVIN Acetylcholine receptor subunit gamma OS=Bos taurus OX=9913 GN=CHRNG PE=2 SV=1 && -
100057220	CG	TSS,utr5,exon,intron	ZFAND1	zinc finger AN1-type containing 1%2C transcript variant X2 && sp|Q8TCF1|ZFAN1_HUMAN AN1-type zinc finger protein 1 OS=Homo sapiens OX=9606 GN=ZFAND1 PE=1 SV=1 && PF01428:AN1-like Zinc finger
100057222	CG	intron	TSPAN6	tetraspanin 6%2C transcript variant X2 && sp|Q5RAS5|TSN6_PONAB Tetraspanin-6 OS=Pongo abelii OX=9601 GN=TSPAN6 PE=2 SV=1 && PF00335:Tetraspanin family
100057243	CG	intron	UBE4B	ubiquitination factor E4B%2C transcript variant X1 && sp|O95155|UBE4B_HUMAN Ubiquitin conjugation factor E4 B OS=Homo sapiens OX=9606 GN=UBE4B PE=1 SV=1 && PF04564:U-box domain|PF10408:Ubiquitin elongating factor core
100057250	CG	utr5,exon,exon	TRHDE	thyrotropin releasing hormone degrading enzyme%2C transcript variant X1 && sp|Q9UKU6|TRHDE_HUMAN Thyrotropin-releasing hormone-degrading ectoenzyme OS=Homo sapiens OX=9606 GN=TRHDE PE=2 SV=1 && PF11838:ERAP1-like C-terminal domain|PF17900:Peptidase M1 N-terminal domain|PF01433:Peptidase family M1 domain
100057272	CG	exon,utr5,intron	CCDC127	coiled-coil domain containing 127%2C transcript variant X2 && sp|Q96BQ5|CC127_HUMAN Coiled-coil domain-containing protein 127 OS=Homo sapiens OX=9606 GN=CCDC127 PE=1 SV=1 && -
100057280	CG	intron	ENGASE	endo-beta-N-acetylglucosaminidase%2C transcript variant X1 && sp|Q8NFI3|ENASE_HUMAN Cytosolic endo-beta-N-acetylglucosaminidase OS=Homo sapiens OX=9606 GN=ENGASE PE=1 SV=1 && PF03644:Glycosyl hydrolase family 85
100057282	CG	TSS,utr5,exon	EHBP1L1	EH domain binding protein 1 like 1%2C transcript variant X1 && sp|Q99MS7|EH1L1_MOUSE EH domain-binding protein 1-like protein 1 OS=Mus musculus OX=10090 GN=Ehbp1l1 PE=1 SV=1 && PF12130:Bivalent Mical/EHBP Rab binding domain|PF10358:N-terminal C2 in EEIG1 and EHBP1 proteins|PF00307:Calponin homology (CH) domain
100057295	CG	utr3,exon	RSBN1L	round spermatid basic protein 1 like && sp|Q6PCB5|RSBNL_HUMAN Lysine-specific demethylase RSBN1L OS=Homo sapiens OX=9606 GN=RSBN1L PE=1 SV=2 && -
100057306	CG	intron	SYTL4	synaptotagmin like 4%2C transcript variant X1 && sp|Q96C24|SYTL4_HUMAN Synaptotagmin-like protein 4 OS=Homo sapiens OX=9606 GN=SYTL4 PE=1 SV=2 && PF02318:FYVE-type zinc finger|PF00168:C2 domain
100057307	CG	TSS,exon,utr5,intron	DOCK6	dedicator of cytokinesis 6%2C transcript variant X1 && sp|Q8VDR9|DOCK6_MOUSE Dedicator of cytokinesis protein 6 OS=Mus musculus OX=10090 GN=Dock6 PE=1 SV=4 && PF14429:C2 domain in Dock180 and Zizimin proteins|PF06920:Dock homology region 2|PF11878:Domain of unknown function (DUF3398)
100057311	CG	intron,intron,exon,utr5	FASN	fatty acid synthase%2C transcript variant X5 && sp|P49327|FAS_HUMAN Fatty acid synthase OS=Homo sapiens OX=9606 GN=FASN PE=1 SV=3 && PF16197:Ketoacyl-synthetase C-terminal extension|PF02801:Beta-ketoacyl synthase, C-terminal domain|PF00975:Thioesterase domain|PF00109:Beta-ketoacyl synthase, N-terminal domain|PF00107:Zinc-binding dehydrogenase|PF00698:Acyl transferase domain|PF14765:Polyketide syn…
100057314	CG	intron	FAM53B	family with sequence similarity 53 member B && sp|Q14153|FA53B_HUMAN Protein FAM53B OS=Homo sapiens OX=9606 GN=FAM53B PE=1 SV=2 && -
100057325	CG	intron	GMDS	GDP-mannose 4%2C6-dehydratase && sp|O60547|GMDS_HUMAN GDP-mannose 4,6 dehydratase OS=Homo sapiens OX=9606 GN=GMDS PE=1 SV=1 && PF16363:GDP-mannose 4,6 dehydratase
100057336	CG	intron,intron	PTBP2	polypyrimidine tract binding protein 2%2C transcript variant X5 && sp|Q9UKA9|PTBP2_HUMAN Polypyrimidine tract-binding protein 2 OS=Homo sapiens OX=9606 GN=PTBP2 PE=1 SV=1 && PF00076:RNA recognition motif. (a.k.a. RRM, RBD, or RNP domain)|PF11835:RRM-like domain|PF13893:RNA recognition motif. (a.k.a. RRM, RBD, or RNP domain)
100057339	CG	exon,utr5,intron	MSRB3	methionine sulfoxide reductase B3%2C transcript variant X4 && sp|Q8BU85|MSRB3_MOUSE Methionine-R-sulfoxide reductase B3, mitochondrial OS=Mus musculus OX=10090 GN=Msrb3 PE=1 SV=2 && -
100057341	CG	intron,exon	SDF2L1	stromal cell derived factor 2 like 1 && sp|Q9HCN8|SDF2L_HUMAN Stromal cell-derived factor 2-like protein 1 OS=Homo sapiens OX=9606 GN=SDF2L1 PE=1 SV=2 && PF02815:MIR domain
100057347	CG	TSS,utr5,exon,intron	CSTF2	cleavage stimulation factor subunit 2%2C transcript variant X1 && sp|Q5RDA3|CSTF2_PONAB Cleavage stimulation factor subunit 2 OS=Pongo abelii OX=9601 GN=CSTF2 PE=2 SV=1 && PF14327:Hinge domain of cleavage stimulation factor subunit 2|PF14304:Transcription termination and cleavage factor C-terminal|PF00076:RNA recognition motif. (a.k.a. RRM, RBD, or RNP domain)
100057356	CG	exon,utr5,TSS	NCAPG2	non-SMC condensin II complex subunit G2%2C transcript variant X4 && sp|Q86XI2|CNDG2_HUMAN Condensin-2 complex subunit G2 OS=Homo sapiens OX=9606 GN=NCAPG2 PE=1 SV=1 && PF12422:Condensin II non structural maintenance of chromosomes subunit
100057358	CG	exon	ENAH	ENAH%2C actin regulator%2C transcript variant X2 && sp|Q8N8S7|ENAH_HUMAN Protein enabled homolog OS=Homo sapiens OX=9606 GN=ENAH PE=1 SV=2 && PF00568:WH1 domain|PF08776:VASP tetramerisation domain
100057360	CG	intron	SNX6	sorting nexin 6%2C transcript variant X2 && sp|Q5R613|SNX6_PONAB Sorting nexin-6 OS=Pongo abelii OX=9601 GN=SNX6 PE=2 SV=1 && PF09325:Vps5 C terminal like|PF00787:PX domain
100057376	CG	exon,utr5,TSS	KCTD3	potassium channel tetramerization domain containing 3%2C transcript variant X1 && sp|Q9Y597|KCTD3_HUMAN BTB/POZ domain-containing protein KCTD3 OS=Homo sapiens OX=9606 GN=KCTD3 PE=1 SV=2 && PF02214:BTB/POZ domain
100057389	CG	intron	LDLR	low density lipoprotein receptor && sp|P01131|LDLR_BOVIN Low-density lipoprotein receptor OS=Bos taurus OX=9913 GN=LDLR PE=1 SV=2 && PF00058:Low-density lipoprotein receptor repeat class B|PF07645:Calcium-binding EGF domain|PF14670:Coagulation Factor Xa inhibitory site|PF00057:Low-density lipoprotein receptor domain class A
100057395	CG	exon	RFNG	RFNG O-fucosylpeptide 3-beta-N-acetylglucosaminyltransferase%2C transcript variant X3 && sp|Q9Y644|RFNG_HUMAN Beta-1,3-N-acetylglucosaminyltransferase radical fringe OS=Homo sapiens OX=9606 GN=RFNG PE=2 SV=3 && -
100057396	CG	utr3,exon,intron,intron,intron,exon,utr5	VIPR2	vasoactive intestinal peptide receptor 2%2C transcript variant X1 && sp|P41587|VIPR2_HUMAN Vasoactive intestinal polypeptide receptor 2 OS=Homo sapiens OX=9606 GN=VIPR2 PE=1 SV=2 && -
100057399	CG	intron	SORBS3	sorbin and SH3 domain containing 3%2C transcript variant X1 && sp|O60504|VINEX_HUMAN Vinexin OS=Homo sapiens OX=9606 GN=SORBS3 PE=1 SV=2 && PF02208:Sorbin homologous domain|PF00018:SH3 domain|PF14604:Variant SH3 domain
100057401	CG	intron	LHPP	phospholysine phosphohistidine inorganic pyrophosphate phosphatase%2C transcript variant X1 && sp|Q0VD18|LHPP_BOVIN Phospholysine phosphohistidine inorganic pyrophosphate phosphatase OS=Bos taurus OX=9913 GN=LHPP PE=1 SV=1 && PF13344:Haloacid dehalogenase-like hydrolase|PF13242:HAD-hyrolase-like
100057413	CG	intron,intron	CENPK	centromere protein K%2C transcript variant X3 && sp|Q9BS16|CENPK_HUMAN Centromere protein K OS=Homo sapiens OX=9606 GN=CENPK PE=1 SV=1 && PF11802:Centromere-associated protein K
100057414	CG	intron	PTBP3	polypyrimidine tract binding protein 3%2C transcript variant X1 && sp|O95758|PTBP3_HUMAN Polypyrimidine tract-binding protein 3 OS=Homo sapiens OX=9606 GN=PTBP3 PE=1 SV=2 && PF11835:RRM-like domain|PF13893:RNA recognition motif. (a.k.a. RRM, RBD, or RNP domain)
100057415	CG	intron	LRP2BP	LRP2 binding protein%2C transcript variant X2 && sp|Q9P2M1|LR2BP_HUMAN LRP2-binding protein OS=Homo sapiens OX=9606 GN=LRP2BP PE=1 SV=2 && -
100057420	CG	utr5,exon	FKBP4	FK506 binding protein 4 && sp|Q02790|FKBP4_HUMAN Peptidyl-prolyl cis-trans isomerase FKBP4 OS=Homo sapiens OX=9606 GN=FKBP4 PE=1 SV=3 && PF07719:Tetratricopeptide repeat|PF00515:Tetratricopeptide repeat|PF00254:FKBP-type peptidyl-prolyl cis-trans isomerase
100057422	CG	intron	NELL1	neural EGFL like 1%2C transcript variant X1 && sp|Q92832|NELL1_HUMAN Protein kinase C-binding protein NELL1 OS=Homo sapiens OX=9606 GN=NELL1 PE=1 SV=4 && PF00093:von Willebrand factor type C domain|PF07645:Calcium-binding EGF domain|PF12947:EGF domain
100057422	CHG	intron	NELL1	neural EGFL like 1%2C transcript variant X1 && sp|Q92832|NELL1_HUMAN Protein kinase C-binding protein NELL1 OS=Homo sapiens OX=9606 GN=NELL1 PE=1 SV=4 && PF00093:von Willebrand factor type C domain|PF07645:Calcium-binding EGF domain|PF12947:EGF domain
100057426	CG	intron,exon	LOC100057426	uncharacterized protein C8orf76%2C transcript variant X3 && sp|Q96K31|CH076_HUMAN Uncharacterized protein C8orf76 OS=Homo sapiens OX=9606 GN=C8orf76 PE=2 SV=1 && PF17826:Family of unknown function (DUF5588)
100057429	CG	exon,utr5	TRMT2B	tRNA methyltransferase 2 homolog B%2C transcript variant X8 && sp|Q96GJ1|TRM2_HUMAN tRNA (uracil(54)-C(5))-methyltransferase homolog OS=Homo sapiens OX=9606 GN=TRMT2B PE=1 SV=1 && PF13847:Methyltransferase domain
100057436	CG	intron,intron	TMEM63A	transmembrane protein 63A%2C transcript variant X5 && sp|Q5R826|CSCL1_PONAB CSC1-like protein 1 OS=Pongo abelii OX=9601 GN=TMEM63A PE=2 SV=1 && PF13967:Late exocytosis, associated with Golgi transport|PF02714:Calcium-dependent channel, 7TM region, putative phosphate|PF14703:Cytosolic domain of 10TM putative phosphate transporter
100057437	CG	intron,exon,utr5	RYR2	ryanodine receptor 2%2C transcript variant X10 && sp|Q92736|RYR2_HUMAN Ryanodine receptor 2 OS=Homo sapiens OX=9606 GN=RYR2 PE=1 SV=3 && PF13833:EF-hand domain pair|PF01365:RIH domain|PF08709:Inositol 1,4,5-trisphosphate/ryanodine receptor|PF02815:MIR domain|PF02026:RyR domain|PF00520:Ion transport protein|PF00622:SPRY domain|PF06459:Ryanodine Receptor TM 4-6|PF08454:RyR and IP3R Homology associa…
100057444	CG	intron	SIPA1	signal-induced proliferation-associated 1 && sp|Q96FS4|SIPA1_HUMAN Signal-induced proliferation-associated protein 1 OS=Homo sapiens OX=9606 GN=SIPA1 PE=1 SV=1 && PF00595:PDZ domain|PF02145:Rap/ran-GAP
100057450	CG	intron	MECOM	MDS1 and EVI1 complex locus%2C transcript variant X8 && sp|Q03112|MECOM_HUMAN Histone-lysine N-methyltransferase MECOM OS=Homo sapiens OX=9606 GN=MECOM PE=1 SV=3 && PF00096:Zinc finger, C2H2 type
100057452	CG	exon,intron	CLSTN1	calsyntenin 1%2C transcript variant X1 && sp|O94985|CSTN1_HUMAN Calsyntenin-1 OS=Homo sapiens OX=9606 GN=CLSTN1 PE=1 SV=1 && PF00028:Cadherin domain
100057456	CG	exon,utr5,TSS	SIK1	salt inducible kinase 1 && sp|Q9R1U5|SIK1_RAT Serine/threonine-protein kinase SIK1 OS=Rattus norvegicus OX=10116 GN=Sik1 PE=1 SV=1 && PF00069:Protein kinase domain
100057463	CG	intron	SLC17A6	solute carrier family 17 member 6 && sp|A6QLI1|VGLU2_BOVIN Vesicular glutamate transporter 2 OS=Bos taurus OX=9913 GN=SLC17A6 PE=2 SV=1 && PF07690:Major Facilitator Superfamily
100057476	CG	TSS,utr5,exon	C2H8orf58	chromosome 2 C8orf58 homolog%2C transcript variant X1 && sp|Q8NAV2|CH058_HUMAN Uncharacterized protein C8orf58 OS=Homo sapiens OX=9606 GN=C8orf58 PE=2 SV=2 && PF15552:Domain of unknown function (DUF4657)
100057477	CG	exon,utr5,TSS	CHSY1	chondroitin sulfate synthase 1%2C transcript variant X3 && sp|Q86X52|CHSS1_HUMAN Chondroitin sulfate synthase 1 OS=Homo sapiens OX=9606 GN=CHSY1 PE=1 SV=3 && PF05679:Chondroitin N-acetylgalactosaminyltransferase
100057488	CG	intron	MAN1C1	mannosidase alpha class 1C member 1 && sp|Q9NR34|MA1C1_HUMAN Mannosyl-oligosaccharide 1,2-alpha-mannosidase IC OS=Homo sapiens OX=9606 GN=MAN1C1 PE=1 SV=1 && PF01532:Glycosyl hydrolase family 47
100057493	CG	exon,utr5,TSS,intron	SUSD1	sushi domain containing 1%2C transcript variant X2 && sp|Q6UWL2|SUSD1_HUMAN Sushi domain-containing protein 1 OS=Homo sapiens OX=9606 GN=SUSD1 PE=1 SV=1 && PF00084:Sushi repeat (SCR repeat)|PF07645:Calcium-binding EGF domain
100057514	CG	exon,utr5	NAPSA	napsin A aspartic peptidase && sp|O96009|NAPSA_HUMAN Napsin-A OS=Homo sapiens OX=9606 GN=NAPSA PE=1 SV=1 && PF00026:Eukaryotic aspartyl protease
100057517	CG	exon,utr5	SPRED1	sprouty related EVH1 domain containing 1%2C transcript variant X1 && sp|Q7Z699|SPRE1_HUMAN Sprouty-related, EVH1 domain-containing protein 1 OS=Homo sapiens OX=9606 GN=SPRED1 PE=1 SV=2 && PF05210:Sprouty protein (Spry)|PF00568:WH1 domain
100057530	CG	intron,intron,exon,utr5	PLEKHA2	pleckstrin homology domain containing A2%2C transcript variant X1 && sp|Q3ZBA3|PKHA2_BOVIN Pleckstrin homology domain-containing family A member 2 OS=Bos taurus OX=9913 GN=PLEKHA2 PE=2 SV=1 && PF00169:PH domain
100057531	CG	exon,intron,intron	ADARB2	adenosine deaminase%2C RNA specific B2 (inactive) && sp|Q9NS39|RED2_HUMAN Double-stranded RNA-specific editase B2 OS=Homo sapiens OX=9606 GN=ADARB2 PE=1 SV=1 && PF02137:Adenosine-deaminase (editase) domain|PF00035:Double-stranded RNA binding motif
100057531	CHH	intron	ADARB2	adenosine deaminase%2C RNA specific B2 (inactive) && sp|Q9NS39|RED2_HUMAN Double-stranded RNA-specific editase B2 OS=Homo sapiens OX=9606 GN=ADARB2 PE=1 SV=1 && PF02137:Adenosine-deaminase (editase) domain|PF00035:Double-stranded RNA binding motif
100057532	CG	intron,exon,utr5,TSS,intron	SIAH1	siah E3 ubiquitin protein ligase 1%2C transcript variant X2 && sp|Q8IUQ4|SIAH1_HUMAN E3 ubiquitin-protein ligase SIAH1 OS=Homo sapiens OX=9606 GN=SIAH1 PE=1 SV=2 && PF03145:Seven in absentia protein family
100057533	CG	exon,intron,exon,utr5	CACNA2D1	calcium voltage-gated channel auxiliary subunit alpha2delta 1%2C transcript variant X3 && sp|P54289|CA2D1_HUMAN Voltage-dependent calcium channel subunit alpha-2/delta-1 OS=Homo sapiens OX=9606 GN=CACNA2D1 PE=1 SV=3 && PF00092:von Willebrand factor type A domain|PF08473:Neuronal voltage-dependent calcium channel alpha 2acd|PF08399:VWA N-terminal
100057556	CG	intron	MEIS2	Meis homeobox 2%2C transcript variant X4 && sp|O14770|MEIS2_HUMAN Homeobox protein Meis2 OS=Homo sapiens OX=9606 GN=MEIS2 PE=1 SV=2 && PF16493:N-terminal of Homeobox Meis and PKNOX1|PF05920:Homeobox KN domain
100057556	CHH	intron,intron,exon,utr3	MEIS2	Meis homeobox 2%2C transcript variant X4 && sp|O14770|MEIS2_HUMAN Homeobox protein Meis2 OS=Homo sapiens OX=9606 GN=MEIS2 PE=1 SV=2 && PF16493:N-terminal of Homeobox Meis and PKNOX1|PF05920:Homeobox KN domain
100057557	CG	exon	USP36	ubiquitin specific peptidase 36%2C transcript variant X5 && sp|Q9P275|UBP36_HUMAN Ubiquitin carboxyl-terminal hydrolase 36 OS=Homo sapiens OX=9606 GN=USP36 PE=1 SV=4 && PF00443:Ubiquitin carboxyl-terminal hydrolase
100057564	CG	TSS,exon,utr5,intron,intron	TNFRSF19	TNF receptor superfamily member 19%2C transcript variant X5 && sp|Q9NS68|TNR19_HUMAN Tumor necrosis factor receptor superfamily member 19 OS=Homo sapiens OX=9606 GN=TNFRSF19 PE=1 SV=1 && -
100057567	CG	exon,utr5,intron	GRHL3	grainyhead like transcription factor 3%2C transcript variant X2 && sp|Q5FWH3|GRHL3_MOUSE Grainyhead-like protein 3 homolog OS=Mus musculus OX=10090 GN=Grhl3 PE=1 SV=1 && PF04516:CP2 transcription factor
100057572	CG	intron,intron	WDR37	WD repeat domain 37%2C transcript variant X1 && sp|Q8CBE3|WDR37_MOUSE WD repeat-containing protein 37 OS=Mus musculus OX=10090 GN=Wdr37 PE=1 SV=1 && PF00400:WD domain, G-beta repeat
100057575	CG	intron	UBE2F	ubiquitin conjugating enzyme E2 F (putative)%2C transcript variant X1 && sp|Q1RMW1|UBE2F_BOVIN NEDD8-conjugating enzyme UBE2F OS=Bos taurus OX=9913 GN=UBE2F PE=2 SV=1 && PF00179:Ubiquitin-conjugating enzyme
100057582	CG	utr5,exon,intron	ARHGEF2	Rho/Rac guanine nucleotide exchange factor 2%2C transcript variant X1 && sp|Q92974|ARHG2_HUMAN Rho guanine nucleotide exchange factor 2 OS=Homo sapiens OX=9606 GN=ARHGEF2 PE=1 SV=4 && -
100057584	CG	intron	TAF7L	TATA-box binding protein associated factor 7 like%2C transcript variant X1 && sp|Q5H9L4|TAF7L_HUMAN Transcription initiation factor TFIID subunit 7-like OS=Homo sapiens OX=9606 GN=TAF7L PE=1 SV=1 && PF04658:TAFII55 protein conserved region
100057591	CG	intron,exon,intron	ZNF275	zinc finger protein 275 && sp|Q9NSD4|ZN275_HUMAN Zinc finger protein 275 OS=Homo sapiens OX=9606 GN=ZNF275 PE=1 SV=2 && PF00096:Zinc finger, C2H2 type
100057593	CG	intron	SCML2	Scm polycomb group protein like 2%2C transcript variant X2 && sp|Q9UQR0|SCML2_HUMAN Sex comb on midleg-like protein 2 OS=Homo sapiens OX=9606 GN=SCML2 PE=1 SV=1 && PF17208:RNA binding Region|PF12140:SLED domain|PF00536:SAM domain (Sterile alpha motif)|PF02820:mbt repeat
100057597	CG	intron	BAZ1A	bromodomain adjacent to zinc finger domain 1A%2C transcript variant X1 && sp|Q9NRL2|BAZ1A_HUMAN Bromodomain adjacent to zinc finger domain protein 1A OS=Homo sapiens OX=9606 GN=BAZ1A PE=1 SV=2 && PF02791:DDT domain|PF00628:PHD-finger|PF00439:Bromodomain|PF10537:ATP-utilising chromatin assembly and remodelling N-terminal|PF15613:Williams-Beuren syndrome DDT (WSD), D-TOX E motif|PF15612:WSTF, HB1, …
100057600	CG	intron	CYTH1	cytohesin 1%2C transcript variant X6 && sp|Q76MZ1|CYH1_CHLAE Cytohesin-1 OS=Chlorocebus aethiops OX=9534 GN=CYTH1 PE=2 SV=1 && PF01369:Sec7 domain|PF00169:PH domain
100057614	CG	intron	FGFR1	fibroblast growth factor receptor 1%2C transcript variant X1 && sp|P11362|FGFR1_HUMAN Fibroblast growth factor receptor 1 OS=Homo sapiens OX=9606 GN=FGFR1 PE=1 SV=3 && PF00047:Immunoglobulin domain|PF07714:Protein tyrosine kinase|PF07679:Immunoglobulin I-set domain|PF18123:Fibroblast growth factor receptor 3 transmembrane domain
100057622	CG	intron	ALDH2	aldehyde dehydrogenase 2 family (mitochondrial) && sp|Q2XQV4|ALDH2_PIG Aldehyde dehydrogenase, mitochondrial OS=Sus scrofa OX=9823 GN=ALDH2 PE=2 SV=1 && PF00171:Aldehyde dehydrogenase family
100057627	CG	intron	DNM2	dynamin 2%2C transcript variant X2 && sp|P39054|DYN2_MOUSE Dynamin-2 OS=Mus musculus OX=10090 GN=Dnm2 PE=1 SV=2 && PF00350:Dynamin family|PF00169:PH domain|PF01031:Dynamin central region|PF02212:Dynamin GTPase effector domain
100057635	CG	intron	BIN3	bridging integrator 3%2C transcript variant X1 && sp|Q68FW8|BIN3_RAT Bridging integrator 3 OS=Rattus norvegicus OX=10116 GN=Bin3 PE=2 SV=1 && -
100057636	CG	TSS,utr5,exon	CPXM2	carboxypeptidase X%2C M14 family member 2%2C transcript variant X1 && sp|Q9D2L5|CPXM2_MOUSE Inactive carboxypeptidase-like protein X2 OS=Mus musculus OX=10090 GN=Cpxm2 PE=2 SV=1 && PF13620:Carboxypeptidase regulatory-like domain|PF00246:Zinc carboxypeptidase|PF00754:F5/8 type C domain
100057642	CG	exon,utr5	EFEMP2	EGF containing fibulin extracellular matrix protein 2 && sp|O95967|FBLN4_HUMAN EGF-containing fibulin-like extracellular matrix protein 2 OS=Homo sapiens OX=9606 GN=EFEMP2 PE=1 SV=3 && PF07645:Calcium-binding EGF domain|PF12662:Complement Clr-like EGF-like
100057648	CG	intron	CDH4	cadherin 4 && sp|P55283|CADH4_HUMAN Cadherin-4 OS=Homo sapiens OX=9606 GN=CDH4 PE=2 SV=2 && -
100057649	CG	exon,utr5,intron	JDP2	Jun dimerization protein 2%2C transcript variant X1 && sp|Q8WYK2|JDP2_HUMAN Jun dimerization protein 2 OS=Homo sapiens OX=9606 GN=JDP2 PE=1 SV=1 && PF00170:bZIP transcription factor
100057684	CG	intron	PXK	PX domain containing serine/threonine kinase like%2C transcript variant X7 && sp|Q7Z7A4|PXK_HUMAN PX domain-containing protein kinase-like protein OS=Homo sapiens OX=9606 GN=PXK PE=1 SV=1 && PF00069:Protein kinase domain|PF00787:PX domain
100057700	CG	intron	QSER1	glutamine and serine rich 1%2C transcript variant X4 && sp|Q2KHR3|QSER1_HUMAN Glutamine and serine-rich protein 1 OS=Homo sapiens OX=9606 GN=QSER1 PE=1 SV=3 && PF13926:Domain of unknown function (DUF4211)
100057707	CG	intron	ILF3	interleukin enhancer binding factor 3%2C transcript variant X1 && sp|Q12906|ILF3_HUMAN Interleukin enhancer-binding factor 3 OS=Homo sapiens OX=9606 GN=ILF3 PE=1 SV=3 && -
100057711	CG	intron,intron	ATP2B3	ATPase plasma membrane Ca2+ transporting 3%2C transcript variant X1 && sp|Q64568|AT2B3_RAT Plasma membrane calcium-transporting ATPase 3 OS=Rattus norvegicus OX=10116 GN=Atp2b3 PE=1 SV=2 && -
100057712	CG	intron	CEP72	centrosomal protein 72%2C transcript variant X1 && sp|Q9D3R3|CEP72_MOUSE Centrosomal protein of 72 kDa OS=Mus musculus OX=10090 GN=Cep72 PE=1 SV=3 && PF14580:Leucine-rich repeat
100057715	CG	intron	PEBP4	phosphatidylethanolamine binding protein 4 && sp|Q96S96|PEBP4_HUMAN Phosphatidylethanolamine-binding protein 4 OS=Homo sapiens OX=9606 GN=PEBP4 PE=1 SV=3 && PF01161:Phosphatidylethanolamine-binding protein
100057720	CG	intron,exon,intron	SLC6A11	solute carrier family 6 member 11 && sp|P31650|S6A11_MOUSE Sodium- and chloride-dependent GABA transporter 3 OS=Mus musculus OX=10090 GN=Slc6a11 PE=1 SV=2 && -
100057725	CG	intron,exon	ACSS1	acyl-CoA synthetase short chain family member 1%2C transcript variant X3 && sp|Q9NUB1|ACS2L_HUMAN Acetyl-coenzyme A synthetase 2-like, mitochondrial OS=Homo sapiens OX=9606 GN=ACSS1 PE=1 SV=2 && PF13193:AMP-binding enzyme C-terminal domain|PF00501:AMP-binding enzyme
100057726	CG	exon,exon,utr5,TSS	TAF4	TATA-box binding protein associated factor 4 && sp|O00268|TAF4_HUMAN Transcription initiation factor TFIID subunit 4 OS=Homo sapiens OX=9606 GN=TAF4 PE=1 SV=2 && PF07531:NHR1 homology to TAF|PF05236:Transcription initiation factor TFIID component TAF4 family
100057749	CG	intron	ARMCX3	armadillo repeat containing%2C X-linked 3%2C transcript variant X2 && sp|Q5R9J3|ARMX3_PONAB Armadillo repeat-containing X-linked protein 3 OS=Pongo abelii OX=9601 GN=ARMCX3 PE=2 SV=1 && PF04826:Armadillo-like
100057755	CG	exon,intron,exon,utr5	LOC100057755	constitutive coactivator of PPAR-gamma-like protein 1 && sp|A6H7H1|F120A_BOVIN Constitutive coactivator of PPAR-gamma-like protein 1 OS=Bos taurus OX=9913 GN=FAM120A PE=2 SV=1 && -
100057759	CG	intron,intron,exon	DUSP9	dual specificity phosphatase 9 && sp|Q99956|DUS9_HUMAN Dual specificity protein phosphatase 9 OS=Homo sapiens OX=9606 GN=DUSP9 PE=1 SV=1 && PF00581:Rhodanese-like domain|PF00782:Dual specificity phosphatase, catalytic domain
100057778	CG	intron	LSM14B	LSM family member 14B%2C transcript variant X4 && sp|Q8CGC4|LS14B_MOUSE Protein LSM14 homolog B OS=Mus musculus OX=10090 GN=Lsm14b PE=1 SV=3 && PF09532:FDF domain|PF12701:Scd6-like Sm domain
100057779	CG	exon	DMRT2	doublesex and mab-3 related transcription factor 2%2C transcript variant X1 && sp|Q9Y5R5|DMRT2_HUMAN Doublesex- and mab-3-related transcription factor 2 OS=Homo sapiens OX=9606 GN=DMRT2 PE=1 SV=2 && -
100057780	CG	exon,intron	TMEM260	transmembrane protein 260%2C transcript variant X1 && sp|Q9NX78|TM260_HUMAN Transmembrane protein 260 OS=Homo sapiens OX=9606 GN=TMEM260 PE=1 SV=3 && PF11028:Protein of unknown function (DUF2723)
100057783	CG	intron	PDE9A	phosphodiesterase 9A%2C transcript variant X4 && sp|H2QL32|PDE9A_PANTR High affinity cGMP-specific 3',5'-cyclic phosphodiesterase 9A OS=Pan troglodytes OX=9598 GN=PDE9A PE=1 SV=1 && PF00233:3'5'-cyclic nucleotide phosphodiesterase
100057788	CG	intron	PCLO	piccolo presynaptic cytomatrix protein%2C transcript variant X6 && sp|Q9Y6V0|PCLO_HUMAN Protein piccolo OS=Homo sapiens OX=9606 GN=PCLO PE=1 SV=5 && PF00595:PDZ domain|PF00168:C2 domain|PF05715:Piccolo Zn-finger
100057792	CG	intron	CRACR2A	calcium release activated channel regulator 2A%2C transcript variant X6 && sp|Q9BSW2|EFC4B_HUMAN EF-hand calcium-binding domain-containing protein 4B OS=Homo sapiens OX=9606 GN=CRACR2A PE=1 SV=2 && -
100057794	CG	exon,intron	ATXN2	ataxin 2%2C transcript variant X1 && sp|Q99700|ATX2_HUMAN Ataxin-2 OS=Homo sapiens OX=9606 GN=ATXN2 PE=1 SV=2 && PF14438:Ataxin 2 SM domain|PF07145:Ataxin-2 C-terminal region|PF06741:LsmAD domain
100057808	CG	intron,exon	SRPK3	SRSF protein kinase 3 && sp|B8Y466|SRPK3_PIG SRSF protein kinase 3 OS=Sus scrofa OX=9823 GN=SRPK3 PE=2 SV=1 && PF00069:Protein kinase domain
100057809	CG	intron	LOC100057809	probable palmitoyltransferase ZDHHC11%2C transcript variant X2 && sp|P0C7U3|ZH11B_HUMAN Probable palmitoyltransferase ZDHHC11B OS=Homo sapiens OX=9606 GN=ZDHHC11B PE=3 SV=1 && -
100057820	CG	exon,intron,exon,utr5,intron	TET3	tet methylcytosine dioxygenase 3%2C transcript variant X2 && sp|O43151|TET3_HUMAN Methylcytosine dioxygenase TET3 OS=Homo sapiens OX=9606 GN=TET3 PE=1 SV=4 && -
100057829	CG	exon,intron	LOC100057829	feline leukemia virus subgroup C receptor-related protein 2%2C transcript variant X9 && sp|Q9UPI3|FLVC2_HUMAN Feline leukemia virus subgroup C receptor-related protein 2 OS=Homo sapiens OX=9606 GN=FLVCR2 PE=1 SV=1 && -
100057833	CG	intron	PTPN12	protein tyrosine phosphatase%2C non-receptor type 12%2C transcript variant X1 && sp|Q05209|PTN12_HUMAN Tyrosine-protein phosphatase non-receptor type 12 OS=Homo sapiens OX=9606 GN=PTPN12 PE=1 SV=3 && PF00102:Protein-tyrosine phosphatase
100057836	CG	exon,utr5,intron	KIF1A	kinesin family member 1A%2C transcript variant X1 && sp|F1M4A4|KIF1A_RAT Kinesin-like protein KIF1A OS=Rattus norvegicus OX=10116 GN=Kif1a PE=1 SV=3 && PF00169:PH domain|PF00225:Kinesin motor domain|PF16183:Kinesin-associated|PF00498:FHA domain|PF12423:Kinesin protein 1B|PF12473:Kinesin protein
100057843	CG	intron	LOC100057843	- && sp|P0DSE1|TRAR1_HUMAN M1-specific T cell receptor alpha chain OS=Homo sapiens OX=9606 GN=TRA PE=1 SV=1 && PF09291:Domain of unknown function (DUF1968)
100057843	CHH	intron	LOC100057843	- && sp|P0DSE1|TRAR1_HUMAN M1-specific T cell receptor alpha chain OS=Homo sapiens OX=9606 GN=TRA PE=1 SV=1 && PF09291:Domain of unknown function (DUF1968)
100057848	CG	intron	PDZD4	PDZ domain containing 4%2C transcript variant X1 && sp|Q76G19|PDZD4_HUMAN PDZ domain-containing protein 4 OS=Homo sapiens OX=9606 GN=PDZD4 PE=1 SV=1 && -
100057849	CG	exon	BRD9	bromodomain containing 9%2C transcript variant X1 && sp|Q9H8M2|BRD9_HUMAN Bromodomain-containing protein 9 OS=Homo sapiens OX=9606 GN=BRD9 PE=1 SV=2 && PF12024:Domain of unknown function (DUF3512)|PF00439:Bromodomain
100057861	CG	intron	SART1	SART1%2C U4/U6.U5 tri-snRNP-associated protein 1%2C transcript variant X2 && sp|Q9Z315|SNUT1_MOUSE U4/U6.U5 tri-snRNP-associated protein 1 OS=Mus musculus OX=10090 GN=Sart1 PE=1 SV=1 && PF03343:SART-1 family
100057868	CG	TSS,exon,utr5	NQO2	N-ribosyldihydronicotinamide_quinone reductase 2%2C transcript variant X1 && sp|Q5RBB9|NQO2_PONAB Ribosyldihydronicotinamide dehydrogenase [quinone] OS=Pongo abelii OX=9601 GN=NQO2 PE=2 SV=3 && -
100057871	CG	TSS,exon,utr5	SS18L1	SS18L1%2C nBAF chromatin remodeling complex subunit%2C transcript variant X3 && sp|Q8BW22|CREST_MOUSE Calcium-responsive transactivator OS=Mus musculus OX=10090 GN=Ss18l1 PE=1 SV=1 && PF05030:SSXT protein (N-terminal region)
100057891	CG	TSS,utr5,exon	CFAP45	cilia and flagella associated protein 45 && sp|Q9UL16|CFA45_HUMAN Cilia- and flagella-associated protein 45 OS=Homo sapiens OX=9606 GN=CFAP45 PE=1 SV=2 && PF13868:Trichohyalin-plectin-homology domain
100057896	CG	intron,utr5,TSS,exon	IDH3G	isocitrate dehydrogenase 3 (NAD(+)) gamma%2C transcript variant X1 && sp|Q58CP0|IDH3G_BOVIN Isocitrate dehydrogenase [NAD] subunit gamma, mitochondrial OS=Bos taurus OX=9913 GN=IDH3G PE=2 SV=1 && PF00180:Isocitrate/isopropylmalate dehydrogenase
100057902	CG	exon,utr5	CDKL5	cyclin dependent kinase like 5%2C transcript variant X5 && sp|O76039|CDKL5_HUMAN Cyclin-dependent kinase-like 5 OS=Homo sapiens OX=9606 GN=CDKL5 PE=1 SV=2 && -
100057903	CG	exon,utr5	HMX3	H6 family homeobox 3 && sp|P42581|HMX3_MOUSE Homeobox protein HMX3 OS=Mus musculus OX=10090 GN=Hmx3 PE=1 SV=3 && PF00046:Homeodomain
100057912	CG	exon,utr5,intron	CNOT6	CCR4-NOT transcription complex subunit 6%2C transcript variant X3 && sp|Q9ULM6|CNOT6_HUMAN CCR4-NOT transcription complex subunit 6 OS=Homo sapiens OX=9606 GN=CNOT6 PE=1 SV=2 && PF03372:Endonuclease/Exonuclease/phosphatase family|PF13855:Leucine rich repeat
100057923	CG	intron	UBASH3A	ubiquitin associated and SH3 domain containing A%2C transcript variant X1 && sp|Q3V3E1|UBS3A_MOUSE Ubiquitin-associated and SH3 domain-containing protein A OS=Mus musculus OX=10090 GN=Ubash3a PE=1 SV=1 && PF14604:Variant SH3 domain|PF00300:Histidine phosphatase superfamily (branch 1)
100057925	CG	TSS,exon,utr5	ACSL1	acyl-CoA synthetase long chain family member 1%2C transcript variant X5 && sp|P33121|ACSL1_HUMAN Long-chain-fatty-acid--CoA ligase 1 OS=Homo sapiens OX=9606 GN=ACSL1 PE=1 SV=1 && PF00501:AMP-binding enzyme
100057933	CG	intron	SEPT2	septin 2%2C transcript variant X2 && sp|Q2NKY7|SEPT2_BOVIN Septin-2 OS=Bos taurus OX=9913 GN=SEPTIN2 PE=2 SV=1 && PF00735:Septin
100057948	CG	TSS,utr5,exon,intron	SSR4	signal sequence receptor subunit 4 && sp|Q07984|SSRD_RAT Translocon-associated protein subunit delta OS=Rattus norvegicus OX=10116 GN=Ssr4 PE=2 SV=1 && PF05404:Translocon-associated protein, delta subunit precursor (TRAP-delta)
100057982	CG	exon,utr5,intron	PHF20L1	PHD finger protein 20 like 1%2C transcript variant X1 && sp|A8MW92|P20L1_HUMAN PHD finger protein 20-like protein 1 OS=Homo sapiens OX=9606 GN=PHF20L1 PE=1 SV=2 && -
100057994	CG	intron	NKD2	naked cuticle homolog 2%2C transcript variant X4 && sp|Q969F2|NKD2_HUMAN Protein naked cuticle homolog 2 OS=Homo sapiens OX=9606 GN=NKD2 PE=1 SV=1 && -
100058004	CG	TSS,exon,utr5	SLC39A13	solute carrier family 39 member 13%2C transcript variant X1 && sp|Q96H72|S39AD_HUMAN Zinc transporter ZIP13 OS=Homo sapiens OX=9606 GN=SLC39A13 PE=1 SV=3 && PF02535:ZIP Zinc transporter
100058013	CG	intron	NLGN1	neuroligin 1%2C transcript variant X3 && sp|Q8N2Q7|NLGN1_HUMAN Neuroligin-1 OS=Homo sapiens OX=9606 GN=NLGN1 PE=1 SV=3 && -
100058015	CG	intron	RIPK1	receptor interacting serine/threonine kinase 1%2C transcript variant X5 && sp|Q13546|RIPK1_HUMAN Receptor-interacting serine/threonine-protein kinase 1 OS=Homo sapiens OX=9606 GN=RIPK1 PE=1 SV=3 && -
100058026	CHG	intron	IRAK3	interleukin 1 receptor associated kinase 3%2C transcript variant X1 && sp|Q9Y616|IRAK3_HUMAN Interleukin-1 receptor-associated kinase 3 OS=Homo sapiens OX=9606 GN=IRAK3 PE=1 SV=2 && PF00069:Protein kinase domain|PF00531:Death domain
100058029	CG	intron	TG	thyroglobulin && sp|P01267|THYG_BOVIN Thyroglobulin OS=Bos taurus OX=9913 GN=TG PE=1 SV=1 && PF00086:Thyroglobulin type-1 repeat|PF07699:Putative ephrin-receptor like|PF00135:Carboxylesterase family
100058040	CG	utr5,exon,intron	SLC12A7	solute carrier family 12 member 7%2C transcript variant X1 && sp|Q9WVL3|S12A7_MOUSE Solute carrier family 12 member 7 OS=Mus musculus OX=10090 GN=Slc12a7 PE=1 SV=1 && PF00324:Amino acid permease|PF03522:Solute carrier family 12
100058044	CG	exon	ACBD3	acyl-CoA binding domain containing 3%2C transcript variant X1 && sp|Q9H3P7|GCP60_HUMAN Golgi resident protein GCP60 OS=Homo sapiens OX=9606 GN=ACBD3 PE=1 SV=4 && PF13897:Golgi-dynamics membrane-trafficking|PF00887:Acyl CoA binding protein
100058052	CG	intron	BOLA3	bolA family member 3%2C transcript variant X1 && sp|Q8CEI1|BOLA3_MOUSE BolA-like protein 3 OS=Mus musculus OX=10090 GN=Bola3 PE=1 SV=1 && -
100058057	CG	intron	LAMA5	laminin subunit alpha 5%2C transcript variant X2 && sp|O15230|LAMA5_HUMAN Laminin subunit alpha-5 OS=Homo sapiens OX=9606 GN=LAMA5 PE=1 SV=8 && PF00055:Laminin N-terminal (Domain VI)|PF00052:Laminin B (Domain IV)|PF00053:Laminin EGF domain|PF06008:Laminin Domain I|PF06009:Laminin Domain II|PF02210:Laminin G domain
100058061	CG	intron,exon,utr5	PRIMPOL	primase and DNA directed polymerase%2C transcript variant X5 && sp|Q96LW4|PRIPO_HUMAN DNA-directed primase/polymerase protein OS=Homo sapiens OX=9606 GN=PRIMPOL PE=1 SV=3 && PF01896:DNA primase small subunit|PF03121:Herpesviridae UL52/UL70 DNA primase
100058064	CG	utr5,exon	GSAP	gamma-secretase activating protein%2C transcript variant X7 && sp|A4D1B5|GSAP_HUMAN Gamma-secretase-activating protein OS=Homo sapiens OX=9606 GN=GSAP PE=1 SV=2 && PF14959:gamma-Secretase-activating protein C-term
100058067	CG	intron,intron,intron	TNS1	tensin 1%2C transcript variant X7 && sp|Q9HBL0|TENS1_HUMAN Tensin-1 OS=Homo sapiens OX=9606 GN=TNS1 PE=1 SV=2 && -
100058069	CG	exon	HELB	DNA helicase B%2C transcript variant X1 && sp|Q8NG08|HELB_HUMAN DNA helicase B OS=Homo sapiens OX=9606 GN=HELB PE=1 SV=2 && PF13538:UvrD-like helicase C-terminal domain|PF13604:AAA domain
100058089	CG	intron,exon,intron	TMC6	transmembrane channel like 6%2C transcript variant X8 && sp|Q7Z403|TMC6_HUMAN Transmembrane channel-like protein 6 OS=Homo sapiens OX=9606 GN=TMC6 PE=1 SV=2 && -
100058091	CG	exon,utr3	RAB1B	RAB1B%2C member RAS oncogene family && sp|Q9H0U4|RAB1B_HUMAN Ras-related protein Rab-1B OS=Homo sapiens OX=9606 GN=RAB1B PE=1 SV=1 && PF00071:Ras family
100058095	CG	intron	MIPEP	mitochondrial intermediate peptidase%2C transcript variant X2 && sp|Q99797|MIPEP_HUMAN Mitochondrial intermediate peptidase OS=Homo sapiens OX=9606 GN=MIPEP PE=1 SV=2 && PF01432:Peptidase family M3
100058103	CG	intron	ABCG1	ATP binding cassette subfamily G member 1%2C transcript variant X3 && sp|P45844|ABCG1_HUMAN ATP-binding cassette sub-family G member 1 OS=Homo sapiens OX=9606 GN=ABCG1 PE=1 SV=3 && PF00005:ABC transporter|PF01061:ABC-2 type transporter
100058106	CG	intron,exon	NOA1	nitric oxide associated 1%2C transcript variant X1 && sp|Q32LB9|NOA1_BOVIN Nitric oxide-associated protein 1 OS=Bos taurus OX=9913 GN=NOA1 PE=2 SV=1 && PF01926:50S ribosome-binding GTPase
100058111	CG	intron	ALG14	ALG14%2C UDP-N-acetylglucosaminyltransferase subunit && sp|Q96F25|ALG14_HUMAN UDP-N-acetylglucosamine transferase subunit ALG14 homolog OS=Homo sapiens OX=9606 GN=ALG14 PE=1 SV=1 && PF08660:Oligosaccharide biosynthesis protein Alg14 like
100058112	CG	intron,intron,intron	GRIP1	glutamate receptor interacting protein 1%2C transcript variant X6 && sp|Q9Y3R0|GRIP1_HUMAN Glutamate receptor-interacting protein 1 OS=Homo sapiens OX=9606 GN=GRIP1 PE=1 SV=3 && PF17820:PDZ domain|PF00595:PDZ domain
100058112	CHH	intron	GRIP1	glutamate receptor interacting protein 1%2C transcript variant X6 && sp|Q9Y3R0|GRIP1_HUMAN Glutamate receptor-interacting protein 1 OS=Homo sapiens OX=9606 GN=GRIP1 PE=1 SV=3 && PF17820:PDZ domain|PF00595:PDZ domain
100058114	CG	intron,intron	CCDC63	coiled-coil domain containing 63 && sp|Q2T9W3|CCD63_BOVIN Coiled-coil domain-containing protein 63 OS=Bos taurus OX=9913 GN=CCDC63 PE=2 SV=1 && -
100058116	CG	utr5,exon	KHDRBS3	KH RNA binding domain containing%2C signal transduction associated 3%2C transcript variant X3 && sp|Q9R226|KHDR3_MOUSE KH domain-containing, RNA-binding, signal transduction-associated protein 3 OS=Mus musculus OX=10090 GN=Khdrbs3 PE=1 SV=1 && -
100058125	CG	utr3,exon,exon,utr5,TSS,intron	MECP2	methyl-CpG binding protein 2%2C transcript variant X2 && sp|P51608|MECP2_HUMAN Methyl-CpG-binding protein 2 OS=Homo sapiens OX=9606 GN=MECP2 PE=1 SV=1 && PF01429:Methyl-CpG binding domain
100058130	CG	exon,utr5	PPEF1	protein phosphatase with EF-hand domain 1%2C transcript variant X2 && sp|O14829|PPE1_HUMAN Serine/threonine-protein phosphatase with EF-hands 1 OS=Homo sapiens OX=9606 GN=PPEF1 PE=1 SV=1 && -
100058134	CG	utr3,exon,intron	TNRC6C	trinucleotide repeat containing 6C%2C transcript variant X4 && sp|Q9HCJ0|TNR6C_HUMAN Trinucleotide repeat-containing gene 6C protein OS=Homo sapiens OX=9606 GN=TNRC6C PE=1 SV=3 && PF10427:Argonaute hook|PF12938:M domain of GW182|PF16608:TNRC6-PABC binding domain
100058151	CG	intron	SCARB2	scavenger receptor class B member 2%2C transcript variant X1 && sp|Q14108|SCRB2_HUMAN Lysosome membrane protein 2 OS=Homo sapiens OX=9606 GN=SCARB2 PE=1 SV=2 && PF01130:CD36 family
100058153	CG	intron,intron	MAP3K4	mitogen-activated protein kinase kinase kinase 4%2C transcript variant X1 && sp|Q9Y6R4|M3K4_HUMAN Mitogen-activated protein kinase kinase kinase 4 OS=Homo sapiens OX=9606 GN=MAP3K4 PE=1 SV=2 && PF00069:Protein kinase domain
100058159	CG	TSS,utr5,exon,intron	CNN3	calponin 3 && sp|Q32L92|CNN3_BOVIN Calponin-3 OS=Bos taurus OX=9913 GN=CNN3 PE=2 SV=1 && PF00307:Calponin homology (CH) domain|PF00402:Calponin family repeat
100058172	CG	exon,utr5	NKX3-1	NK3 homeobox 1 && sp|Q99801|NKX31_HUMAN Homeobox protein Nkx-3.1 OS=Homo sapiens OX=9606 GN=NKX3-1 PE=1 SV=2 && PF00046:Homeodomain
100058175	CG	intron	RALGAPA1	Ral GTPase activating protein catalytic alpha subunit 1%2C transcript variant X8 && sp|Q6GYQ0|RGPA1_HUMAN Ral GTPase-activating protein subunit alpha-1 OS=Homo sapiens OX=9606 GN=RALGAPA1 PE=1 SV=1 && PF02145:Rap/ran-GAP
100058179	CG	TSS,exon,utr5	RFFL	ring finger and FYVE like domain containing E3 ubiquitin protein ligase%2C transcript variant X1 && sp|Q8WZ73|RFFL_HUMAN E3 ubiquitin-protein ligase rififylin OS=Homo sapiens OX=9606 GN=RFFL PE=1 SV=1 && PF13920:Zinc finger, C3HC4 type (RING finger)
100058181	CG	TSS,utr5,exon,intron	TMEM151A	transmembrane protein 151A && sp|Q8N4L1|T151A_HUMAN Transmembrane protein 151A OS=Homo sapiens OX=9606 GN=TMEM151A PE=2 SV=1 && -
100058187	CG	exon,utr5,intron	ZNF639	zinc finger protein 639%2C transcript variant X1 && sp|A5PK30|ZN639_BOVIN Zinc finger protein 639 OS=Bos taurus OX=9913 GN=ZNF639 PE=2 SV=1 && -
100058188	CG	exon,utr5,intron	CDC42	cell division cycle 42%2C transcript variant X2 && sp|Q2KJ93|CDC42_BOVIN Cell division control protein 42 homolog OS=Bos taurus OX=9913 GN=CDC42 PE=1 SV=1 && PF00071:Ras family
100058209	CG	intron	IGSF8	immunoglobulin superfamily member 8%2C transcript variant X1 && sp|Q969P0|IGSF8_HUMAN Immunoglobulin superfamily member 8 OS=Homo sapiens OX=9606 GN=IGSF8 PE=1 SV=1 && PF07686:Immunoglobulin V-set domain
100058211	CG	exon,utr5,TSS,intron	PHF2	PHD finger protein 2%2C transcript variant X1 && sp|O75151|PHF2_HUMAN Lysine-specific demethylase PHF2 OS=Homo sapiens OX=9606 GN=PHF2 PE=1 SV=4 && -
100058218	CG	exon,intron	MIXL1	Mix paired-like homeobox && sp|Q9H2W2|MIXL1_HUMAN Homeobox protein MIXL1 OS=Homo sapiens OX=9606 GN=MIXL1 PE=1 SV=1 && PF00046:Homeodomain
100058227	CG	exon	PRRT3	proline rich transmembrane protein 3 && sp|Q5FWE3|PRRT3_HUMAN Proline-rich transmembrane protein 3 OS=Homo sapiens OX=9606 GN=PRRT3 PE=1 SV=3 && -
100058245	CG	intron	PTK2	protein tyrosine kinase 2%2C transcript variant X16 && sp|O35346|FAK1_RAT Focal adhesion kinase 1 OS=Rattus norvegicus OX=10116 GN=Ptk2 PE=1 SV=1 && PF03623:Focal adhesion targeting region
100058256	CG	intron,intron,exon,utr5	FLNA	filamin A%2C transcript variant X1 && sp|P21333|FLNA_HUMAN Filamin-A OS=Homo sapiens OX=9606 GN=FLNA PE=1 SV=4 && PF00630:Filamin/ABP280 repeat|PF00307:Calponin homology (CH) domain
100058273	CG	intron	GPC5	glypican 5%2C transcript variant X2 && sp|P78333|GPC5_HUMAN Glypican-5 OS=Homo sapiens OX=9606 GN=GPC5 PE=1 SV=1 && PF01153:Glypican
100058273	CHH	intron	GPC5	glypican 5%2C transcript variant X2 && sp|P78333|GPC5_HUMAN Glypican-5 OS=Homo sapiens OX=9606 GN=GPC5 PE=1 SV=1 && PF01153:Glypican
100058274	CG	exon,utr5	GNB4	G protein subunit beta 4%2C transcript variant X3 && sp|Q9HAV0|GBB4_HUMAN Guanine nucleotide-binding protein subunit beta-4 OS=Homo sapiens OX=9606 GN=GNB4 PE=1 SV=3 && PF00400:WD domain, G-beta repeat
100058275	CG	intron	ALPL	alkaline phosphatase%2C liver/bone/kidney%2C transcript variant X4 && sp|Q29486|PPBT_FELCA Alkaline phosphatase, tissue-nonspecific isozyme OS=Felis catus OX=9685 GN=ALPL PE=1 SV=1 && PF00245:Alkaline phosphatase
100058278	CG	intron	GATA5	GATA binding protein 5%2C transcript variant X1 && sp|Q3SZJ5|GATA5_BOVIN Transcription factor GATA-5 OS=Bos taurus OX=9913 GN=GATA5 PE=2 SV=1 && PF05349:GATA-type transcription activator, N-terminal|PF00320:GATA zinc finger
100058279	CG	intron	SMARCA2	SWI/SNF related%2C matrix associated%2C actin dependent regulator of chromatin%2C subfamily a%2C member 2 && sp|P51531|SMCA2_HUMAN Probable global transcription activator SNF2L2 OS=Homo sapiens OX=9606 GN=SMARCA2 PE=1 SV=2 && PF00176:SNF2 family N-terminal domain|PF07533:BRK domain|PF00271:Helicase conserved C-terminal domain|PF14619:Snf2-ATP coupling, chromatin remodelling complex|PF00439:Bromod…
100058280	CG	exon,utr5,intron,exon,utr5	LOC100058280	olfactory receptor 2K2%2C transcript variant X1 && sp|Q8NGT1|OR2K2_HUMAN Olfactory receptor 2K2 OS=Homo sapiens OX=9606 GN=OR2K2 PE=2 SV=3 && PF13853:Olfactory receptor
100058281	CG	utr5,exon	C2CD2	C2 calcium dependent domain containing 2 && sp|Q9Y426|C2CD2_HUMAN C2 domain-containing protein 2 OS=Homo sapiens OX=9606 GN=C2CD2 PE=1 SV=2 && -
100058288	CG	utr5,exon,intron	ARMC10	armadillo repeat containing 10 && sp|B1WBW4|ARM10_RAT Armadillo repeat-containing protein 10 OS=Rattus norvegicus OX=10116 GN=Armc10 PE=1 SV=1 && PF04826:Armadillo-like
100058294	CG	intron,exon,utr5	EIF4ENIF1	eukaryotic translation initiation factor 4E nuclear import factor 1%2C transcript variant X1 && sp|Q9NRA8|4ET_HUMAN Eukaryotic translation initiation factor 4E transporter OS=Homo sapiens OX=9606 GN=EIF4ENIF1 PE=1 SV=2 && PF10477:Nucleocytoplasmic shuttling protein for mRNA cap-binding EIF4E
100058299	CG	intron,exon,utr5,intron,intron,exon,utr5,intron	S1PR2	sphingosine-1-phosphate receptor 2%2C transcript variant X2 && sp|O95136|S1PR2_HUMAN Sphingosine 1-phosphate receptor 2 OS=Homo sapiens OX=9606 GN=S1PR2 PE=1 SV=2 && -
100058309	CG	intron	ARHGAP36	Rho GTPase activating protein 36%2C transcript variant X3 && sp|D2H9U0|RHG36_AILME Rho GTPase-activating protein 36 OS=Ailuropoda melanoleuca OX=9646 GN=ARHGAP36 PE=3 SV=1 && PF00620:RhoGAP domain
100058310	CG	TSS,utr5,exon,intron	LIN9	lin-9 DREAM MuvB core complex component%2C transcript variant X3 && sp|Q5TKA1|LIN9_HUMAN Protein lin-9 homolog OS=Homo sapiens OX=9606 GN=LIN9 PE=1 SV=1 && PF06584:DIRP
100058313	CG	intron,intron,intron,intron	SEPT9	septin 9%2C transcript variant X1 && sp|Q9UHD8|SEPT9_HUMAN Septin-9 OS=Homo sapiens OX=9606 GN=SEPTIN9 PE=1 SV=2 && -
100058321	CHH	exon,utr5,intron	LTA	lymphotoxin alpha%2C transcript variant X2 && sp|Q5WR07|TNFB_CANLF Lymphotoxin-alpha OS=Canis lupus familiaris OX=9615 GN=LTA PE=3 SV=1 && -
100058322	CG	intron,exon	PRDM15	PR/SET domain 15%2C transcript variant X1 && sp|E9Q8T2|PRD15_MOUSE PR domain zinc finger protein 15 OS=Mus musculus OX=10090 GN=Prdm15 PE=1 SV=1 && PF00096:Zinc finger, C2H2 type
100058325	CG	intron,intron,intron	ZNF423	zinc finger protein 423%2C transcript variant X3 && sp|Q2M1K9|ZN423_HUMAN Zinc finger protein 423 OS=Homo sapiens OX=9606 GN=ZNF423 PE=1 SV=1 && -
100058329	CG	exon,utr5,TSS	LOC100058329	glutathione S-transferase Mu 1%2C transcript variant X1 && sp|Q9TSM5|GSTM1_MACFA Glutathione S-transferase Mu 1 OS=Macaca fascicularis OX=9541 GN=GSTM1 PE=2 SV=3 && PF14497:Glutathione S-transferase, C-terminal domain|PF02798:Glutathione S-transferase, N-terminal domain
100058331	CG	utr5,exon,intron	ARPC2	actin related protein 2/3 complex subunit 2%2C transcript variant X1 && sp|O15144|ARPC2_HUMAN Actin-related protein 2/3 complex subunit 2 OS=Homo sapiens OX=9606 GN=ARPC2 PE=1 SV=1 && PF04045:Arp2/3 complex, 34 kD subunit p34-Arc
100058336	CG	utr5,exon,intron	ARPC3	actin related protein 2/3 complex subunit 3 && sp|Q3T035|ARPC3_BOVIN Actin-related protein 2/3 complex subunit 3 OS=Bos taurus OX=9913 GN=ARPC3 PE=1 SV=3 && PF04062:ARP2/3 complex ARPC3 (21 kDa) subunit
100058341	CG	intron	DNMT1	DNA methyltransferase 1%2C transcript variant X1 && sp|Q24K09|DNMT1_BOVIN DNA (cytosine-5)-methyltransferase 1 OS=Bos taurus OX=9913 GN=DNMT1 PE=1 SV=1 && PF06464:DMAP1-binding Domain|PF01426:BAH domain|PF12047:Cytosine specific DNA methyltransferase replication foci domain|PF00145:C-5 cytosine-specific DNA methylase|PF02008:CXXC zinc finger domain
100058349	CG	exon,utr5,intron,intron	PLXNA3	plexin A3%2C transcript variant X1 && sp|P51805|PLXA3_HUMAN Plexin-A3 OS=Homo sapiens OX=9606 GN=PLXNA3 PE=1 SV=2 && -
100058362	CG	utr5,exon	KIF17	kinesin family member 17%2C transcript variant X1 && sp|Q9P2E2|KIF17_HUMAN Kinesin-like protein KIF17 OS=Homo sapiens OX=9606 GN=KIF17 PE=2 SV=3 && PF00225:Kinesin motor domain
100058363	CG	intron,intron,intron,exon,utr5,TSS	SLC22A23	solute carrier family 22 member 23%2C transcript variant X1 && sp|A1A5C7|S22AN_HUMAN Solute carrier family 22 member 23 OS=Homo sapiens OX=9606 GN=SLC22A23 PE=1 SV=2 && PF00083:Sugar (and other) transporter
100058368	CG	intron	ENPP6	ectonucleotide pyrophosphatase/phosphodiesterase 6%2C transcript variant X3 && sp|Q6UWR7|ENPP6_HUMAN Glycerophosphocholine cholinephosphodiesterase ENPP6 OS=Homo sapiens OX=9606 GN=ENPP6 PE=1 SV=2 && -
100058382	CHH	intron	PEA15	proliferation and apoptosis adaptor protein 15 && sp|Q9Z297|PEA15_CRIGR Astrocytic phosphoprotein PEA-15 OS=Cricetulus griseus OX=10029 GN=PEA15 PE=1 SV=1 && PF01335:Death effector domain
100058387	CG	exon,utr5	EEF2K	eukaryotic elongation factor 2 kinase%2C transcript variant X1 && sp|O00418|EF2K_HUMAN Eukaryotic elongation factor 2 kinase OS=Homo sapiens OX=9606 GN=EEF2K PE=1 SV=2 && -
100058400	CG	exon,utr5	ZCWPW2	zinc finger CW-type and PWWP domain containing 2%2C transcript variant X2 && sp|Q504Y3|ZCPW2_HUMAN Zinc finger CW-type PWWP domain protein 2 OS=Homo sapiens OX=9606 GN=ZCWPW2 PE=1 SV=1 && -
100058407	CG	exon,utr5,intron	MOK	MOK protein kinase%2C transcript variant X1 && sp|Q9UQ07|MOK_HUMAN MAPK/MAK/MRK overlapping kinase OS=Homo sapiens OX=9606 GN=MOK PE=2 SV=1 && PF00069:Protein kinase domain
100058408	CG	intron	RIPK4	receptor interacting serine/threonine kinase 4%2C transcript variant X1 && sp|Q9ERK0|RIPK4_MOUSE Receptor-interacting serine/threonine-protein kinase 4 OS=Mus musculus OX=10090 GN=Ripk4 PE=1 SV=2 && PF12796:Ankyrin repeats (3 copies)|PF00069:Protein kinase domain|PF13637:Ankyrin repeats (many copies)
100058410	CG	intron,exon	HEATR3	HEAT repeat containing 3%2C transcript variant X1 && sp|Q7Z4Q2|HEAT3_HUMAN HEAT repeat-containing protein 3 OS=Homo sapiens OX=9606 GN=HEATR3 PE=1 SV=2 && PF13513:HEAT-like repeat
100058414	CG	intron	ALX3	ALX homeobox 3 && sp|O95076|ALX3_HUMAN Homeobox protein aristaless-like 3 OS=Homo sapiens OX=9606 GN=ALX3 PE=2 SV=2 && PF00046:Homeodomain
100058416	CHH	intron	TIGAR	TP53 induced glycolysis regulatory phosphatase && sp|Q9NQ88|TIGAR_HUMAN Fructose-2,6-bisphosphatase TIGAR OS=Homo sapiens OX=9606 GN=TIGAR PE=1 SV=1 && PF00300:Histidine phosphatase superfamily (branch 1)
100058420	CG	exon,utr5,intron	IFT81	intraflagellar transport 81%2C transcript variant X3 && sp|O35594|IFT81_MOUSE Intraflagellar transport protein 81 homolog OS=Mus musculus OX=10090 GN=Ift81 PE=1 SV=4 && PF18383:Intraflagellar transport 81 calponin homology domain
100058425	CG	exon	ANGPTL6	angiopoietin like 6%2C transcript variant X1 && sp|Q8NI99|ANGL6_HUMAN Angiopoietin-related protein 6 OS=Homo sapiens OX=9606 GN=ANGPTL6 PE=1 SV=1 && PF00147:Fibrinogen beta and gamma chains, C-terminal globular domain
100058426	CG	intron	PBX1	PBX homeobox 1%2C transcript variant X4 && sp|P40424|PBX1_HUMAN Pre-B-cell leukemia transcription factor 1 OS=Homo sapiens OX=9606 GN=PBX1 PE=1 SV=1 && -
100058432	CG	intron	IKBKG	inhibitor of nuclear factor kappa B kinase subunit gamma%2C transcript variant X7 && sp|A9QT41|NEMO_PIG NF-kappa-B essential modulator OS=Sus scrofa OX=9823 GN=IKBKG PE=1 SV=1 && -
100058434	CG	intron,exon,utr5	MAP3K15	mitogen-activated protein kinase kinase kinase 15 && sp|Q6ZN16|M3K15_HUMAN Mitogen-activated protein kinase kinase kinase 15 OS=Homo sapiens OX=9606 GN=MAP3K15 PE=1 SV=2 && PF00069:Protein kinase domain|PF13281:Domain of unknown function (DUF4071)
100058438	CG	intron	MGAT5B	mannosyl (alpha-1%2C6-)-glycoprotein beta-1%2C6-N-acetyl-glucosaminyltransferase%2C isozyme B%2C transcript variant X1 && sp|Q3V5L5|MGT5B_HUMAN Alpha-1,6-mannosylglycoprotein 6-beta-N-acetylglucosaminyltransferase B OS=Homo sapiens OX=9606 GN=MGAT5B PE=1 SV=2 && PF15024:Glycosyltransferase family 18
100058454	CG	intron	PAPD5	poly(A) RNA polymerase D5%2C non-canonical%2C transcript variant X1 && sp|Q68ED3|PAPD5_MOUSE Terminal nucleotidyltransferase 4B OS=Mus musculus OX=10090 GN=Tent4b PE=1 SV=2 && PF03828:Cid1 family poly A polymerase|PF01909:Nucleotidyltransferase domain
100058456	CG	intron	PSMC2	proteasome 26S subunit%2C ATPase 2 && sp|Q5E9F9|PRS7_BOVIN 26S proteasome regulatory subunit 7 OS=Bos taurus OX=9913 GN=PSMC2 PE=2 SV=3 && PF00004:ATPase family associated with various cellular activities (AAA)|PF17862:AAA+ lid domain
100058478	CG	intron,exon	LOC100058478	fibrous sheath-interacting protein 2-like && sp|Q5CZC0|FSIP2_HUMAN Fibrous sheath-interacting protein 2 OS=Homo sapiens OX=9606 GN=FSIP2 PE=2 SV=4 && PF15783:Fibrous sheath-interacting protein 2
100058480	CG	intron	DDX3X	DEAD-box helicase 3%2C X-linked%2C transcript variant X1 && sp|O00571|DDX3X_HUMAN ATP-dependent RNA helicase DDX3X OS=Homo sapiens OX=9606 GN=DDX3X PE=1 SV=3 && PF00270:DEAD/DEAH box helicase|PF00271:Helicase conserved C-terminal domain
100058488	CG	exon,intron,intron,exon	CPNE9	copine family member 9 && sp|Q5BJS7|CPNE9_RAT Copine-9 OS=Rattus norvegicus OX=10116 GN=Cpne9 PE=2 SV=1 && PF07002:Copine|PF00168:C2 domain
100058493	CG	intron,intron	PXDC1	PX domain containing 1 && sp|Q5TGL8|PXDC1_HUMAN PX domain-containing protein 1 OS=Homo sapiens OX=9606 GN=PXDC1 PE=2 SV=3 && -
100058505	CG	exon	KCNC4	potassium voltage-gated channel subfamily C member 4%2C transcript variant X1 && sp|Q03721|KCNC4_HUMAN Potassium voltage-gated channel subfamily C member 4 OS=Homo sapiens OX=9606 GN=KCNC4 PE=1 SV=2 && -
100058510	CG	intron,intron	CAMKK2	calcium/calmodulin dependent protein kinase kinase 2%2C transcript variant X1 && sp|Q96RR4|KKCC2_HUMAN Calcium/calmodulin-dependent protein kinase kinase 2 OS=Homo sapiens OX=9606 GN=CAMKK2 PE=1 SV=2 && PF00069:Protein kinase domain
100058534	CG	intron	CPB2	carboxypeptidase B2 && sp|Q9EQV9|CBPB2_RAT Carboxypeptidase B2 OS=Rattus norvegicus OX=10116 GN=Cpb2 PE=2 SV=1 && PF00246:Zinc carboxypeptidase|PF02244:Carboxypeptidase activation peptide
100058537	CG	intron	TECPR2	tectonin beta-propeller repeat containing 2%2C transcript variant X1 && sp|O15040|TCPR2_HUMAN Tectonin beta-propeller repeat-containing protein 2 OS=Homo sapiens OX=9606 GN=TECPR2 PE=1 SV=4 && PF06462:Propeller
100058539	CG	intron,intron,intron,intron	IGF2R	insulin like growth factor 2 receptor%2C transcript variant X1 && sp|P11717|MPRI_HUMAN Cation-independent mannose-6-phosphate receptor OS=Homo sapiens OX=9606 GN=IGF2R PE=1 SV=3 && PF00878:Cation-independent mannose-6-phosphate receptor repeat|PF00040:Fibronectin type II domain
100058546	CG	intron	CEP295	centrosomal protein 295%2C transcript variant X1 && sp|Q9C0D2|CE295_HUMAN Centrosomal protein of 295 kDa OS=Homo sapiens OX=9606 GN=CEP295 PE=1 SV=4 && PF15309:ALMS motif
100058557	CG	exon,utr5,TSS,intron	HAUS7	HAUS augmin like complex subunit 7%2C transcript variant X3 && sp|Q99871|HAUS7_HUMAN HAUS augmin-like complex subunit 7 OS=Homo sapiens OX=9606 GN=HAUS7 PE=1 SV=3 && -
100058570	CG	intron,intron,exon,utr5	NSD1	nuclear receptor binding SET domain protein 1%2C transcript variant X2 && sp|Q96L73|NSD1_HUMAN Histone-lysine N-methyltransferase, H3 lysine-36 specific OS=Homo sapiens OX=9606 GN=NSD1 PE=1 SV=1 && PF00855:PWWP domain|PF17907:AWS domain|PF00856:SET domain|PF17982:NSD Cys-His rich domain
100058583	CG	exon	SMTN	smoothelin%2C transcript variant X3 && sp|P53814|SMTN_HUMAN Smoothelin OS=Homo sapiens OX=9606 GN=SMTN PE=1 SV=7 && PF12510:Smoothelin cytoskeleton protein|PF00307:Calponin homology (CH) domain
100058590	CG	intron	UCK2	uridine-cytidine kinase 2%2C transcript variant X3 && sp|Q99PM9|UCK2_MOUSE Uridine-cytidine kinase 2 OS=Mus musculus OX=10090 GN=Uck2 PE=1 SV=1 && PF00485:Phosphoribulokinase / Uridine kinase family
100058609	CG	intron,intron,exon,TSS	RAB11FIP4	RAB11 family interacting protein 4%2C transcript variant X1 && sp|Q86YS3|RFIP4_HUMAN Rab11 family-interacting protein 4 OS=Homo sapiens OX=9606 GN=RAB11FIP4 PE=1 SV=1 && -
100058614	CG	intron	HPS3	HPS3%2C biogenesis of lysosomal organelles complex 2 subunit 1%2C transcript variant X1 && sp|Q969F9|HPS3_HUMAN Hermansky-Pudlak syndrome 3 protein OS=Homo sapiens OX=9606 GN=HPS3 PE=1 SV=1 && PF14763:Hermansky-Pudlak syndrome 3, C-terminal|PF14761:Hermansky-Pudlak syndrome 3|PF14762:Hermansky-Pudlak syndrome 3, middle region
100058617	CG	exon,utr5,intron	GPANK1	G-patch domain and ankyrin repeats 1%2C transcript variant X6 && sp|O95872|GPAN1_HUMAN G patch domain and ankyrin repeat-containing protein 1 OS=Homo sapiens OX=9606 GN=GPANK1 PE=1 SV=1 && PF01585:G-patch domain
100058637	CG	intron,exon	CCNQ	cyclin Q%2C transcript variant X3 && sp|Q8QZR8|CCNQ_MOUSE Cyclin-Q OS=Mus musculus OX=10090 GN=Ccnq PE=2 SV=2 && PF00134:Cyclin, N-terminal domain
100058639	CG	intron	SEPT6	septin 6%2C transcript variant X3 && sp|Q3SZN0|SEPT6_BOVIN Septin-6 OS=Bos taurus OX=9913 GN=SEPTIN6 PE=2 SV=1 && PF00735:Septin
100058644	CG	intron,intron,intron	SH3KBP1	SH3 domain containing kinase binding protein 1%2C transcript variant X5 && sp|Q96B97|SH3K1_HUMAN SH3 domain-containing kinase-binding protein 1 OS=Homo sapiens OX=9606 GN=SH3KBP1 PE=1 SV=2 && PF14604:Variant SH3 domain
100058652	CG	exon,utr5,intron,intron,exon,utr5,exon	RNF44	ring finger protein 44%2C transcript variant X5 && sp|Q7L0R7|RNF44_HUMAN RING finger protein 44 OS=Homo sapiens OX=9606 GN=RNF44 PE=1 SV=1 && -
100058666	CG	TSS,utr5,exon	DYRK2	dual specificity tyrosine phosphorylation regulated kinase 2%2C transcript variant X1 && sp|Q92630|DYRK2_HUMAN Dual specificity tyrosine-phosphorylation-regulated kinase 2 OS=Homo sapiens OX=9606 GN=DYRK2 PE=1 SV=3 && PF00069:Protein kinase domain
100058677	CG	intron	CYSRT1	cysteine rich tail 1%2C transcript variant X1 && sp|Q9D1E4|CRTP1_MOUSE Cysteine-rich tail protein 1 OS=Mus musculus OX=10090 GN=Cysrt1 PE=2 SV=1 && PF10631:Protein of unknown function (DUF2477)
100058679	CG	utr5,exon,exon,intron	UBE2A	ubiquitin conjugating enzyme E2 A && sp|P49459|UBE2A_HUMAN Ubiquitin-conjugating enzyme E2 A OS=Homo sapiens OX=9606 GN=UBE2A PE=1 SV=2 && PF00179:Ubiquitin-conjugating enzyme
100058685	CG	intron,exon,utr3	LOC100058685	purine nucleoside phosphorylase && sp|P00491|PNPH_HUMAN Purine nucleoside phosphorylase OS=Homo sapiens OX=9606 GN=PNP PE=1 SV=2 && PF01048:Phosphorylase superfamily
100058693	CG	intron	GPC6	glypican 6%2C transcript variant X1 && sp|Q9Y625|GPC6_HUMAN Glypican-6 OS=Homo sapiens OX=9606 GN=GPC6 PE=1 SV=1 && -
100058694	CG	intron,exon,utr5	B3GNT5	UDP-GlcNAc_betaGal beta-1%2C3-N-acetylglucosaminyltransferase 5%2C transcript variant X9 && sp|B6SEH9|ERVV2_HUMAN Endogenous retrovirus group V member 2 Env polyprotein OS=Homo sapiens OX=9606 GN=ERVV-2 PE=2 SV=1 && -
100058699	CG	intron,intron	ESRRB	estrogen related receptor beta%2C transcript variant X2 && sp|O95718|ERR2_HUMAN Steroid hormone receptor ERR2 OS=Homo sapiens OX=9606 GN=ESRRB PE=1 SV=3 && PF00104:Ligand-binding domain of nuclear hormone receptor|PF00105:Zinc finger, C4 type (two domains)
100058701	CG	intron,exon	HTRA4	HtrA serine peptidase 4%2C transcript variant X1 && sp|E1BJW1|HTRA4_BOVIN Serine protease HTR4 OS=Bos taurus OX=9913 GN=HTRA4 PE=3 SV=1 && PF13180:PDZ domain|PF00219:Insulin-like growth factor binding protein|PF07648:Kazal-type serine protease inhibitor domain|PF13365:Trypsin-like peptidase domain
100058712	CG	TSS,utr5,exon	FBXL12	F-box and leucine rich repeat protein 12%2C transcript variant X1 && sp|Q32PG9|FXL12_BOVIN F-box/LRR-repeat protein 12 OS=Bos taurus OX=9913 GN=FBXL12 PE=2 SV=1 && PF12937:F-box-like
100058731	CG	intron	IL17RD	interleukin 17 receptor D%2C transcript variant X1 && sp|Q8NFM7|I17RD_HUMAN Interleukin-17 receptor D OS=Homo sapiens OX=9606 GN=IL17RD PE=1 SV=3 && -
100058761	CG	exon,utr5	NKAP	NFKB activating protein && sp|Q8N5F7|NKAP_HUMAN NF-kappa-B-activating protein OS=Homo sapiens OX=9606 GN=NKAP PE=1 SV=1 && PF06047:NF-kappa-B-activating protein C-terminal domain|PF15692:NF-kappa-B-activating protein
100058765	CG	TSS,utr5,exon	RAB11FIP2	RAB11 family interacting protein 2%2C transcript variant X1 && sp|Q7L804|RFIP2_HUMAN Rab11 family-interacting protein 2 OS=Homo sapiens OX=9606 GN=RAB11FIP2 PE=1 SV=1 && PF09457:FIP domain|PF00168:C2 domain
100058774	CG	intron	CPLX2	complexin 2%2C transcript variant X1 && sp|P84088|CPLX2_BOVIN Complexin-2 OS=Bos taurus OX=9913 GN=CPLX2 PE=1 SV=1 && PF05835:Synaphin protein
100058784	CG	exon,utr5,TSS	CDKN2AIP	CDKN2A interacting protein%2C transcript variant X2 && sp|Q9NXV6|CARF_HUMAN CDKN2A-interacting protein OS=Homo sapiens OX=9606 GN=CDKN2AIP PE=1 SV=3 && PF11952:XRN-Two Binding Domain, XTBD
100058799	CG	exon	SLC6A8	solute carrier family 6 member 8 && sp|P48029|SC6A8_HUMAN Sodium- and chloride-dependent creatine transporter 1 OS=Homo sapiens OX=9606 GN=SLC6A8 PE=1 SV=1 && PF00209:Sodium:neurotransmitter symporter family
100058803	CG	intron,intron,exon,utr5	ZNF280C	zinc finger protein 280C && sp|Q8ND82|Z280C_HUMAN Zinc finger protein 280C OS=Homo sapiens OX=9606 GN=ZNF280C PE=1 SV=1 && PF13836:Domain of unknown function (DUF4195)
100058804	CG	intron,intron,exon,utr5,TSS,intron	MAP7D2	MAP7 domain containing 2%2C transcript variant X1 && sp|Q5R7F9|MA7D2_PONAB MAP7 domain-containing protein 2 OS=Pongo abelii OX=9601 GN=MAP7D2 PE=2 SV=1 && PF05672:MAP7 (E-MAP-115) family
100058805	CG	exon,utr5,TSS	SLC18A2	solute carrier family 18 member A2 && sp|Q8BRU6|VMAT2_MOUSE Synaptic vesicular amine transporter OS=Mus musculus OX=10090 GN=Slc18a2 PE=1 SV=1 && PF07690:Major Facilitator Superfamily
100058811	CG	intron,intron,intron	GYG1	glycogenin 1 && sp|P13280|GLYG_RABIT Glycogenin-1 OS=Oryctolagus cuniculus OX=9986 GN=GYG1 PE=1 SV=3 && PF01501:Glycosyl transferase family 8
100058813	CG	exon,intron	SIAH3	siah E3 ubiquitin protein ligase family member 3 && sp|Q8IW03|SIAH3_HUMAN Seven in absentia homolog 3 OS=Homo sapiens OX=9606 GN=SIAH3 PE=1 SV=3 && PF03145:Seven in absentia protein family
100058817	CG	exon,intron	MPIG6B	megakaryocyte and platelet inhibitory receptor G6b && sp|O95866|G6B_HUMAN Megakaryocyte and platelet inhibitory receptor G6b OS=Homo sapiens OX=9606 GN=MPIG6B PE=1 SV=1 && PF15096:G6B family
100058833	CG	intron	LOC100058833	ATP-binding cassette sub-family A member 3%2C transcript variant X1 && sp|Q99758|ABCA3_HUMAN Phospholipid-transporting ATPase ABCA3 OS=Homo sapiens OX=9606 GN=ABCA3 PE=1 SV=2 && PF12698:ABC-2 family transporter protein|PF00005:ABC transporter
100058834	CG	intron,exon,utr5,TSS	BCAP31	B cell receptor associated protein 31%2C transcript variant X2 && sp|Q5R8H3|BAP31_PONAB B-cell receptor-associated protein 31 OS=Pongo abelii OX=9601 GN=BCAP31 PE=2 SV=3 && PF18035:Bap31/Bap29 cytoplasmic coiled-coil domain|PF05529:Bap31/Bap29 transmembrane region
100058835	CG	TSS,utr5,exon	NDUFA1	NADH_ubiquinone oxidoreductase subunit A1 && sp|O15239|NDUA1_HUMAN NADH dehydrogenase [ubiquinone] 1 alpha subcomplex subunit 1 OS=Homo sapiens OX=9606 GN=NDUFA1 PE=1 SV=1 && -
100058841	CG	intron,intron	GRAMD1A	GRAM domain containing 1A%2C transcript variant X1 && sp|Q96CP6|ASTRA_HUMAN Protein Aster-A OS=Homo sapiens OX=9606 GN=GRAMD1A PE=1 SV=2 && PF16016:VAD1 Analog of StAR-related lipid transfer domain|PF02893:GRAM domain
100058845	CG	exon	OSBP	oxysterol binding protein && sp|P22059|OSBP1_HUMAN Oxysterol-binding protein 1 OS=Homo sapiens OX=9606 GN=OSBP PE=1 SV=1 && PF01237:Oxysterol-binding protein|PF00169:PH domain
100058852	CG	intron,intron,intron,intron	CAMTA1	calmodulin binding transcription activator 1%2C transcript variant X11 && sp|A2A891|CMTA1_MOUSE Calmodulin-binding transcription activator 1 OS=Mus musculus OX=10090 GN=Camta1 PE=2 SV=1 && PF01833:IPT/TIG domain|PF03859:CG-1 domain
100058865	CG	TSS,exon,utr5	CD244	CD244 molecule%2C transcript variant X1 && sp|Q9BZW8|CD244_HUMAN Natural killer cell receptor 2B4 OS=Homo sapiens OX=9606 GN=CD244 PE=1 SV=2 && PF11465:Natural killer cell receptor 2B4|PF13895:Immunoglobulin domain
100058868	CG	intron	ABCD1	ATP binding cassette subfamily D member 1%2C transcript variant X1 && sp|P33897|ABCD1_HUMAN ATP-binding cassette sub-family D member 1 OS=Homo sapiens OX=9606 GN=ABCD1 PE=1 SV=2 && -
100058869	CG	intron	EHMT1	euchromatic histone lysine methyltransferase 1%2C transcript variant X4 && sp|Q9H9B1|EHMT1_HUMAN Histone-lysine N-methyltransferase EHMT1 OS=Homo sapiens OX=9606 GN=EHMT1 PE=1 SV=4 && PF13637:Ankyrin repeats (many copies)|PF05033:Pre-SET motif|PF00856:SET domain|PF12796:Ankyrin repeats (3 copies)
100058871	CG	utr5,exon	RAB33A	RAB33A%2C member RAS oncogene family && sp|Q14088|RB33A_HUMAN Ras-related protein Rab-33A OS=Homo sapiens OX=9606 GN=RAB33A PE=1 SV=2 && PF00071:Ras family
100058872	CG	intron,exon,utr5	CCDC172	coiled-coil domain containing 172%2C transcript variant X2 && sp|P0C7W6|CC172_HUMAN Coiled-coil domain-containing protein 172 OS=Homo sapiens OX=9606 GN=CCDC172 PE=1 SV=1 && -
100058885	CG	exon,intron	VWA7	von Willebrand factor A domain containing 7%2C transcript variant X1 && sp|Q9Y334|VWA7_HUMAN von Willebrand factor A domain-containing protein 7 OS=Homo sapiens OX=9606 GN=VWA7 PE=2 SV=4 && -
100058891	CG	intron,intron	ADCY7	adenylate cyclase 7%2C transcript variant X3 && sp|P51828|ADCY7_HUMAN Adenylate cyclase type 7 OS=Homo sapiens OX=9606 GN=ADCY7 PE=1 SV=1 && PF16214:Adenylyl cyclase N-terminal extracellular and transmembrane region|PF00211:Adenylate and Guanylate cyclase catalytic domain|PF06327:Domain of Unknown Function (DUF1053)
100058898	CG	intron,exon,utr5	DEUP1	deuterosome assembly protein 1%2C transcript variant X4 && sp|Q05D60|DEUP1_HUMAN Deuterosome assembly protein 1 OS=Homo sapiens OX=9606 GN=DEUP1 PE=1 SV=2 && PF17045:Centrosomal protein of 63 kDa
100058900	CG	intron,exon,utr5,TSS	VPS37B	VPS37B%2C ESCRT-I subunit%2C transcript variant X2 && sp|Q9H9H4|VP37B_HUMAN Vacuolar protein sorting-associated protein 37B OS=Homo sapiens OX=9606 GN=VPS37B PE=1 SV=1 && PF07200:Modifier of rudimentary (Mod(r)) protein
100058904	CG	intron,intron,intron,exon,utr5,intron,intron,intron	MAD1L1	mitotic arrest deficient 1 like 1%2C transcript variant X7 && sp|Q9Y6D9|MD1L1_HUMAN Mitotic spindle assembly checkpoint protein MAD1 OS=Homo sapiens OX=9606 GN=MAD1L1 PE=1 SV=2 && PF05557:Mitotic checkpoint protein
100058909	CG	intron	DCX	doublecortin%2C transcript variant X3 && sp|O43602|DCX_HUMAN Neuronal migration protein doublecortin OS=Homo sapiens OX=9606 GN=DCX PE=1 SV=4 && -
100058911	CG	exon,utr5,intron	RPS6KA3	ribosomal protein S6 kinase A3%2C transcript variant X5 && sp|P18654|KS6A3_MOUSE Ribosomal protein S6 kinase alpha-3 OS=Mus musculus OX=10090 GN=Rps6ka3 PE=1 SV=2 && PF00069:Protein kinase domain|PF00433:Protein kinase C terminal domain
100058912	CG	exon,utr5	ATRNL1	attractin like 1%2C transcript variant X1 && sp|Q5VV63|ATRN1_HUMAN Attractin-like protein 1 OS=Homo sapiens OX=9606 GN=ATRNL1 PE=2 SV=2 && PF01437:Plexin repeat|PF13854:Kelch motif|PF00431:CUB domain|PF00059:Lectin C-type domain
100058912	CHH	intron	ATRNL1	attractin like 1%2C transcript variant X1 && sp|Q5VV63|ATRN1_HUMAN Attractin-like protein 1 OS=Homo sapiens OX=9606 GN=ATRNL1 PE=2 SV=2 && PF01437:Plexin repeat|PF13854:Kelch motif|PF00431:CUB domain|PF00059:Lectin C-type domain
100058917	CG	utr5,exon	RHOD	ras homolog family member D && sp|O00212|RHOD_HUMAN Rho-related GTP-binding protein RhoD OS=Homo sapiens OX=9606 GN=RHOD PE=1 SV=2 && PF00071:Ras family
100058919	CG	intron	MAP4K4	mitogen-activated protein kinase kinase kinase kinase 4%2C transcript variant X1 && sp|P97820|M4K4_MOUSE Mitogen-activated protein kinase kinase kinase kinase 4 OS=Mus musculus OX=10090 GN=Map4k4 PE=1 SV=1 && PF00780:CNH domain|PF00069:Protein kinase domain
100058924	CG	exon,utr5,TSS	VARS	valyl-tRNA synthetase%2C transcript variant X1 && sp|P26640|SYVC_HUMAN Valine--tRNA ligase OS=Homo sapiens OX=9606 GN=VARS1 PE=1 SV=4 && PF08264:Anticodon-binding domain of tRNA|PF00133:tRNA synthetases class I (I, L, M and V)|PF00043:Glutathione S-transferase, C-terminal domain
100058928	CG	intron	KMT2E	lysine methyltransferase 2E%2C transcript variant X1 && sp|Q8IZD2|KMT2E_HUMAN Inactive histone-lysine N-methyltransferase 2E OS=Homo sapiens OX=9606 GN=KMT2E PE=1 SV=1 && PF00856:SET domain|PF00628:PHD-finger
100058968	CG	exon,exon	EXOC3L4	exocyst complex component 3 like 4%2C transcript variant X6 && sp|Q17RC7|EX3L4_HUMAN Exocyst complex component 3-like protein 4 OS=Homo sapiens OX=9606 GN=EXOC3L4 PE=1 SV=2 && PF06046:Exocyst complex component Sec6
100058969	CG	intron	WWC2	WW and C2 domain containing 2%2C transcript variant X2 && sp|Q6AWC2|WWC2_HUMAN Protein WWC2 OS=Homo sapiens OX=9606 GN=WWC2 PE=1 SV=2 && PF00397:WW domain
100058977	CG	utr3,exon	NF2	neurofibromin 2%2C transcript variant X4 && sp|P35240|MERL_HUMAN Merlin OS=Homo sapiens OX=9606 GN=NF2 PE=1 SV=1 && PF09380:FERM C-terminal PH-like domain|PF00373:FERM central domain|PF00769:Ezrin/radixin/moesin family|PF09379:FERM N-terminal domain
100058978	CG	intron	ARL6IP4	ADP ribosylation factor like GTPase 6 interacting protein 4%2C transcript variant X1 && sp|Q66PJ3|AR6P4_HUMAN ADP-ribosylation factor-like protein 6-interacting protein 4 OS=Homo sapiens OX=9606 GN=ARL6IP4 PE=1 SV=2 && PF10500:Nuclear RNA-splicing-associated protein
100058981	CG	intron	CARD11	caspase recruitment domain family member 11%2C transcript variant X3 && sp|Q9BXL7|CAR11_HUMAN Caspase recruitment domain-containing protein 11 OS=Homo sapiens OX=9606 GN=CARD11 PE=1 SV=3 && PF00619:Caspase recruitment domain
100058994	CG	intron	ABLIM1	actin binding LIM protein 1%2C transcript variant X9 && sp|Q8K4G5|ABLM1_MOUSE Actin-binding LIM protein 1 OS=Mus musculus OX=10090 GN=Ablim1 PE=1 SV=1 && -
100058994	CHG	intron	ABLIM1	actin binding LIM protein 1%2C transcript variant X9 && sp|Q8K4G5|ABLM1_MOUSE Actin-binding LIM protein 1 OS=Mus musculus OX=10090 GN=Ablim1 PE=1 SV=1 && -
100058997	CG	exon,utr5,TSS,intron	ZIM2	zinc finger imprinted 2 && sp|Q9NZV7|ZIM2_HUMAN Zinc finger imprinted 2 OS=Homo sapiens OX=9606 GN=ZIM2 PE=1 SV=1 && PF02023:SCAN domain|PF01352:KRAB box
100059002	CG	exon,utr5,intron	CREBRF	CREB3 regulatory factor%2C transcript variant X2 && sp|Q8IUR6|CRERF_HUMAN CREB3 regulatory factor OS=Homo sapiens OX=9606 GN=CREBRF PE=1 SV=2 && -
100059024	CG	intron,intron,intron,exon,utr5	L1CAM	L1 cell adhesion molecule%2C transcript variant X2 && sp|P32004|L1CAM_HUMAN Neural cell adhesion molecule L1 OS=Homo sapiens OX=9606 GN=L1CAM PE=1 SV=2 && PF00041:Fibronectin type III domain|PF13882:Bravo-like intracellular region|PF07679:Immunoglobulin I-set domain|PF13927:Immunoglobulin domain
100059029	CG	intron	XPNPEP2	X-prolyl aminopeptidase 2 && sp|O43895|XPP2_HUMAN Xaa-Pro aminopeptidase 2 OS=Homo sapiens OX=9606 GN=XPNPEP2 PE=1 SV=3 && -
100059033	CG	intron	RNF157	ring finger protein 157%2C transcript variant X6 && sp|Q96PX1|RN157_HUMAN E3 ubiquitin ligase RNF157 OS=Homo sapiens OX=9606 GN=RNF157 PE=1 SV=3 && PF13920:Zinc finger, C3HC4 type (RING finger)
100059035	CG	intron	CCDC86	coiled-coil domain containing 86 && sp|Q5XIB5|CCD86_RAT Coiled-coil domain-containing protein 86 OS=Rattus norvegicus OX=10116 GN=Ccdc86 PE=1 SV=1 && PF03879:Cgr1 family
100059042	CG	intron,utr5,intron,exon	ECE2	endothelin converting enzyme 2%2C transcript variant X10 && sp|P0DPD8|EFCE2_HUMAN EEF1AKMT4-ECE2 readthrough transcript protein OS=Homo sapiens OX=9606 GN=EEF1AKMT4-ECE2 PE=1 SV=1 && PF01431:Peptidase family M13|PF13649:Methyltransferase domain|PF05649:Peptidase family M13
100059048	CG	intron	NKD1	naked cuticle homolog 1 && sp|Q969G9|NKD1_HUMAN Protein naked cuticle homolog 1 OS=Homo sapiens OX=9606 GN=NKD1 PE=1 SV=1 && -
100059049	CG	intron	CNOT6L	CCR4-NOT transcription complex subunit 6 like%2C transcript variant X3 && sp|Q96LI5|CNO6L_HUMAN CCR4-NOT transcription complex subunit 6-like OS=Homo sapiens OX=9606 GN=CNOT6L PE=1 SV=2 && PF13855:Leucine rich repeat|PF03372:Endonuclease/Exonuclease/phosphatase family
100059051	CG	utr5,exon,intron	ST7L	suppression of tumorigenicity 7 like%2C transcript variant X5 && sp|A3KN28|ST7L_BOVIN Suppressor of tumorigenicity 7 protein-like OS=Bos taurus OX=9913 GN=ST7L PE=2 SV=1 && PF04184:ST7 protein
100059060	CG	intron	LOC100059060	zinc finger protein 846%2C transcript variant X3 && sp|Q147U1|ZN846_HUMAN Zinc finger protein 846 OS=Homo sapiens OX=9606 GN=ZNF846 PE=1 SV=2 && PF01352:KRAB box|PF00096:Zinc finger, C2H2 type
100059075	CG	intron,exon	SARM1	sterile alpha and TIR motif containing 1 && sp|Q6SZW1|SARM1_HUMAN NAD(+) hydrolase SARM1 OS=Homo sapiens OX=9606 GN=SARM1 PE=1 SV=1 && PF07647:SAM domain (Sterile alpha motif)|PF13676:TIR domain
100059079	CG	utr5,exon,exon,intron	RNF149	ring finger protein 149%2C transcript variant X2 && sp|Q8NC42|RN149_HUMAN E3 ubiquitin-protein ligase RNF149 OS=Homo sapiens OX=9606 GN=RNF149 PE=2 SV=2 && PF13639:Ring finger domain
100059082	CG	intron,exon	THAP3	THAP domain containing 3%2C transcript variant X2 && sp|Q8WTV1|THAP3_HUMAN THAP domain-containing protein 3 OS=Homo sapiens OX=9606 GN=THAP3 PE=1 SV=1 && PF05485:THAP domain
100059085	CG	exon	FRRS1L	ferric chelate reductase 1 like && sp|Q9P0K9|FRS1L_HUMAN DOMON domain-containing protein FRRS1L OS=Homo sapiens OX=9606 GN=FRRS1L PE=2 SV=2 && PF03351:DOMON domain
100059101	CG	intron,intron	EPB41L3	erythrocyte membrane protein band 4.1 like 3%2C transcript variant X8 && sp|Q9Y2J2|E41L3_HUMAN Band 4.1-like protein 3 OS=Homo sapiens OX=9606 GN=EPB41L3 PE=1 SV=2 && PF00373:FERM central domain|PF04382:SAB domain|PF08736:FERM adjacent (FA)|PF09379:FERM N-terminal domain|PF09380:FERM C-terminal PH-like domain|PF05902:4.1 protein C-terminal domain (CTD)
100059102	CG	exon,utr5,intron	RENBP	renin binding protein%2C transcript variant X2 && sp|P17560|RENBP_PIG N-acylglucosamine 2-epimerase OS=Sus scrofa OX=9823 GN=RENBP PE=1 SV=2 && PF07221:N-acylglucosamine 2-epimerase (GlcNAc 2-epimerase)
100059105	CG	exon,utr5,TSS	CHRDL1	chordin like 1%2C transcript variant X1 && sp|Q9BU40|CRDL1_HUMAN Chordin-like protein 1 OS=Homo sapiens OX=9606 GN=CHRDL1 PE=2 SV=2 && PF00093:von Willebrand factor type C domain
100059115	CG	utr5,exon	POLR2H	RNA polymerase II subunit H && sp|P52434|RPAB3_HUMAN DNA-directed RNA polymerases I, II, and III subunit RPABC3 OS=Homo sapiens OX=9606 GN=POLR2H PE=1 SV=4 && PF03870:RNA polymerase Rpb8
100059116	CG	exon,utr5	PHF13	PHD finger protein 13 && sp|Q86YI8|PHF13_HUMAN PHD finger protein 13 OS=Homo sapiens OX=9606 GN=PHF13 PE=1 SV=2 && PF00628:PHD-finger
100059118	CG	exon,intron,intron,exon,utr5	EHMT2	euchromatic histone lysine methyltransferase 2%2C transcript variant X1 && sp|Q9Z148|EHMT2_MOUSE Histone-lysine N-methyltransferase EHMT2 OS=Mus musculus OX=10090 GN=Ehmt2 PE=1 SV=2 && PF00856:SET domain|PF12796:Ankyrin repeats (3 copies)|PF05033:Pre-SET motif
100059128	CG	intron	RHBDD3	rhomboid domain containing 3%2C transcript variant X1 && sp|Q9Y3P4|RHBD3_HUMAN Rhomboid domain-containing protein 3 OS=Homo sapiens OX=9606 GN=RHBDD3 PE=2 SV=1 && PF00627:UBA/TS-N domain|PF01694:Rhomboid family
100059140	CG	intron,exon	ZMYND19	zinc finger MYND-type containing 19%2C transcript variant X2 && sp|Q96E35|ZMY19_HUMAN Zinc finger MYND domain-containing protein 19 OS=Homo sapiens OX=9606 GN=ZMYND19 PE=1 SV=1 && PF01753:MYND finger|PF13392:HNH endonuclease
100059142	CHH	exon	LOC100059142	transcription elongation factor A protein-like 5 && sp|Q969E4|TCAL3_HUMAN Transcription elongation factor A protein-like 3 OS=Homo sapiens OX=9606 GN=TCEAL3 PE=1 SV=1 && PF04538:Brain expressed X-linked like family
100059144	CG	utr5,exon,intron	OCRL	OCRL%2C inositol polyphosphate-5-phosphatase%2C transcript variant X1 && sp|Q01968|OCRL_HUMAN Inositol polyphosphate 5-phosphatase OCRL OS=Homo sapiens OX=9606 GN=OCRL PE=1 SV=3 && PF16726:Inositol polyphosphate 5-phosphatase clathrin binding domain|PF00620:RhoGAP domain|PF03372:Endonuclease/Exonuclease/phosphatase family
100059146	CG	intron	TCF7L2	transcription factor 7 like 2%2C transcript variant X1 && sp|Q9NQB0|TF7L2_HUMAN Transcription factor 7-like 2 OS=Homo sapiens OX=9606 GN=TCF7L2 PE=1 SV=2 && PF00505:HMG (high mobility group) box|PF08347:N-terminal CTNNB1 binding
100059157	CG	utr5,exon	WNT5A	Wnt family member 5A%2C transcript variant X1 && sp|Q27Q52|WNT5A_RABIT Protein Wnt-5a OS=Oryctolagus cuniculus OX=9986 GN=WNT5A PE=2 SV=1 && -
100059161	CG	intron	ECI2	enoyl-CoA delta isomerase 2 && sp|O75521|ECI2_HUMAN Enoyl-CoA delta isomerase 2 OS=Homo sapiens OX=9606 GN=ECI2 PE=1 SV=4 && PF00378:Enoyl-CoA hydratase/isomerase|PF00887:Acyl CoA binding protein
100059165	CG	exon,utr5	CTNNAL1	catenin alpha like 1 && sp|Q9UBT7|CTNL1_HUMAN Alpha-catulin OS=Homo sapiens OX=9606 GN=CTNNAL1 PE=1 SV=2 && PF01044:Vinculin family
100059178	CG	utr5,exon	ARNT	aryl hydrocarbon receptor nuclear translocator%2C transcript variant X1 && sp|P27540|ARNT_HUMAN Aryl hydrocarbon receptor nuclear translocator OS=Homo sapiens OX=9606 GN=ARNT PE=1 SV=1 && PF00010:Helix-loop-helix DNA-binding domain|PF14598:PAS domain|PF00989:PAS fold
100059180	CG	intron	LOC100059180	radial spoke head 10 homolog B%2C transcript variant X1 && sp|B2RC85|R10B2_HUMAN Radial spoke head 10 homolog B2 OS=Homo sapiens OX=9606 GN=RSPH10B2 PE=2 SV=2 && PF02493:MORN repeat
100059184	CG	intron,intron	NEXMIF	neurite extension and migration factor && sp|Q5QGS0|NEXMI_HUMAN Neurite extension and migration factor OS=Homo sapiens OX=9606 GN=NEXMIF PE=2 SV=1 && PF15735:Domain of unknown function (DUF4683)
100059184	CHH	exon	NEXMIF	neurite extension and migration factor && sp|Q5QGS0|NEXMI_HUMAN Neurite extension and migration factor OS=Homo sapiens OX=9606 GN=NEXMIF PE=2 SV=1 && PF15735:Domain of unknown function (DUF4683)
100059185	CG	exon,utr5,exon,utr3,intron	NAT10	N-acetyltransferase 10%2C transcript variant X1 && sp|Q9H0A0|NAT10_HUMAN RNA cytidine acetyltransferase OS=Homo sapiens OX=9606 GN=NAT10 PE=1 SV=2 && -
100059187	CG	intron,intron,utr5,exon,intron	BEX3	brain expressed X-linked 3%2C transcript variant X6 && sp|Q3ZBJ6|BEX3_BOVIN Protein BEX3 OS=Bos taurus OX=9913 GN=BEX3 PE=3 SV=1 && PF04538:Brain expressed X-linked like family
100059187	CHH	intron,exon	BEX3	brain expressed X-linked 3%2C transcript variant X6 && sp|Q3ZBJ6|BEX3_BOVIN Protein BEX3 OS=Bos taurus OX=9913 GN=BEX3 PE=3 SV=1 && PF04538:Brain expressed X-linked like family
100059191	CHH	intron,exon,utr5	ZNF219	zinc finger protein 219%2C transcript variant X1 && sp|Q9P2Y4|ZN219_HUMAN Zinc finger protein 219 OS=Homo sapiens OX=9606 GN=ZNF219 PE=1 SV=2 && -
100059194	CG	exon,utr5,intron	RAD9A	RAD9 checkpoint clamp component A%2C transcript variant X2 && sp|Q99638|RAD9A_HUMAN Cell cycle checkpoint control protein RAD9A OS=Homo sapiens OX=9606 GN=RAD9A PE=1 SV=1 && PF04139:Rad9
100059195	CG	intron	KCNIP1	potassium voltage-gated channel interacting protein 1%2C transcript variant X1 && sp|Q9JJ57|KCIP1_MOUSE Kv channel-interacting protein 1 OS=Mus musculus OX=10090 GN=Kcnip1 PE=1 SV=2 && PF13499:EF-hand domain pair
100059197	CG	intron	CACNA2D3	calcium voltage-gated channel auxiliary subunit alpha2delta 3%2C transcript variant X5 && sp|Q8IZS8|CA2D3_HUMAN Voltage-dependent calcium channel subunit alpha-2/delta-3 OS=Homo sapiens OX=9606 GN=CACNA2D3 PE=1 SV=1 && -
100059205	CG	intron	LOC100059205	- && sp|Q3SZI4|1433T_BOVIN 14-3-3 protein theta OS=Bos taurus OX=9913 GN=YWHAQ PE=1 SV=1 && -
100059218	CG	intron	EHF	ETS homologous factor%2C transcript variant X2 && sp|Q32LN0|EHF_BOVIN ETS homologous factor OS=Bos taurus OX=9913 GN=EHF PE=2 SV=1 && PF00178:Ets-domain|PF02198:Sterile alpha motif (SAM)/Pointed domain
100059224	CG	intron	DOCK5	dedicator of cytokinesis 5%2C transcript variant X2 && sp|Q9H7D0|DOCK5_HUMAN Dedicator of cytokinesis protein 5 OS=Homo sapiens OX=9606 GN=DOCK5 PE=1 SV=3 && PF16172:DOCK N-terminus|PF14429:C2 domain in Dock180 and Zizimin proteins|PF00018:SH3 domain|PF06920:Dock homology region 2
100059229	CG	intron	LSR	lipolysis stimulated lipoprotein receptor%2C transcript variant X3 && sp|Q9WU74|LSR_RAT Lipolysis-stimulated lipoprotein receptor OS=Rattus norvegicus OX=10116 GN=Lsr PE=1 SV=1 && PF05624:Lipolysis stimulated receptor (LSR)
100059241	CG	exon	DACT1	dishevelled binding antagonist of beta catenin 1 && sp|Q9NYF0|DACT1_HUMAN Dapper homolog 1 OS=Homo sapiens OX=9606 GN=DACT1 PE=1 SV=2 && PF15268:Dapper
100059267	CG	intron,intron,intron	SMYD3	SET and MYND domain containing 3%2C transcript variant X1 && sp|Q9H7B4|SMYD3_HUMAN Histone-lysine N-methyltransferase SMYD3 OS=Homo sapiens OX=9606 GN=SMYD3 PE=1 SV=4 && PF01753:MYND finger|PF00856:SET domain
100059274	CG	intron,exon	LCP2	lymphocyte cytosolic protein 2%2C transcript variant X1 && sp|Q13094|LCP2_HUMAN Lymphocyte cytosolic protein 2 OS=Homo sapiens OX=9606 GN=LCP2 PE=1 SV=1 && PF00017:SH2 domain|PF07647:SAM domain (Sterile alpha motif)
100059287	CG	intron	NUP107	nucleoporin 107%2C transcript variant X1 && sp|P57740|NU107_HUMAN Nuclear pore complex protein Nup107 OS=Homo sapiens OX=9606 GN=NUP107 PE=1 SV=1 && PF04121:Nuclear pore protein 84 / 107
100059301	CG	TSS,utr5,exon	CNKSR2	connector enhancer of kinase suppressor of Ras 2%2C transcript variant X5 && sp|Q8WXI2|CNKR2_HUMAN Connector enhancer of kinase suppressor of ras 2 OS=Homo sapiens OX=9606 GN=CNKSR2 PE=1 SV=1 && PF00536:SAM domain (Sterile alpha motif)|PF10534:Connector enhancer of kinase suppressor of ras|PF00169:PH domain|PF06663:Protein of unknown function (DUF1170)|PF00595:PDZ domain
100059302	CG	intron,intron	PDCD4	programmed cell death 4%2C transcript variant X3 && sp|Q61823|PDCD4_MOUSE Programmed cell death protein 4 OS=Mus musculus OX=10090 GN=Pdcd4 PE=1 SV=1 && PF02847:MA3 domain
100059303	CG	intron	FAM189A1	family with sequence similarity 189 member A1 && sp|O60320|F1891_HUMAN Protein FAM189A1 OS=Homo sapiens OX=9606 GN=FAM189A1 PE=2 SV=4 && PF04103:CD20-like family
100059315	CG	exon,exon	TNXB	tenascin XB%2C transcript variant X8 && sp|P22105|TENX_HUMAN Tenascin-X OS=Homo sapiens OX=9606 GN=TNXB PE=1 SV=5 && PF00147:Fibrinogen beta and gamma chains, C-terminal globular domain|PF00041:Fibronectin type III domain
100059322	CG	intron	PITPNB	phosphatidylinositol transfer protein beta%2C transcript variant X3 && sp|Q9TR36|PIPNB_BOVIN Phosphatidylinositol transfer protein beta isoform OS=Bos taurus OX=9913 GN=PITPNB PE=1 SV=3 && PF02121:Phosphatidylinositol transfer protein
100059323	CG	intron,exon	DHX37	DEAH-box helicase 37%2C transcript variant X1 && sp|Q8IY37|DHX37_HUMAN Probable ATP-dependent RNA helicase DHX37 OS=Homo sapiens OX=9606 GN=DHX37 PE=1 SV=1 && PF04408:Helicase associated domain (HA2)|PF00270:DEAD/DEAH box helicase|PF07717:Oligonucleotide/oligosaccharide-binding (OB)-fold|PF00271:Helicase conserved C-terminal domain
100059331	CG	intron,intron	KIAA1210	KIAA1210 ortholog%2C transcript variant X2 && sp|Q9ULL0|K1210_HUMAN Acrosomal protein KIAA1210 OS=Homo sapiens OX=9606 GN=KIAA1210 PE=2 SV=3 && PF15262:Domain of unknown function (DUF4592)
100059336	CG	intron	APBA2	amyloid beta precursor protein binding family A member 2%2C transcript variant X3 && sp|O35431|APBA2_RAT Amyloid-beta A4 precursor protein-binding family A member 2 OS=Rattus norvegicus OX=10116 GN=Apba2 PE=1 SV=1 && -
100059350	CG	intron	LCA5L	LCA5L%2C lebercilin like%2C transcript variant X5 && sp|B0CM36|LCA5L_PAPAN Lebercilin-like protein OS=Papio anubis OX=9555 GN=LCA5L PE=3 SV=1 && -
100059357	CG	exon,exon	MN1	MN1 proto-oncogene%2C transcriptional regulator && sp|Q10571|MN1_HUMAN Transcriptional activator MN1 OS=Homo sapiens OX=9606 GN=MN1 PE=1 SV=3 && -
100059359	CG	exon,utr5	CABLES1	Cdk5 and Abl enzyme substrate 1%2C transcript variant X1 && sp|Q8TDN4|CABL1_HUMAN CDK5 and ABL1 enzyme substrate 1 OS=Homo sapiens OX=9606 GN=CABLES1 PE=1 SV=2 && PF00134:Cyclin, N-terminal domain
100059364	CG	utr5,exon	CPSF4	cleavage and polyadenylation specific factor 4%2C transcript variant X2 && sp|Q8BQZ5|CPSF4_MOUSE Cleavage and polyadenylation specificity factor subunit 4 OS=Mus musculus OX=10090 GN=Cpsf4 PE=2 SV=1 && PF15663:Zinc-finger containing family
100059369	CG	utr5,exon,intron	EMD	emerin && sp|O08579|EMD_MOUSE Emerin OS=Mus musculus OX=10090 GN=Emd PE=1 SV=1 && PF03020:LEM domain
100059372	CG	exon,intron	KIF26B	kinesin family member 26B%2C transcript variant X1 && sp|Q2KJY2|KI26B_HUMAN Kinesin-like protein KIF26B OS=Homo sapiens OX=9606 GN=KIF26B PE=2 SV=1 && -
100059376	CG	intron	RAB2B	RAB2B%2C member RAS oncogene family && sp|Q8WUD1|RAB2B_HUMAN Ras-related protein Rab-2B OS=Homo sapiens OX=9606 GN=RAB2B PE=1 SV=1 && PF00071:Ras family
100059392	CG	intron,exon,utr5,intron	SPTLC2	serine palmitoyltransferase long chain base subunit 2%2C transcript variant X1 && sp|P97363|SPTC2_MOUSE Serine palmitoyltransferase 2 OS=Mus musculus OX=10090 GN=Sptlc2 PE=1 SV=2 && PF00155:Aminotransferase class I and II
100059393	CG	intron	WRB	tryptophan rich basic protein && sp|Q3SZ26|GET1_BOVIN Guided entry of tail-anchored proteins factor 1 OS=Bos taurus OX=9913 GN=GET1 PE=2 SV=1 && PF04420:CHD5-like protein
100059398	CG	intron,intron	TPST2	tyrosylprotein sulfotransferase 2%2C transcript variant X3 && sp|Q4R863|TPST2_MACFA Protein-tyrosine sulfotransferase 2 OS=Macaca fascicularis OX=9541 GN=TPST2 PE=2 SV=1 && PF13469:Sulfotransferase family
100059402	CG	utr3,exon	VGF	VGF nerve growth factor inducible%2C transcript variant X1 && sp|P86435|VGF_BOVIN Neurosecretory protein VGF OS=Bos taurus OX=9913 GN=VGF PE=1 SV=2 && -
100059408	CG	intron	NOXA1	NADPH oxidase activator 1%2C transcript variant X1 && sp|Q86UR1|NOXA1_HUMAN NADPH oxidase activator 1 OS=Homo sapiens OX=9606 GN=NOXA1 PE=1 SV=1 && PF00018:SH3 domain
100059412	CG	exon,utr5	SLC35F3	solute carrier family 35 member F3%2C transcript variant X1 && sp|Q8IY50|S35F3_HUMAN Putative thiamine transporter SLC35F3 OS=Homo sapiens OX=9606 GN=SLC35F3 PE=2 SV=2 && -
100059419	CG	intron	TENM2	teneurin transmembrane protein 2%2C transcript variant X2 && sp|Q9NT68|TEN2_HUMAN Teneurin-2 OS=Homo sapiens OX=9606 GN=TENM2 PE=1 SV=3 && PF06484:Teneurin Intracellular Region|PF15636:GHH signature containing HNH/Endo VII superfamily nuclease toxin
100059456	CG	TSS,utr5,exon	NGLY1	N-glycanase 1%2C transcript variant X3 && sp|Q4R6F3|NGLY1_MACFA Peptide-N(4)-(N-acetyl-beta-glucosaminyl)asparagine amidase OS=Macaca fascicularis OX=9541 GN=NGLY1 PE=2 SV=1 && PF01841:Transglutaminase-like superfamily|PF04721:PNGase C-terminal domain, mannose-binding module PAW
100059472	CG	intron	VWF	von Willebrand factor%2C transcript variant X1 && sp|Q28295|VWF_CANLF von Willebrand factor OS=Canis lupus familiaris OX=9615 GN=VWF PE=1 SV=2 && PF00094:von Willebrand factor type D domain|PF08742:C8 domain|PF00093:von Willebrand factor type C domain|PF00092:von Willebrand factor type A domain|PF01826:Trypsin Inhibitor like cysteine rich domain|PF16164:VWA N-terminal
100059474	CG	intron	HPS4	HPS4%2C biogenesis of lysosomal organelles complex 3 subunit 2 && sp|Q9NQG7|HPS4_HUMAN Hermansky-Pudlak syndrome 4 protein OS=Homo sapiens OX=9606 GN=HPS4 PE=1 SV=2 && -
100059478	CG	exon,utr5,exon,utr5,TSS	PCDH19	protocadherin 19%2C transcript variant X1 && sp|Q8TAB3|PCD19_HUMAN Protocadherin-19 OS=Homo sapiens OX=9606 GN=PCDH19 PE=1 SV=3 && PF08266:Cadherin-like|PF00028:Cadherin domain
100059488	CG	intron,exon	CFAP43	cilia and flagella associated protein 43%2C transcript variant X2 && sp|Q8NDM7|CFA43_HUMAN Cilia- and flagella-associated protein 43 OS=Homo sapiens OX=9606 GN=CFAP43 PE=2 SV=3 && -
100059511	CG	exon,utr5	CHPF	chondroitin polymerizing factor && sp|Q8IZ52|CHSS2_HUMAN Chondroitin sulfate synthase 2 OS=Homo sapiens OX=9606 GN=CHPF PE=1 SV=2 && PF05679:Chondroitin N-acetylgalactosaminyltransferase
100059514	CG	intron	MYO18B	myosin XVIIIB && sp|Q8IUG5|MY18B_HUMAN Unconventional myosin-XVIIIb OS=Homo sapiens OX=9606 GN=MYO18B PE=1 SV=2 && PF00063:Myosin head (motor domain)
100059537	CG	intron,intron	LOC100059537	phospholipid-transporting ATPase IB%2C transcript variant X2 && sp|Q9NTI2|AT8A2_HUMAN Phospholipid-transporting ATPase IB OS=Homo sapiens OX=9606 GN=ATP8A2 PE=1 SV=3 && -
100059546	CG	intron	SALL1	spalt like transcription factor 1%2C transcript variant X2 && sp|Q9NSC2|SALL1_HUMAN Sal-like protein 1 OS=Homo sapiens OX=9606 GN=SALL1 PE=1 SV=2 && -
100059568	CG	exon,intron,utr5	VWCE	von Willebrand factor C and EGF domains%2C transcript variant X2 && sp|Q96DN2|VWCE_HUMAN von Willebrand factor C and EGF domain-containing protein OS=Homo sapiens OX=9606 GN=VWCE PE=1 SV=2 && -
100059575	CG	intron,intron,intron	ACOT7	acyl-CoA thioesterase 7%2C transcript variant X4 && sp|O00154|BACH_HUMAN Cytosolic acyl coenzyme A thioester hydrolase OS=Homo sapiens OX=9606 GN=ACOT7 PE=1 SV=3 && -
100059577	CG	intron,exon	CCDC175	coiled-coil domain containing 175 && sp|P0C221|CC175_HUMAN Coiled-coil domain-containing protein 175 OS=Homo sapiens OX=9606 GN=CCDC175 PE=4 SV=2 && -
100059579	CG	intron,exon,utr5	BRWD1	bromodomain and WD repeat domain containing 1%2C transcript variant X1 && sp|Q9NSI6|BRWD1_HUMAN Bromodomain and WD repeat-containing protein 1 OS=Homo sapiens OX=9606 GN=BRWD1 PE=1 SV=4 && PF00439:Bromodomain
100059583	CG	intron,exon,utr5,TSS	TMEM181	transmembrane protein 181%2C transcript variant X1 && sp|Q9P2C4|TM181_HUMAN Transmembrane protein 181 OS=Homo sapiens OX=9606 GN=TMEM181 PE=1 SV=2 && PF06664:Wnt-binding factor required for Wnt secretion
100059585	CG	intron	VANGL1	VANGL planar cell polarity protein 1%2C transcript variant X2 && sp|Q80Z96|VANG1_MOUSE Vang-like protein 1 OS=Mus musculus OX=10090 GN=Vangl1 PE=1 SV=2 && PF06638:Strabismus protein
100059586	CG	intron	OBSL1	obscurin like 1%2C transcript variant X2 && sp|O75147|OBSL1_HUMAN Obscurin-like protein 1 OS=Homo sapiens OX=9606 GN=OBSL1 PE=1 SV=4 && PF07679:Immunoglobulin I-set domain
100059593	CG	TSS,exon	LOC100059593	- && sp|Q8NA77|TEX19_HUMAN Testis-expressed protein 19 OS=Homo sapiens OX=9606 GN=TEX19 PE=1 SV=1 && PF15553:Testis-expressed protein 19
100059600	CG	intron	SH3PXD2A	SH3 and PX domains 2A%2C transcript variant X1 && sp|Q5TCZ1|SPD2A_HUMAN SH3 and PX domain-containing protein 2A OS=Homo sapiens OX=9606 GN=SH3PXD2A PE=1 SV=1 && -
100059608	CG	intron	GABRB2	gamma-aminobutyric acid type A receptor beta2 subunit%2C transcript variant X1 && sp|P47870|GBRB2_HUMAN Gamma-aminobutyric acid receptor subunit beta-2 OS=Homo sapiens OX=9606 GN=GABRB2 PE=1 SV=2 && -
100059618	CG	intron,exon,intron	TULP4	tubby like protein 4%2C transcript variant X5 && sp|Q9NRJ4|TULP4_HUMAN Tubby-related protein 4 OS=Homo sapiens OX=9606 GN=TULP4 PE=1 SV=2 && PF01167:Tub family
100059630	CG	intron	LOC100059630	SH2B adapter protein 2%2C transcript variant X13 && sp|O14492|SH2B2_HUMAN SH2B adapter protein 2 OS=Homo sapiens OX=9606 GN=SH2B2 PE=1 SV=2 && PF00169:PH domain|PF06658:Protein of unknown function (DUF1168)|PF00017:SH2 domain|PF08916:Phenylalanine zipper
100059635	CG	exon,utr5,TSS	NEURL1	neuralized E3 ubiquitin protein ligase 1%2C transcript variant X1 && sp|O76050|NEUL1_HUMAN E3 ubiquitin-protein ligase NEURL1 OS=Homo sapiens OX=9606 GN=NEURL1 PE=2 SV=1 && -
100059638	CG	intron,exon	MYO18A	myosin XVIIIA%2C transcript variant X1 && sp|Q92614|MY18A_HUMAN Unconventional myosin-XVIIIa OS=Homo sapiens OX=9606 GN=MYO18A PE=1 SV=3 && PF00063:Myosin head (motor domain)|PF00595:PDZ domain|PF01576:Myosin tail
100059639	CG	intron	TKFC	triokinase and FMN cyclase%2C transcript variant X2 && sp|Q3LXA3|TKFC_HUMAN Triokinase/FMN cyclase OS=Homo sapiens OX=9606 GN=TKFC PE=1 SV=2 && -
100059645	CG	intron,utr5,exon,intron	NRXN3	neurexin 3%2C transcript variant X1 && sp|Q9Y4C0|NRX3A_HUMAN Neurexin-3 OS=Homo sapiens OX=9606 GN=NRXN3 PE=1 SV=4 && -
100059646	CG	intron	ADGRA2	adhesion G protein-coupled receptor A2 && sp|Q96PE1|AGRA2_HUMAN Adhesion G protein-coupled receptor A2 OS=Homo sapiens OX=9606 GN=ADGRA2 PE=1 SV=2 && PF13855:Leucine rich repeat|PF00002:7 transmembrane receptor (Secretin family)|PF01825:GPCR proteolysis site, GPS, motif
100059648	CG	exon,utr5,intron,intron	IGSF3	immunoglobulin superfamily member 3%2C transcript variant X1 && sp|O75054|IGSF3_HUMAN Immunoglobulin superfamily member 3 OS=Homo sapiens OX=9606 GN=IGSF3 PE=2 SV=3 && -
100059657	CG	intron	SNX8	sorting nexin 8%2C transcript variant X6 && sp|Q9Y5X2|SNX8_HUMAN Sorting nexin-8 OS=Homo sapiens OX=9606 GN=SNX8 PE=1 SV=1 && -
100059660	CG	intron	LOC100059660	- && sp|A0A0A6YYJ7|TVA83_HUMAN T cell receptor alpha variable 8-3 OS=Homo sapiens OX=9606 GN=TRAV8-3 PE=3 SV=5 && PF07686:Immunoglobulin V-set domain
100059662	CG	exon,intron,utr5	PTPDC1	protein tyrosine phosphatase domain containing 1%2C transcript variant X2 && sp|A7E379|PTPC1_BOVIN Protein tyrosine phosphatase domain-containing protein 1 OS=Bos taurus OX=9913 GN=PTPDC1 PE=2 SV=2 && -
100059664	CG	utr5,exon	PTPRM	protein tyrosine phosphatase%2C receptor type M%2C transcript variant X1 && sp|P28827|PTPRM_HUMAN Receptor-type tyrosine-protein phosphatase mu OS=Homo sapiens OX=9606 GN=PTPRM PE=1 SV=2 && PF00629:MAM domain, meprin/A5/mu|PF00047:Immunoglobulin domain|PF00041:Fibronectin type III domain|PF00102:Protein-tyrosine phosphatase
100059665	CG	intron,exon,utr5,TSS	UBL4A	ubiquitin like 4A && sp|B2KIK3|UBL4A_RHIFE Ubiquitin-like protein 4A OS=Rhinolophus ferrumequinum OX=59479 GN=UBL4A PE=3 SV=1 && PF00240:Ubiquitin family|PF17840:Tethering Ubl4a to BAGS domain
100059667	CG	intron	THOP1	thimet oligopeptidase 1%2C transcript variant X2 && sp|P47788|THOP1_PIG Thimet oligopeptidase OS=Sus scrofa OX=9823 GN=THOP1 PE=2 SV=2 && PF01432:Peptidase family M3
100059668	CG	intron	CALHM2	calcium homeostasis modulator family member 2 && sp|Q8VEC4|CAHM2_MOUSE Calcium homeostasis modulator protein 2 OS=Mus musculus OX=10090 GN=Calhm2 PE=2 SV=1 && PF14798:Calcium homeostasis modulator
100059672	CG	intron	CYB561A3	cytochrome b561 family member A3%2C transcript variant X4 && sp|Q8NBI2|CYAC3_HUMAN Lysosomal membrane ascorbate-dependent ferrireductase CYB561A3 OS=Homo sapiens OX=9606 GN=CYB561A3 PE=1 SV=1 && -
100059678	CG	intron,utr5,exon	TSC22D1	TSC22 domain family member 1%2C transcript variant X11 && sp|Q5R4H1|T22D1_PONAB TSC22 domain family protein 1 OS=Pongo abelii OX=9601 GN=TSC22D1 PE=2 SV=2 && -
100059679	CG	intron	LPP	LIM domain containing preferred translocation partner in lipoma%2C transcript variant X3 && sp|Q93052|LPP_HUMAN Lipoma-preferred partner OS=Homo sapiens OX=9606 GN=LPP PE=1 SV=1 && PF00412:LIM domain
100059684	CG	exon,utr5,TSS	NAMPT	nicotinamide phosphoribosyltransferase%2C transcript variant X1 && sp|Q52I78|NAMPT_PIG Nicotinamide phosphoribosyltransferase OS=Sus scrofa OX=9823 GN=NAMPT PE=2 SV=2 && PF04095:Nicotinate phosphoribosyltransferase (NAPRTase) family|PF18127:Domain of unknown function (DUF5598)
100059686	CG	utr5,exon,intron	TAPBPL	TAP binding protein like%2C transcript variant X1 && sp|Q5R8H1|TPSNR_PONAB Tapasin-related protein OS=Pongo abelii OX=9601 GN=TAPBPL PE=2 SV=2 && PF07686:Immunoglobulin V-set domain|PF07654:Immunoglobulin C1-set domain
100059688	CHH	exon	CPSF6	cleavage and polyadenylation specific factor 6%2C transcript variant X1 && sp|Q0P5D2|CPSF6_BOVIN Cleavage and polyadenylation specificity factor subunit 6 OS=Bos taurus OX=9913 GN=CPSF6 PE=2 SV=1 && PF00076:RNA recognition motif. (a.k.a. RRM, RBD, or RNP domain)
100059690	CG	exon,utr5,intron,exon,utr5,intron	KDM2B	lysine demethylase 2B%2C transcript variant X7 && sp|Q8NHM5|KDM2B_HUMAN Lysine-specific demethylase 2B OS=Homo sapiens OX=9606 GN=KDM2B PE=1 SV=1 && PF02008:CXXC zinc finger domain|PF16866:PHD-finger|PF17811:Jumonji helical domain|PF00646:F-box domain
100059693	CG	intron	EIF3B	eukaryotic translation initiation factor 3 subunit B%2C transcript variant X3 && sp|P55884|EIF3B_HUMAN Eukaryotic translation initiation factor 3 subunit B OS=Homo sapiens OX=9606 GN=EIF3B PE=1 SV=3 && PF00076:RNA recognition motif. (a.k.a. RRM, RBD, or RNP domain)|PF08662:Eukaryotic translation initiation factor eIF2A
100059700	CG	exon	LOC100059700	histone H3 && sp|P84227|H32_BOVIN Histone H3.2 OS=Bos taurus OX=9913 PE=1 SV=2 && PF00125:Core histone H2A/H2B/H3/H4
100059703	CG	exon,utr5	TMED3	transmembrane p24 trafficking protein 3 && sp|Q9Y3Q3|TMED3_HUMAN Transmembrane emp24 domain-containing protein 3 OS=Homo sapiens OX=9606 GN=TMED3 PE=1 SV=1 && PF01105:emp24/gp25L/p24 family/GOLD
100059704	CG	exon,utr5,TSS	LLGL2	LLGL2%2C scribble cell polarity complex component%2C transcript variant X3 && sp|Q6P1M3|L2GL2_HUMAN LLGL scribble cell polarity complex component 2 OS=Homo sapiens OX=9606 GN=LLGL2 PE=1 SV=2 && -
100059711	CG	exon,intron	CHD5	chromodomain helicase DNA binding protein 5%2C transcript variant X2 && sp|Q8TDI0|CHD5_HUMAN Chromodomain-helicase-DNA-binding protein 5 OS=Homo sapiens OX=9606 GN=CHD5 PE=1 SV=1 && -
100059715	CG	intron	CDC73	cell division cycle 73%2C transcript variant X1 && sp|Q6P1J9|CDC73_HUMAN Parafibromin OS=Homo sapiens OX=9606 GN=CDC73 PE=1 SV=1 && PF16050:Paf1 complex subunit CDC73 N-terminal|PF05179:RNA pol II accessory factor, Cdc73 family, C-terminal
100059721	CG	intron,exon,utr5	SLC4A3	solute carrier family 4 member 3%2C transcript variant X1 && sp|P48751|B3A3_HUMAN Anion exchange protein 3 OS=Homo sapiens OX=9606 GN=SLC4A3 PE=1 SV=2 && PF07565:Band 3 cytoplasmic domain|PF00955:HCO3- transporter family
100059724	CG	intron	YEATS4	YEATS domain containing 4%2C transcript variant X2 && sp|Q9CR11|YETS4_MOUSE YEATS domain-containing protein 4 OS=Mus musculus OX=10090 GN=Yeats4 PE=2 SV=1 && PF03366:YEATS family
100059726	CG	exon	ORAI1	ORAI calcium release-activated calcium modulator 1 && sp|Q96D31|CRCM1_HUMAN Calcium release-activated calcium channel protein 1 OS=Homo sapiens OX=9606 GN=ORAI1 PE=1 SV=2 && -
100059727	CG	intron	SDC2	syndecan 2%2C transcript variant X1 && sp|P34741|SDC2_HUMAN Syndecan-2 OS=Homo sapiens OX=9606 GN=SDC2 PE=1 SV=2 && PF01034:Syndecan domain
100059729	CG	intron,intron,exon	LOC100059729	kinesin-like protein KIF19%2C transcript variant X1 && sp|Q99PT9|KIF19_MOUSE Kinesin-like protein KIF19 OS=Mus musculus OX=10090 GN=Kif19 PE=1 SV=2 && PF00225:Kinesin motor domain
100059734	CG	intron,exon,utr5	G6PD	glucose-6-phosphate dehydrogenase%2C transcript variant X1 && sp|O55044|G6PD_CRIGR Glucose-6-phosphate 1-dehydrogenase OS=Cricetulus griseus OX=10029 GN=G6PD PE=2 SV=3 && PF02781:Glucose-6-phosphate dehydrogenase, C-terminal domain|PF00479:Glucose-6-phosphate dehydrogenase, NAD binding domain
100059736	CG	intron,intron,exon,utr5,TSS,intron	GNG7	G protein subunit gamma 7%2C transcript variant X4 && sp|P30671|GBG7_BOVIN Guanine nucleotide-binding protein G(I)/G(S)/G(O) subunit gamma-7 OS=Bos taurus OX=9913 GN=GNG7 PE=1 SV=1 && -
100059740	CG	intron,intron	TRPM1	transient receptor potential cation channel subfamily M member 1%2C transcript variant X1 && sp|Q7Z4N2|TRPM1_HUMAN Transient receptor potential cation channel subfamily M member 1 OS=Homo sapiens OX=9606 GN=TRPM1 PE=1 SV=2 && -
100059753	CG	TSS,exon	APOPT1	apoptogenic 1%2C mitochondrial && sp|Q96IL0|COA8_HUMAN Cytochrome c oxidase assembly factor 8 OS=Homo sapiens OX=9606 GN=COA8 PE=1 SV=3 && PF10231:Apoptogenic protein 1
100059756	CG	utr5,exon,intron	FAM69A	family with sequence similarity 69 member A%2C transcript variant X5 && sp|Q5T7M9|DIK1A_HUMAN Divergent protein kinase domain 1A OS=Homo sapiens OX=9606 GN=DIPK1A PE=1 SV=1 && PF14875:N-term cysteine-rich ER, FAM69|PF12260:Protein-kinase domain of FAM69
100059772	CG	intron,exon,utr5,intron	DAGLA	diacylglycerol lipase alpha%2C transcript variant X2 && sp|Q9Y4D2|DGLA_HUMAN Diacylglycerol lipase-alpha OS=Homo sapiens OX=9606 GN=DAGLA PE=1 SV=3 && PF01764:Lipase (class 3)
100059773	CG	intron,exon	UNC93B1	unc-93 homolog B1%2C TLR signaling regulator%2C transcript variant X1 && sp|Q8VCW4|UN93B_MOUSE Protein unc-93 homolog B1 OS=Mus musculus OX=10090 GN=Unc93b1 PE=1 SV=2 && -
100059804	CG	intron,intron,intron,intron	ABR	active BCR-related%2C transcript variant X5 && sp|A6QNS3|ABR_BOVIN Active breakpoint cluster region-related protein OS=Bos taurus OX=9913 GN=ABR PE=2 SV=1 && PF00169:PH domain|PF00620:RhoGAP domain|PF00168:C2 domain|PF09036:Bcr-Abl oncoprotein oligomerisation domain|PF00621:RhoGEF domain
100059808	CG	intron,intron	DYSF	dysferlin%2C transcript variant X14 && sp|A6QQP7|DYSF_BOVIN Dysferlin OS=Bos taurus OX=9913 GN=DYSF PE=2 SV=1 && PF08151:FerI (NUC094) domain|PF08165:FerA (NUC095) domain|PF00168:C2 domain|PF16165:Ferlin C-terminus|PF08150:FerB (NUC096) domain
100059817	CG	intron	CHD4	chromodomain helicase DNA binding protein 4%2C transcript variant X1 && sp|Q14839|CHD4_HUMAN Chromodomain-helicase-DNA-binding protein 4 OS=Homo sapiens OX=9606 GN=CHD4 PE=1 SV=2 && -
100059819	CG	exon,utr5	DAO	D-amino acid oxidase%2C transcript variant X1 && sp|P14920|OXDA_HUMAN D-amino-acid oxidase OS=Homo sapiens OX=9606 GN=DAO PE=1 SV=3 && PF01266:FAD dependent oxidoreductase
100059827	CHH	intron	TLE6	transducin like enhancer of split 6%2C transcript variant X1 && sp|Q9H808|TLE6_HUMAN Transducin-like enhancer protein 6 OS=Homo sapiens OX=9606 GN=TLE6 PE=1 SV=2 && -
100059839	CG	intron,exon,exon,utr5,TSS	CHKA	choline kinase alpha%2C transcript variant X2 && sp|P35790|CHKA_HUMAN Choline kinase alpha OS=Homo sapiens OX=9606 GN=CHKA PE=1 SV=3 && PF01633:Choline/ethanolamine kinase
100059840	CG	intron	EBF1	early B cell factor 1%2C transcript variant X1 && sp|Q9UH73|COE1_HUMAN Transcription factor COE1 OS=Homo sapiens OX=9606 GN=EBF1 PE=1 SV=2 && PF01833:IPT/TIG domain|PF16423:Transcription factor COE1 helix-loop-helix domain|PF16422:Transcription factor COE1 DNA-binding domain
100059840	CHH	intron,intron	EBF1	early B cell factor 1%2C transcript variant X1 && sp|Q9UH73|COE1_HUMAN Transcription factor COE1 OS=Homo sapiens OX=9606 GN=EBF1 PE=1 SV=2 && PF01833:IPT/TIG domain|PF16423:Transcription factor COE1 helix-loop-helix domain|PF16422:Transcription factor COE1 DNA-binding domain
100059848	CG	intron	MYOC	myocilin && sp|Q99972|MYOC_HUMAN Myocilin OS=Homo sapiens OX=9606 GN=MYOC PE=1 SV=2 && PF02191:Olfactomedin-like domain
100059851	CG	exon,utr5	SMARCD1	SWI/SNF related%2C matrix associated%2C actin dependent regulator of chromatin%2C subfamily d%2C member 1%2C transcript variant X4 && sp|Q96GM5|SMRD1_HUMAN SWI/SNF-related matrix-associated actin-dependent regulator of chromatin subfamily D member 1 OS=Homo sapiens OX=9606 GN=SMARCD1 PE=1 SV=2 && -
100059852	CG	exon,utr5,intron,intron	CORO1C	coronin 1C%2C transcript variant X3 && sp|Q9ULV4|COR1C_HUMAN Coronin-1C OS=Homo sapiens OX=9606 GN=CORO1C PE=1 SV=1 && PF08953:Domain of unknown function (DUF1899)|PF16300:Type of WD40 repeat
100059856	CG	exon,utr5,TSS	TBL2	transducin beta like 2 && sp|Q9Y4P3|TBL2_HUMAN Transducin beta-like protein 2 OS=Homo sapiens OX=9606 GN=TBL2 PE=1 SV=1 && PF00400:WD domain, G-beta repeat
100059861	CG	intron	GRIN1	glutamate ionotropic receptor NMDA type subunit 1%2C transcript variant X6 && sp|Q05586|NMDZ1_HUMAN Glutamate receptor ionotropic, NMDA 1 OS=Homo sapiens OX=9606 GN=GRIN1 PE=1 SV=1 && PF10562:Calmodulin-binding domain C0 of NMDA receptor NR1 subunit|PF01094:Receptor family ligand binding region|PF00060:Ligand-gated ion channel|PF10613:Ligated ion channel L-glutamate- and glycine-binding site
100059864	CG	TSS,utr5,exon	PTCHD1	patched domain containing 1 && sp|Q96NR3|PTHD1_HUMAN Patched domain-containing protein 1 OS=Homo sapiens OX=9606 GN=PTCHD1 PE=2 SV=2 && PF02460:Patched family
100059871	CG	intron,intron,exon	ADAM19	ADAM metallopeptidase domain 19%2C transcript variant X1 && sp|Q9H013|ADA19_HUMAN Disintegrin and metalloproteinase domain-containing protein 19 OS=Homo sapiens OX=9606 GN=ADAM19 PE=1 SV=3 && PF08516:ADAM cysteine-rich|PF01562:Reprolysin family propeptide|PF00200:Disintegrin|PF01421:Reprolysin (M12B) family zinc metalloprotease
100059873	CG	intron	UGGT2	UDP-glucose glycoprotein glucosyltransferase 2%2C transcript variant X3 && sp|Q9NYU1|UGGG2_HUMAN UDP-glucose:glycoprotein glucosyltransferase 2 OS=Homo sapiens OX=9606 GN=UGGT2 PE=1 SV=4 && PF18400:Thioredoxin-like domain|PF18401:Thioredoxin-like domain|PF18403:Thioredoxin-like domain|PF18404:Glucosyltransferase 24|PF18402:Thioredoxin-like domain|PF06427:UDP-glucose:Glycoprotein Glucosyltransfera…
100059877	CG	intron,intron	SNX9	sorting nexin 9%2C transcript variant X2 && sp|Q9Y5X1|SNX9_HUMAN Sorting nexin-9 OS=Homo sapiens OX=9606 GN=SNX9 PE=1 SV=1 && PF00018:SH3 domain|PF00787:PX domain|PF10456:WASP-binding domain of Sorting nexin protein
100059879	CG	intron	ZNF384	zinc finger protein 384%2C transcript variant X4 && sp|Q8TF68|ZN384_HUMAN Zinc finger protein 384 OS=Homo sapiens OX=9606 GN=ZNF384 PE=1 SV=2 && -
100059900	CG	intron,utr5,exon	GEMIN4	gem nuclear organelle associated protein 4%2C transcript variant X2 && sp|P57678|GEMI4_HUMAN Gem-associated protein 4 OS=Homo sapiens OX=9606 GN=GEMIN4 PE=1 SV=2 && -
100059901	CG	intron,exon	BEST1	bestrophin 1%2C transcript variant X2 && sp|O76090|BEST1_HUMAN Bestrophin-1 OS=Homo sapiens OX=9606 GN=BEST1 PE=1 SV=1 && PF01062:Bestrophin, RFP-TM, chloride channel
100059904	CG	exon,utr5,intron	AFF3	AF4/FMR2 family member 3%2C transcript variant X1 && sp|P51826|AFF3_HUMAN AF4/FMR2 family member 3 OS=Homo sapiens OX=9606 GN=AFF3 PE=1 SV=3 && PF05110:AF-4 proto-oncoprotein
100059907	CG	intron	FGF12	fibroblast growth factor 12%2C transcript variant X1 && sp|P61328|FGF12_HUMAN Fibroblast growth factor 12 OS=Homo sapiens OX=9606 GN=FGF12 PE=1 SV=1 && PF00167:Fibroblast growth factor
100059914	CG	intron	CCT2	chaperonin containing TCP1 subunit 2 && sp|Q3ZBH0|TCPB_BOVIN T-complex protein 1 subunit beta OS=Bos taurus OX=9913 GN=CCT2 PE=1 SV=3 && PF00118:TCP-1/cpn60 chaperonin family
100059919	CG	intron,exon	IQCE	IQ motif containing E%2C transcript variant X7 && sp|Q6IPM2|IQCE_HUMAN IQ domain-containing protein E OS=Homo sapiens OX=9606 GN=IQCE PE=1 SV=2 && -
100059925	CG	intron	LOC100059925	zinc finger protein 77%2C transcript variant X4 && sp|Q15935|ZNF77_HUMAN Zinc finger protein 77 OS=Homo sapiens OX=9606 GN=ZNF77 PE=1 SV=2 && -
100059940	CG	intron	PHGDH	phosphoglycerate dehydrogenase%2C transcript variant X1 && sp|O43175|SERA_HUMAN D-3-phosphoglycerate dehydrogenase OS=Homo sapiens OX=9606 GN=PHGDH PE=1 SV=4 && PF00389:D-isomer specific 2-hydroxyacid dehydrogenase, catalytic domain|PF02826:D-isomer specific 2-hydroxyacid dehydrogenase, NAD binding domain
100059949	CG	intron	ZNF169	zinc finger protein 169%2C transcript variant X7 && sp|Q14929|ZN169_HUMAN Zinc finger protein 169 OS=Homo sapiens OX=9606 GN=ZNF169 PE=1 SV=3 && PF01352:KRAB box
100059967	CG	intron	GTF2A1	general transcription factor IIA subunit 1%2C transcript variant X4 && sp|P52655|TF2AA_HUMAN Transcription initiation factor IIA subunit 1 OS=Homo sapiens OX=9606 GN=GTF2A1 PE=1 SV=1 && PF03153:Transcription factor IIA, alpha/beta subunit
100059969	CG	exon,utr5,intron	ETS2	ETS proto-oncogene 2%2C transcription factor && sp|P15036|ETS2_HUMAN Protein C-ets-2 OS=Homo sapiens OX=9606 GN=ETS2 PE=1 SV=1 && PF00178:Ets-domain|PF02198:Sterile alpha motif (SAM)/Pointed domain
100059973	CG	exon,intron	PTMS	parathymosin && - && PF03247:Prothymosin/parathymosin family
100059978	CG	TSS,utr5,exon,intron,intron	AMZ1	archaelysin family metallopeptidase 1 && sp|Q400G9|AMZ1_HUMAN Archaemetzincin-1 OS=Homo sapiens OX=9606 GN=AMZ1 PE=2 SV=1 && -
100059994	CG	intron,utr3,exon,exon,intron,intron,exon	LOC100059994	HLA class I histocompatibility antigen%2C B-15 alpha chain%2C transcript variant X1 && sp|P30387|1C04_GORGO Class I histocompatibility antigen, Gogo-C*0203 alpha chain OS=Gorilla gorilla gorilla OX=9595 PE=2 SV=1 && PF13765:SPRY-associated domain|PF07654:Immunoglobulin C1-set domain|PF00129:Class I Histocompatibility antigen, domains alpha 1 and 2|PF00622:SPRY domain
100059996	CG	intron	ZFYVE21	zinc finger FYVE-type containing 21%2C transcript variant X3 && sp|Q9BQ24|ZFY21_HUMAN Zinc finger FYVE domain-containing protein 21 OS=Homo sapiens OX=9606 GN=ZFYVE21 PE=1 SV=1 && PF01363:FYVE zinc finger|PF16696:Zinc finger FYVE domain-containing protein 21 C-terminus
100060003	CG	intron	ZNF311	zinc finger protein 311 && sp|Q5JNZ3|ZN311_HUMAN Zinc finger protein 311 OS=Homo sapiens OX=9606 GN=ZNF311 PE=2 SV=2 && -
100060004	CG	exon,utr5	XKRX	XK related%2C X-linked && sp|Q6PP77|XKR2_HUMAN XK-related protein 2 OS=Homo sapiens OX=9606 GN=XKRX PE=2 SV=2 && -
100060005	CG	intron,exon,intron,exon,utr5	GNA12	G protein subunit alpha 12%2C transcript variant X1 && sp|Q03113|GNA12_HUMAN Guanine nucleotide-binding protein subunit alpha-12 OS=Homo sapiens OX=9606 GN=GNA12 PE=1 SV=4 && -
100060007	CG	intron	GTF2I	general transcription factor IIi%2C transcript variant X1 && sp|P78347|GTF2I_HUMAN General transcription factor II-I OS=Homo sapiens OX=9606 GN=GTF2I PE=1 SV=2 && PF02946:GTF2I-like repeat
100060013	CG	intron	GBF1	golgi brefeldin A resistant guanine nucleotide exchange factor 1%2C transcript variant X5 && sp|Q92538|GBF1_HUMAN Golgi-specific brefeldin A-resistance guanine nucleotide exchange factor 1 OS=Homo sapiens OX=9606 GN=GBF1 PE=1 SV=2 && PF01369:Sec7 domain|PF12783:Guanine nucleotide exchange factor in Golgi transport N-terminal
100060026	CG	intron	CDYL	chromodomain Y like%2C transcript variant X2 && sp|Q9Y232|CDYL_HUMAN Chromodomain Y-like protein OS=Homo sapiens OX=9606 GN=CDYL PE=1 SV=2 && PF00385:Chromo (CHRromatin Organisation MOdifier) domain|PF00378:Enoyl-CoA hydratase/isomerase
100060035	CG	intron,exon,utr5	LRRC43	leucine rich repeat containing 43%2C transcript variant X3 && sp|Q8N309|LRC43_HUMAN Leucine-rich repeat-containing protein 43 OS=Homo sapiens OX=9606 GN=LRRC43 PE=2 SV=2 && -
100060043	CG	intron,intron	NAP1L4	nucleosome assembly protein 1 like 4%2C transcript variant X5 && sp|Q2TA40|NP1L4_BOVIN Nucleosome assembly protein 1-like 4 OS=Bos taurus OX=9913 GN=NAP1L4 PE=2 SV=1 && PF00956:Nucleosome assembly protein (NAP)
100060048	CG	utr3,exon	OTUD7A	OTU deubiquitinase 7A%2C transcript variant X3 && sp|Q8TE49|OTU7A_HUMAN OTU domain-containing protein 7A OS=Homo sapiens OX=9606 GN=OTUD7A PE=1 SV=1 && -
100060052	CG	intron,exon	RILP	Rab interacting lysosomal protein%2C transcript variant X5 && sp|Q5ND29|RILP_MOUSE Rab-interacting lysosomal protein OS=Mus musculus OX=10090 GN=Rilp PE=1 SV=1 && PF11461:Rab interacting lysosomal protein|PF09744:JNK_SAPK-associated protein-1
100060054	CG	exon,intron,intron	TESMIN	testis expressed metallothionein like protein && sp|Q9Y4I5|MTL5_HUMAN Tesmin OS=Homo sapiens OX=9606 GN=TESMIN PE=1 SV=2 && PF03638:Tesmin/TSO1-like CXC domain, cysteine-rich domain
100060055	CG	intron	GLRA1	glycine receptor alpha 1%2C transcript variant X1 && sp|P23415|GLRA1_HUMAN Glycine receptor subunit alpha-1 OS=Homo sapiens OX=9606 GN=GLRA1 PE=1 SV=2 && PF02931:Neurotransmitter-gated ion-channel ligand binding domain|PF02932:Neurotransmitter-gated ion-channel transmembrane region
100060057	CG	intron	ENOX1	ecto-NOX disulfide-thiol exchanger 1%2C transcript variant X3 && sp|Q8BHR2|ENOX1_MOUSE Ecto-NOX disulfide-thiol exchanger 1 OS=Mus musculus OX=10090 GN=Enox1 PE=2 SV=1 && PF00076:RNA recognition motif. (a.k.a. RRM, RBD, or RNP domain)
100060064	CG	exon,utr5,TSS,intron	PPP1R13B	protein phosphatase 1 regulatory subunit 13B%2C transcript variant X2 && sp|Q96KQ4|ASPP1_HUMAN Apoptosis-stimulating of p53 protein 1 OS=Homo sapiens OX=9606 GN=PPP1R13B PE=1 SV=3 && PF12796:Ankyrin repeats (3 copies)|PF00018:SH3 domain
100060065	CHG	intron	KCNU1	potassium calcium-activated channel subfamily U member 1%2C transcript variant X1 && sp|A5LFX5|KCNU1_MACFA Potassium channel subfamily U member 1 OS=Macaca fascicularis OX=9541 GN=KCNU1 PE=2 SV=1 && PF03493:Calcium-activated BK potassium channel alpha subunit|PF00520:Ion transport protein
100060079	CG	intron,intron,intron	PPP2R3B	protein phosphatase 2 regulatory subunit B''beta%2C transcript variant X1 && sp|Q9Y5P8|P2R3B_HUMAN Serine/threonine-protein phosphatase 2A regulatory subunit B'' subunit beta OS=Homo sapiens OX=9606 GN=PPP2R3B PE=1 SV=2 && -
100060081	CG	exon,utr5,intron	ELOVL3	ELOVL fatty acid elongase 3%2C transcript variant X1 && sp|Q9HB03|ELOV3_HUMAN Elongation of very long chain fatty acids protein 3 OS=Homo sapiens OX=9606 GN=ELOVL3 PE=1 SV=2 && PF01151:GNS1/SUR4 family
100060082	CG	exon,utr5	CIB2	calcium and integrin binding family member 2%2C transcript variant X6 && sp|Q568Z7|CIB2_RAT Calcium and integrin-binding family member 2 OS=Rattus norvegicus OX=10116 GN=Cib2 PE=2 SV=1 && -
100060096	CG	intron,exon	LOC100060096	H-2 class I histocompatibility antigen%2C Q9 alpha chain-like && sp|P30385|1C02_GORGO Class I histocompatibility antigen, Gogo-C*0201 alpha chain OS=Gorilla gorilla gorilla OX=9595 PE=2 SV=1 && PF00129:Class I Histocompatibility antigen, domains alpha 1 and 2
100060108	CG	exon,intron	MRPL23	mitochondrial ribosomal protein L23%2C transcript variant X2 && sp|B5FWC0|RM23_OTOGA 39S ribosomal protein L23, mitochondrial OS=Otolemur garnettii OX=30611 GN=MRPL23 PE=3 SV=1 && PF00276:Ribosomal protein L23
100060121	CG	exon	STAB1	stabilin 1%2C transcript variant X1 && sp|Q9NY15|STAB1_HUMAN Stabilin-1 OS=Homo sapiens OX=9606 GN=STAB1 PE=1 SV=3 && PF12947:EGF domain|PF00193:Extracellular link domain|PF02469:Fasciclin domain
100060126	CG	TSS,utr5,exon	TPD52L3	tumor protein D52 like 3 && sp|Q96J77|TPD55_HUMAN Tumor protein D55 OS=Homo sapiens OX=9606 GN=TPD52L3 PE=1 SV=2 && PF04201:Tumour protein D52 family
100060136	CG	intron	TRIM56	tripartite motif containing 56%2C transcript variant X3 && sp|E1BD59|TRI56_BOVIN E3 ubiquitin-protein ligase TRIM56 OS=Bos taurus OX=9913 GN=TRIM56 PE=2 SV=1 && PF13445:RING-type zinc-finger|PF00643:B-box zinc finger
100060138	CG	intron,intron	CARS	cysteinyl-tRNA synthetase && sp|Q9ER72|SYCC_MOUSE Cysteine--tRNA ligase, cytoplasmic OS=Mus musculus OX=10090 GN=Cars1 PE=1 SV=2 && -
100060148	CG	exon,utr5	ANKRD53	ankyrin repeat domain 53 && sp|Q8N9V6|ANR53_HUMAN Ankyrin repeat domain-containing protein 53 OS=Homo sapiens OX=9606 GN=ANKRD53 PE=1 SV=3 && PF12796:Ankyrin repeats (3 copies)
100060160	CG	exon,utr5,intron	LOC100060160	zinc finger protein 501%2C transcript variant X7 && sp|Q9BUY5|ZN426_HUMAN Zinc finger protein 426 OS=Homo sapiens OX=9606 GN=ZNF426 PE=1 SV=1 && PF01352:KRAB box
100060179	CG	exon,utr5,TSS	NISCH	nischarin%2C transcript variant X1 && sp|Q9Y2I1|NISCH_HUMAN Nischarin OS=Homo sapiens OX=9606 GN=NISCH PE=1 SV=3 && PF00787:PX domain
100060192	CG	exon,utr5	TRIM27	tripartite motif containing 27%2C transcript variant X1 && sp|P14373|TRI27_HUMAN Zinc finger protein RFP OS=Homo sapiens OX=9606 GN=TRIM27 PE=1 SV=1 && PF00622:SPRY domain|PF00643:B-box zinc finger|PF13765:SPRY-associated domain|PF15227:zinc finger of C3HC4-type, RING
100060197	CG	intron,exon,intron	TCP11L1	t-complex 11 like 1%2C transcript variant X11 && sp|Q9NUJ3|T11L1_HUMAN T-complex protein 11-like protein 1 OS=Homo sapiens OX=9606 GN=TCP11L1 PE=1 SV=1 && PF05794:T-complex protein 11
100060199	CG	intron	RALB	RAS like proto-oncogene B%2C transcript variant X1 && sp|P11234|RALB_HUMAN Ras-related protein Ral-B OS=Homo sapiens OX=9606 GN=RALB PE=1 SV=1 && PF00071:Ras family
100060214	CG	intron	UBE2E1	ubiquitin conjugating enzyme E2 E1%2C transcript variant X1 && sp|P51965|UB2E1_HUMAN Ubiquitin-conjugating enzyme E2 E1 OS=Homo sapiens OX=9606 GN=UBE2E1 PE=1 SV=1 && PF00179:Ubiquitin-conjugating enzyme
100060217	CG	exon,utr5,TSS	YTHDF1	YTH N6-methyladenosine RNA binding protein 1%2C transcript variant X1 && sp|Q9BYJ9|YTHD1_HUMAN YTH domain-containing family protein 1 OS=Homo sapiens OX=9606 GN=YTHDF1 PE=1 SV=1 && PF04146:YT521-B-like domain
100060218	CG	intron,intron	PARD3	par-3 family cell polarity regulator%2C transcript variant X1 && sp|Q8TEW0|PARD3_HUMAN Partitioning defective 3 homolog OS=Homo sapiens OX=9606 GN=PARD3 PE=1 SV=2 && PF00595:PDZ domain
100060219	CG	exon	FGF5	fibroblast growth factor 5%2C transcript variant X3 && sp|A0MTF4|FGF5_BOVIN Fibroblast growth factor 5 OS=Bos taurus OX=9913 GN=FGF5 PE=2 SV=1 && PF00167:Fibroblast growth factor
100060227	CG	exon,intron	TYR	tyrosinase && sp|Q8MIU0|TYRO_BOVIN Tyrosinase OS=Bos taurus OX=9913 GN=TYR PE=2 SV=2 && PF00264:Common central domain of tyrosinase
100060235	CG	intron,exon	DEPDC7	DEP domain containing 7%2C transcript variant X1 && sp|Q96QD5|DEPD7_HUMAN DEP domain-containing protein 7 OS=Homo sapiens OX=9606 GN=DEPDC7 PE=2 SV=1 && PF00610:Domain found in Dishevelled, Egl-10, and Pleckstrin (DEP)
100060243	CG	utr5,exon,intron	GREM2	gremlin 2%2C DAN family BMP antagonist%2C transcript variant X4 && sp|Q9H772|GREM2_HUMAN Gremlin-2 OS=Homo sapiens OX=9606 GN=GREM2 PE=2 SV=1 && -
100060244	CG	intron	LOC100060244	zinc finger protein 674 && sp|Q2M3X9|ZN674_HUMAN Zinc finger protein 674 OS=Homo sapiens OX=9606 GN=ZNF674 PE=2 SV=1 && PF00096:Zinc finger, C2H2 type
100060257	CG	intron,exon	LOC100060257	- && sp|P01920|DQB1_HUMAN HLA class II histocompatibility antigen, DQ beta 1 chain OS=Homo sapiens OX=9606 GN=HLA-DQB1 PE=1 SV=2 && -
100060267	CG	exon,intron	LIMS1	LIM zinc finger domain containing 1%2C transcript variant X8 && sp|Q96MW7|TIGD1_HUMAN Tigger transposable element-derived protein 1 OS=Homo sapiens OX=9606 GN=TIGD1 PE=1 SV=1 && -
100060270	CG	intron	LMO2	LIM domain only 2%2C transcript variant X2 && sp|P25791|RBTN2_HUMAN Rhombotin-2 OS=Homo sapiens OX=9606 GN=LMO2 PE=1 SV=1 && PF00412:LIM domain
100060271	CG	intron,exon,utr5,TSS	EPB41L5	erythrocyte membrane protein band 4.1 like 5%2C transcript variant X5 && sp|Q9MYU8|E41L5_CANLF Band 4.1-like protein 5 OS=Canis lupus familiaris OX=9615 GN=EPB41L5 PE=2 SV=1 && PF09380:FERM C-terminal PH-like domain|PF00373:FERM central domain|PF09379:FERM N-terminal domain|PF08736:FERM adjacent (FA)
100060287	CG	TES,exon	LOC100060287	- && sp|P15981|HA2D_PIG SLA class II histocompatibility antigen, DQ haplotype D alpha chain OS=Sus scrofa OX=9823 PE=2 SV=1 && PF07654:Immunoglobulin C1-set domain
[truncated: 2,732 more rows]

## Sheet: After_vs_Before.DMR_promoter
gene id	region	gene name	gene_description
[truncated: 2,211 more rows]
